# Supplementary material for: Material Requirements of Decent Living Standards
Source: Environ Sci Technol. 2023 Sep 11;57(38):14206–17. doi: 10.1021/acs.est.3c03957 (PMC10537420; doi:10.1021/acs.est.3c03957)
Supplement: Supplementary file 2 — es3c03957_si_002.xlsx [file es3c03957_si_002.xlsx]

## Sheet: ReadMe
S2	input data for the analysis
S2.1	reference_scenario	this data set presents the input data of the reference scenario in all the DLS categories
S2.2	shelter_scenarios	this data set presents the input data used for the scenarios for shelter
S2.3	nutrition_scenarios	this data set presents the input data used for the scenarios for nutrition
S2.4	hygiene_scenarios	this data set presents the input data used for the scenarios for hygiene
S2.5	clothing_scenarios	this data set presents the input data used for the scenarios for clothing
S2.6	education_scenarios	this data set presents the input data used for the scenarios for education
S2.7	healthcare_scenarios	this data set presents the input data used for the scenarios for healtcare
S2.8	communication_scenarios	this data set presents the input data used for the scenarios for communication
S2.9	mobility_scenarios	this data set presents the input data used for the scenarios for mobility
S2.10	collective services_scenarios	this data set presents the input data used for the scenarios for collective services
S2.11	electricitiy mix	this data set presentss the electricity mix used in the study and the comparison with the different electricity mixex

## Sheet: S.2.1_Reference_scenario
Activity UUID	Activity Name	Geography	Unit	Quantity	shelter	nutrition	hygiene	clothing	education	healtcare	communication	mobiöity	collective_services
38455400-37f4-4dba-bd0b-6c0903776742	market for cement, Portland	RoW	kg	7.55553	7.55553	0	0	0	0	0	0	0	0
5ce23755-743b-4620-8cb8-0636dc87c278	market for kraft paper	RoW	kg	0.0115675	0.0115675	0	0	0	0	0	0	0	0
8c94e1c1-0c0f-49bb-b4c5-86fded8b2414	market for sawnwood, beam, softwood, raw, dried (u=10%)	RoW	m3	0.0669703	0.022951	0	0	0	0.0118938	0.00958878	0	0	0.0225368
f3c46044-0496-4741-9e52-67efa8a47615	market for concrete, 30MPa	RoW	m3	0.139287	0.0996449	0	0	0	0.0106415	0.00653767	0	0	0.0224634
c72cb8cf-a36f-4bca-afde-aa76c12f0e18	market for steel, unalloyed	GLO	kg	18.1622	13.3313	0	0	0	1.36622	0.913859	0	0	2.55081
25c9d67c-dbd5-4767-bee9-59fde0c3b50b	market for clay brick	GLO	kg	9.9242	0	0	0	0	2.57999	2.63291	0	0	4.7113
3d1de8e2-71d5-4759-9af8-c273736d2f67	market group for natural gas, high pressure	GLO	m3	142.951	39.7025	38.9985	32.3009	0	8.35543	5.45938	0	0	18.1347
ab001d87-6d02-4579-8ae6-9502fd4c2a75	market group for electricity, low voltage	GLO	kwh	1471.38	100.77	30	0	81.76	263.287	239.523	364.395	0	391.642
0abb134e-b558-4fca-ae25-dcb3c627db28	market for compact fluorescent lamp	GLO	unit	13	1	0	0	0	4	4	0	0	4
c5b7cb51-a270-4091-a4ce-f28e42c2d308	market for red meat, live weight	GLO	kg	22.8176	0	22.8176	0	0	0	0	0	0	0
50a10af1-7d43-465c-9a79-dbc5f2a2c796	market for chicken for slaughtering, live weight	GLO	kg	34.5722	0	34.5722	0	0	0	0	0	0	0
49d37696-5a51-43c0-8b83-91fa0d0e75fa	market for cow milk	GLO	kg	179.775	0	179.775	0	0	0	0	0	0	0
45cb3b2c-943d-4ee5-8060-0a9641fda449	market for tomato, fresh grade	GLO	kg	340.19	0	340.19	0	0	0	0	0	0	0
e24d837f-eabb-41df-b282-c97af565b6ca	market for sugar, from sugarcane	GLO	kg	31.1149	0	31.1149	0	0	0	0	0	0	0
5a701dab-02ac-468b-9d84-ed6fc2ea7c35	market for vegetable oil, refined	GLO	kg	29.7321	0	29.7321	0	0	0	0	0	0	0
5f1ba7e7-d0da-4603-b0f9-244fe1eee88b	market for lentil	GLO	kg	11.0631	0	11.0631	0	0	0	0	0	0	0
f004070c-672e-48bd-bc85-079efb00fc0e	market for potato	GLO	kg	270.354	0	270.354	0	0	0	0	0	0	0
ae38b465-a787-4ad4-a229-cecec9205bc0	market for wheat grain, organic	GLO	kg	0	0	0	0	0	0	0	0	0	0
0a481524-73b0-4a48-a3f8-b516371311ee	market for rice, basmati	GLO	kg	0	0	0	0	0	0	0	0	0	0
252b5d7c-b18f-4d4f-b31c-3b99ce90754d	market for refrigerator	GLO	unit	0.025	0	0.025	0	0	0	0	0	0	0
91566ab3-cdd5-4b67-a2c5-3448bacba2f4	market for microwave oven	GLO	unit	0	0	0	0	0	0	0	0	0	0
64eaeaac-248e-405e-92dc-987df2445363	market for cookstove	GLO	unit	0.0166667	0	0.0166667	0	0	0	0	0	0	0
c3c75991-f4c9-4b81-bf28-c4d9f7b55b59	market group for tap water	GLO	kg	18250	0	0	18250	0	0	0	0	0	0
69aec830-969a-47b4-a8c0-fd1067b38716	treatment of municipal solid waste, open dump, wet infiltration class (500mm)	GLO	kg	-89.133	0	0	-89.133	0	0	0	0	0	0
e3880db4-4481-40b7-8269-378484c452ed	treatment of municipal solid waste, open burning	GLO	kg	-29.711	0	0	-29.711	0	0	0	0	0	0
f655d880-c6f1-4814-b663-35a69834d505	treatment of municipal solid waste, unsanitary landfill, wet infiltration class (500mm)	GLO	kg	-67.525	0	0	-67.525	0	0	0	0	0	0
bcf77ab0-cf3a-49ba-b995-9d4e100bbaa7	treatment of kitchen and garden biowaste, home composting in heaps and containers	RoW	kg	-13.505	0	0	-13.505	0	0	0	0	0	0
37fecf1c-c830-4bff-a8fe-76aa79d7ff2d	treatment of municipal solid waste, sanitary landfill	RoW	kg	-70.226	0	0	-70.226	0	0	0	0	0	0
86b9270e-4a1b-4c13-b1af-0141d684adee	market for wastewater, from residence	RoW	m3	-18.25	0	0	-18.25	0	0	0	0	0	0
efd62f45-27af-461d-b839-2a207d87da27	market for washing machine	GLO	unit	0.05	0	0	0	0.05	0	0	0	0	0
62961f51-8eb4-4864-82ee-a8274bcadca8	market for textile, woven cotton	GLO	kg	0.4	0	0	0	0.4	0	0	0	0	0
2a3378ec-31b9-4fa3-97e0-b972c897e07a	market for textile, knit cotton	GLO	kg	0.4	0	0	0	0.4	0	0	0	0	0
c43df316-7487-4210-9b4e-fb5b4ee5a091	market for textile, silk	GLO	kg	0	0	0	0	0	0	0	0	0	0
991b572e-957f-4c23-9b7f-176048e28070	market for textile, nonwoven polypropylene	GLO	kg	0	0	0	0	0	0	0	0	0	0
0a7f6515-718f-4bb1-b343-606fee236d73	market for textile, nonwoven polyester	GLO	kg	0	0	0	0	0	0	0	0	0	0
9e756f4e-c157-4aca-a979-be61bef8c980	market for textile, kenaf	GLO	kg	0	0	0	0	0	0	0	0	0	0
33c406ec-d8e3-41e4-b242-22a7a7c57908	market for textile, jute	GLO	kg	0	0	0	0	0	0	0	0	0	0
193fc1cf-28ea-4afc-a2a5-4fa6c5675d84	market for synthetic rubber	GLO	kg	0.6	0	0	0	0.6	0	0	0	0	0
0ce57e6a-6e91-4ad5-8937-2504b48c0049	sheep production, for wool	RoW	kg	1	0	0	0	1	0	0	0	0	0
ab29544f-baa8-4571-b4b4-905bc919e064	market for consumer electronics, mobile device, smartphone	GLO	unit	0.328	0	0	0	0	0	0	0.328	0	0
46ed5b8e-21dc-4d6e-a0a6-d26eea1b4063	market for computer, laptop	GLO	unit	0.0555556	0	0	0	0	0	0	0.0555556	0	0
f8cc04f3-2250-40a2-8a5e-d7f65b84dbd1	market for router, internet	GLO	unit	0.0416667	0	0	0	0	0	0	0.0416667	0	0
c01c6389-01b9-44b4-8493-2fc39529c618	market for transport, passenger, bicycle	GLO	person*km	1460	0	0	0	0	0	0	0	1460	0
f5a21747-4a62-4d55-9bb2-108280aa7288	market for transport, passenger, electric bicycle	GLO	person*km	0	0	0	0	0	0	0	0	0	0
034119ad-7f9e-494d-b4ff-f5524e1c0fa6	market for transport, passenger, motor scooter	GLO	person*km	841.066	0	0	0	0	0	0	0	841.066	0
78038d96-9d53-41ee-a666-dc37357e57d3	market for transport, passenger, electric scooter	GLO	km	0	0	0	0	0	0	0	0	0	0
18cbf182-9c10-4b3d-a8e5-08db2b703703	market for transport, passenger car, medium size, diesel, EURO 5	GLO	km	0	0	0	0	0	0	0	0	0	0
37ee2d84-c355-420f-8b42-41f08511f0f1	market for transport, passenger car, medium size, petrol, EURO 5	GLO	km	0	0	0	0	0	0	0	0	0	0
551a8653-9de9-49d5-97d0-89777b4f0b92	market for transport, passenger car, medium size, natural gas, EURO 5	GLO	km	2806.48	0	0	0	0	0	0	0	2806.48	0
59310c19-677f-49ce-8b8d-8ee7cfddf288	market for transport, passenger car, electric	GLO	km	0	0	0	0	0	0	0	0	0	0
893a0ac6-debf-476e-8b1c-12ce760355a3	market for transport, regular bus	GLO	person*km	1082.86	0	0	0	0	0	0	0	1082.86	0
9e5ebcb3-3401-43e9-81df-f24e26fc0fb4	market for transport, trolleybus	GLO	person*km	0	0	0	0	0	0	0	0	0	0
010587ba-3b35-4890-9db1-cf61d8c7fd0c	market for transport, passenger train	GLO	person*km	433.344	0	0	0	0	0	0	0	433.344	0
a438551b-4c7b-4a73-aab7-1c00528b1a70	market for transport, passenger aircraft, very short haul	GLO	person*km	0	0	0	0	0	0	0	0	0	0
5c19c9ab-e3a0-4c3f-9aac-ceceba01f526	market for transport, passenger aircraft, short haul	GLO	person*km	0	0	0	0	0	0	0	0	0	0
796e55e1-84a5-4468-a662-2ebd0eb7f655	market for transport, passenger aircraft, medium haul	GLO	person*km	1649.92	0	0	0	0	0	0	0	1649.92	0
981857d0-953b-404c-8038-f1ebe8f0b294	market for transport, passenger aircraft, long haul	GLO	person*km	0	0	0	0	0	0	0	0	0	0

## Sheet: S.2.2_Shelter_scenarios
Activity UUID	Activity Name	Geography		Indien_SFH_ZEB, RES2.2_std_eli	Indien_SFH_ZEB, RES2.2_hight_eli	Indien_SFH_ZEB, RES2.2_std_gas	Indien_SFH_ZEB, RES2.2_hight_gas	Indien_SFH_ZEB, RES2.1+RES2.2_std_eli	Indien_SFH_ZEB, RES2.1+RES2.2_hight_eli	Indien_SFH_ZEB, RES2.1+RES2.2_std_gas	Indien_SFH_ZEB, RES2.1+RES2.2_hight_gas	Indien_SFH_ZEB, RES2.1_std_eli	Indien_SFH_ZEB, RES2.1_hight_eli	Indien_SFH_ZEB, RES2.1_std_gas	Indien_SFH_ZEB, RES2.1_hight_gas	Indien_SFH_ZEB, RES0_std_eli	Indien_SFH_ZEB, RES0_hight_eli	Indien_SFH_ZEB, RES0_std_gas	Indien_SFH_ZEB, RES0_hight_gas	Indien_SFH_standard, RES2.2_std_eli	Indien_SFH_standard, RES2.2_hight_eli	Indien_SFH_standard, RES2.2_std_gas	Indien_SFH_standard, RES2.2_hight_gas	Indien_SFH_standard, RES2.1+RES2.2_std_eli	Indien_SFH_standard, RES2.1+RES2.2_hight_eli	Indien_SFH_standard, RES2.1+RES2.2_std_gas	Indien_SFH_standard, RES2.1+RES2.2_hight_gas	Indien_SFH_standard, RES2.1_std_eli	Indien_SFH_standard, RES2.1_hight_eli	Indien_SFH_standard, RES2.1_std_gas	Indien_SFH_standard, RES2.1_hight_gas	Indien_SFH_standard, RES0_std_eli	Indien_SFH_standard, RES0_hight_eli	Indien_SFH_standard, RES0_std_gas	Indien_SFH_standard, RES0_hight_gas	Indien_SFH_non-standard, RES2.2_std_eli	Indien_SFH_non-standard, RES2.2_hight_eli	Indien_SFH_non-standard, RES2.2_std_gas	Indien_SFH_non-standard, RES2.2_hight_gas	Indien_SFH_non-standard, RES2.1+RES2.2_std_eli	Indien_SFH_non-standard, RES2.1+RES2.2_hight_eli	Indien_SFH_non-standard, RES2.1+RES2.2_std_gas	Indien_SFH_non-standard, RES2.1+RES2.2_hight_gas	Indien_SFH_non-standard, RES2.1_std_eli	Indien_SFH_non-standard, RES2.1_hight_eli	Indien_SFH_non-standard, RES2.1_std_gas	Indien_SFH_non-standard, RES2.1_hight_gas	Indien_SFH_non-standard, RES0_std_eli	Indien_SFH_non-standard, RES0_hight_eli
38455400-37f4-4dba-bd0b-6c0903776742	market for cement, Portland	RoW	kg	7.55553	7.55553	7.55553	7.55553	7.55553	7.55553	7.55553	7.55553	7.55553	7.55553	7.55553	7.55553	7.55553	7.55553	7.55553	7.55553	7.55553	7.55553	7.55553	7.55553	7.55553	7.55553	7.55553	7.55553	7.55553	7.55553	7.55553	7.55553	7.55553	7.55553	7.55553	7.55553	7.55553	7.55553	7.55553	7.55553	7.55553	7.55553	7.55553	7.55553	7.55553	7.55553	7.55553	7.55553	7.55553	7.55553
5ce23755-743b-4620-8cb8-0636dc87c278	market for kraft paper	RoW	kg	0.0115675	0.0115675	0.0115675	0.0115675	0.0115675	0.0115675	0.0115675	0.0115675	0.0115675	0.0115675	0.0115675	0.0115675	0.0115675	0.0115675	0.0115675	0.0115675	0.0115675	0.0115675	0.0115675	0.0115675	0.0115675	0.0115675	0.0115675	0.0115675	0.0115675	0.0115675	0.0115675	0.0115675	0.0115675	0.0115675	0.0115675	0.0115675	0.0115675	0.0115675	0.0115675	0.0115675	0.0115675	0.0115675	0.0115675	0.0115675	0.0115675	0.0115675	0.0115675	0.0115675	0.0115675	0.0115675
8c94e1c1-0c0f-49bb-b4c5-86fded8b2414	market for sawnwood, beam, softwood, raw, dried (u=10%)	RoW	m3	0.022951	0.022951	0.022951	0.022951	0.047381	0.047381	0.047381	0.047381	0.0530688	0.0530688	0.0530688	0.0530688	0.022951	0.022951	0.022951	0.022951	0.022951	0.022951	0.022951	0.022951	0.047381	0.047381	0.047381	0.047381	0.0530688	0.0530688	0.0530688	0.0530688	0.022951	0.022951	0.022951	0.022951	0.022951	0.022951	0.022951	0.022951	0.047381	0.047381	0.047381	0.047381	0.0530688	0.0530688	0.0530688	0.0530688	0.022951	0.022951
f3c46044-0496-4741-9e52-67efa8a47615	market for concrete, 30MPa	RoW	m3	0.0717256	0.0717256	0.0717256	0.0717256	0.0476611	0.0476611	0.0476611	0.0476611	0.0476611	0.0476611	0.0476611	0.0476611	0.0996449	0.0996449	0.0996449	0.0996449	0.0717256	0.0717256	0.0717256	0.0717256	0.0476611	0.0476611	0.0476611	0.0476611	0.0476611	0.0476611	0.0476611	0.0476611	0.0996449	0.0996449	0.0996449	0.0996449	0.0717256	0.0717256	0.0717256	0.0717256	0.0476611	0.0476611	0.0476611	0.0476611	0.0476611	0.0476611	0.0476611	0.0476611	0.0996449	0.0996449
c72cb8cf-a36f-4bca-afde-aa76c12f0e18	market for steel, unalloyed	GLO	kg	10.3911	10.3911	10.3911	10.3911	3.86351	3.86351	3.86351	3.86351	3.86351	3.86351	3.86351	3.86351	13.3313	13.3313	13.3313	13.3313	10.3911	10.3911	10.3911	10.3911	3.86351	3.86351	3.86351	3.86351	3.86351	3.86351	3.86351	3.86351	13.3313	13.3313	13.3313	13.3313	10.3911	10.3911	10.3911	10.3911	3.86351	3.86351	3.86351	3.86351	3.86351	3.86351	3.86351	3.86351	13.3313	13.3313
3d1de8e2-71d5-4759-9af8-c273736d2f67	market group for natural gas, high pressure	GLO	m3	0	0	0.00653665	0.00653665	0	0	0.00491627	0.00491627	0	0	0.00491627	0.00491627	0	0	0.00725341	0.00725341	0	0	0.239911	0.239911	0	0	0.416076	0.416076	0	0	0.416076	0.416076	0	0	0.231378	0.231378	0	0	1.27553	1.27553	0	0	1.80113	1.80113	0	0	1.80113	1.80113	0	0
ab001d87-6d02-4579-8ae6-9502fd4c2a75	market group for electricity, low voltage	GLO	kwh	877.786	903.897	877.715	903.826	891.891	918.002	891.838	917.949	891.891	918.002	891.838	917.949	879.927	906.038	879.848	905.959	979.882	1005.99	977.283	1003.39	1027.07	1053.18	1022.56	1048.67	1027.07	1053.18	1022.56	1048.67	974.609	1000.72	972.103	998.214	1149.03	1175.14	1135.21	1161.32	1212.05	1238.16	1192.54	1218.65	1212.05	1238.16	1192.54	1218.65	1140.78	1166.89
0abb134e-b558-4fca-ae25-dcb3c627db28	market for compact fluorescent lamp	GLO	unit	1	1	1	1	1	1	1	1	1	1	1	1	1	1	1	1	1	1	1	1	1	1	1	1	1	1	1	1	1	1	1	1	1	1	1	1	1	1	1	1	1	1	1	1	1	1
scenario coding:
climate_building archetype_ Ilumination_energetic for heating
[truncated: 338 more columns]

## Sheet: S.2.3_Nutrition_scenarios
Activity UUID	Activity Name	Geography	Unit	LOWMEAT_potatoes_sed_proxy_std_gas_act_microwave	LOWMEAT_potatoes_sed_proxy_std_gas_act_stove	LOWMEAT_potatoes_sed_proxy_std_gas_effi_microwave	LOWMEAT_potatoes_sed_proxy_std_gas_effi_stove	LOWMEAT_potatoes_sed_proxy_std_eli_act_microwave	LOWMEAT_potatoes_sed_proxy_std_eli_act_stove	LOWMEAT_potatoes_sed_proxy_std_eli_effi_microwave	LOWMEAT_potatoes_sed_proxy_std_eli_effi_stove	LOWMEAT_potatoes_sed_proxy_high_gas_act_microwave	LOWMEAT_potatoes_sed_proxy_high_gas_act_stove	LOWMEAT_potatoes_sed_proxy_high_gas_effi_microwave	LOWMEAT_potatoes_sed_proxy_high_gas_effi_stove	LOWMEAT_potatoes_sed_proxy_high_eli_act_microwave	LOWMEAT_potatoes_sed_proxy_high_eli_act_stove	LOWMEAT_potatoes_sed_proxy_high_eli_effi_microwave	LOWMEAT_potatoes_sed_proxy_high_eli_effi_stove	LOWMEAT_potatoes_sed_proxy_low_gas_act_microwave	LOWMEAT_potatoes_sed_proxy_low_gas_act_stove	LOWMEAT_potatoes_sed_proxy_low_gas_effi_microwave	LOWMEAT_potatoes_sed_proxy_low_gas_effi_stove	LOWMEAT_potatoes_sed_proxy_low_eli_act_microwave	LOWMEAT_potatoes_sed_proxy_low_eli_act_stove	LOWMEAT_potatoes_sed_proxy_low_eli_effi_microwave	LOWMEAT_potatoes_sed_proxy_low_eli_effi_stove	LOWMEAT_potatoes_sed_average_std_gas_act_microwave	LOWMEAT_potatoes_sed_average_std_gas_act_stove	LOWMEAT_potatoes_sed_average_std_gas_effi_microwave	LOWMEAT_potatoes_sed_average_std_gas_effi_stove	LOWMEAT_potatoes_sed_average_std_eli_act_microwave	LOWMEAT_potatoes_sed_average_std_eli_act_stove	LOWMEAT_potatoes_sed_average_std_eli_effi_microwave	LOWMEAT_potatoes_sed_average_std_eli_effi_stove	LOWMEAT_potatoes_sed_average_high_gas_act_microwave	LOWMEAT_potatoes_sed_average_high_gas_act_stove	LOWMEAT_potatoes_sed_average_high_gas_effi_microwave	LOWMEAT_potatoes_sed_average_high_gas_effi_stove	LOWMEAT_potatoes_sed_average_high_eli_act_microwave	LOWMEAT_potatoes_sed_average_high_eli_act_stove	LOWMEAT_potatoes_sed_average_high_eli_effi_microwave	LOWMEAT_potatoes_sed_average_high_eli_effi_stove	LOWMEAT_potatoes_sed_average_low_gas_act_microwave	LOWMEAT_potatoes_sed_average_low_gas_act_stove	LOWMEAT_potatoes_sed_average_low_gas_effi_microwave	LOWMEAT_potatoes_sed_average_low_gas_effi_stove	LOWMEAT_potatoes_sed_average_low_eli_act_microwave	LOWMEAT_potatoes_sed_average_low_eli_act_stove
c5b7cb51-a270-4091-a4ce-f28e42c2d308	market for red meat, live weight	GLO	kg	0.0271357	0.0271357	0.0271357	0.0271357	0.0271357	0.0271357	0.0271357	0.0271357	0.0271357	0.0271357	0.0271357	0.0271357	0.0271357	0.0271357	0.0271357	0.0271357	0.0271357	0.0271357	0.0271357	0.0271357	0.0271357	0.0271357	0.0271357	0.0271357	0.0108856	0.0108856	0.0108856	0.0108856	0.0108856	0.0108856	0.0108856	0.0108856	0.0108856	0.0108856	0.0108856	0.0108856	0.0108856	0.0108856	0.0108856	0.0108856	0.0108856	0.0108856	0.0108856	0.0108856	0.0108856	0.0108856
50a10af1-7d43-465c-9a79-dbc5f2a2c796	market for chicken for slaughtering, live weight	GLO	kg	0.0411146	0.0411146	0.0411146	0.0411146	0.0411146	0.0411146	0.0411146	0.0411146	0.0411146	0.0411146	0.0411146	0.0411146	0.0411146	0.0411146	0.0411146	0.0411146	0.0411146	0.0411146	0.0411146	0.0411146	0.0411146	0.0411146	0.0411146	0.0411146	0.0164933	0.0164933	0.0164933	0.0164933	0.0164933	0.0164933	0.0164933	0.0164933	0.0164933	0.0164933	0.0164933	0.0164933	0.0164933	0.0164933	0.0164933	0.0164933	0.0164933	0.0164933	0.0164933	0.0164933	0.0164933	0.0164933
49d37696-5a51-43c0-8b83-91fa0d0e75fa	market for cow milk	GLO	kg	0.437342	0.437342	0.437342	0.437342	0.437342	0.437342	0.437342	0.437342	0.437342	0.437342	0.437342	0.437342	0.437342	0.437342	0.437342	0.437342	0.437342	0.437342	0.437342	0.437342	0.437342	0.437342	0.437342	0.437342	0.175442	0.175442	0.175442	0.175442	0.175442	0.175442	0.175442	0.175442	0.175442	0.175442	0.175442	0.175442	0.175442	0.175442	0.175442	0.175442	0.175442	0.175442	0.175442	0.175442	0.175442	0.175442
45cb3b2c-943d-4ee5-8060-0a9641fda449	market for tomato, fresh grade	GLO	kg	0.818886	0.818886	0.818886	0.818886	0.818886	0.818886	0.818886	0.818886	0.818886	0.818886	0.818886	0.818886	0.818886	0.818886	0.818886	0.818886	0.818886	0.818886	0.818886	0.818886	0.818886	0.818886	0.818886	0.818886	0.3285	0.3285	0.3285	0.3285	0.3285	0.3285	0.3285	0.3285	0.3285	0.3285	0.3285	0.3285	0.3285	0.3285	0.3285	0.3285	0.3285	0.3285	0.3285	0.3285	0.3285	0.3285
e24d837f-eabb-41df-b282-c97af565b6ca	market for sugar, from sugarcane	GLO	kg	0.0837564	0.0837564	0.0837564	0.0837564	0.0837564	0.0837564	0.0837564	0.0837564	0.0837564	0.0837564	0.0837564	0.0837564	0.0837564	0.0837564	0.0837564	0.0837564	0.0837564	0.0837564	0.0837564	0.0837564	0.0837564	0.0837564	0.0837564	0.0837564	0.0335993	0.0335993	0.0335993	0.0335993	0.0335993	0.0335993	0.0335993	0.0335993	0.0335993	0.0335993	0.0335993	0.0335993	0.0335993	0.0335993	0.0335993	0.0335993	0.0335993	0.0335993	0.0335993	0.0335993	0.0335993	0.0335993
5a701dab-02ac-468b-9d84-ed6fc2ea7c35	market for vegetable oil, refined	GLO	kg	0.0804672	0.0804672	0.0804672	0.0804672	0.0804672	0.0804672	0.0804672	0.0804672	0.0804672	0.0804672	0.0804672	0.0804672	0.0804672	0.0804672	0.0804672	0.0804672	0.0804672	0.0804672	0.0804672	0.0804672	0.0804672	0.0804672	0.0804672	0.0804672	0.0322798	0.0322798	0.0322798	0.0322798	0.0322798	0.0322798	0.0322798	0.0322798	0.0322798	0.0322798	0.0322798	0.0322798	0.0322798	0.0322798	0.0322798	0.0322798	0.0322798	0.0322798	0.0322798	0.0322798	0.0322798	0.0322798
5f1ba7e7-d0da-4603-b0f9-244fe1eee88b	market for lentil	GLO	kg	0.0360634	0.0360634	0.0360634	0.0360634	0.0360634	0.0360634	0.0360634	0.0360634	0.0360634	0.0360634	0.0360634	0.0360634	0.0360634	0.0360634	0.0360634	0.0360634	0.0360634	0.0360634	0.0360634	0.0360634	0.0360634	0.0360634	0.0360634	0.0360634	0.014467	0.014467	0.014467	0.014467	0.014467	0.014467	0.014467	0.014467	0.014467	0.014467	0.014467	0.014467	0.014467	0.014467	0.014467	0.014467	0.014467	0.014467	0.014467	0.014467	0.014467	0.014467
f004070c-672e-48bd-bc85-079efb00fc0e	market for potato	GLO	kg	0.652783	0.652783	0.652783	0.652783	0.652783	0.652783	0.652783	0.652783	0.652783	0.652783	0.652783	0.652783	0.652783	0.652783	0.652783	0.652783	0.652783	0.652783	0.652783	0.652783	0.652783	0.652783	0.652783	0.652783	0.261867	0.261867	0.261867	0.261867	0.261867	0.261867	0.261867	0.261867	0.261867	0.261867	0.261867	0.261867	0.261867	0.261867	0.261867	0.261867	0.261867	0.261867	0.261867	0.261867	0.261867	0.261867
ae38b465-a787-4ad4-a229-cecec9205bc0	market for wheat grain, organic	GLO	kg	0	0	0	0	0	0	0	0	0	0	0	0	0	0	0	0	0	0	0	0	0	0	0	0	0	0	0	0	0	0	0	0	0	0	0	0	0	0	0	0	0	0	0	0	0	0
0a481524-73b0-4a48-a3f8-b516371311ee	market for rice, basmati	GLO	kg	0	0	0	0	0	0	0	0	0	0	0	0	0	0	0	0	0	0	0	0	0	0	0	0	0	0	0	0	0	0	0	0	0	0	0	0	0	0	0	0	0	0	0	0	0	0
ab001d87-6d02-4579-8ae6-9502fd4c2a75	market group for electricity, low voltage	GLO	kwh	0.0821918	0.0821918	0.0164384	0.0164384	1.12021	1.12021	0.224043	0.224043	0.0821918	0.0821918	0.0164384	0.0164384	1.63923	1.63923	0.327845	0.327845	0.0821918	0.0821918	0.0164384	0.0164384	0.601203	0.601203	0.120241	0.120241	0.0821918	0.0821918	0.0164384	0.0164384	1.12021	1.12021	0.224043	0.224043	0.0821918	0.0821918	0.0164384	0.0164384	1.63923	1.63923	0.327845	0.327845	0.0821918	0.0821918	0.0164384	0.0164384	0.601203	0.601203
3d1de8e2-71d5-4759-9af8-c273736d2f67	market group for natural gas, high pressure	GLO	m3	0.0958175	0.0958175	0.0191635	0.0191635	0	0	0	0	0.143726	0.143726	0.0287452	0.0287452	0	0	0	0	0.0479087	0.0479087	0.00958175	0.00958175	0	0	0	0	0.0958175	0.0958175	0.0191635	0.0191635	0	0	0	0	0.143726	0.143726	0.0287452	0.0287452	0	0	0	0	0.0479087	0.0479087	0.00958175	0.00958175	0	0
252b5d7c-b18f-4d4f-b31c-3b99ce90754d	market for refrigerator	GLO	unit	6.84932e-05	6.84932e-05	6.84932e-05	6.84932e-05	6.84932e-05	6.84932e-05	6.84932e-05	6.84932e-05	6.84932e-05	6.84932e-05	6.84932e-05	6.84932e-05	6.84932e-05	6.84932e-05	6.84932e-05	6.84932e-05	6.84932e-05	6.84932e-05	6.84932e-05	6.84932e-05	6.84932e-05	6.84932e-05	6.84932e-05	6.84932e-05	6.84932e-05	6.84932e-05	6.84932e-05	6.84932e-05	6.84932e-05	6.84932e-05	6.84932e-05	6.84932e-05	6.84932e-05	6.84932e-05	6.84932e-05	6.84932e-05	6.84932e-05	6.84932e-05	6.84932e-05	6.84932e-05	6.84932e-05	6.84932e-05	6.84932e-05	6.84932e-05	6.84932e-05	6.84932e-05
91566ab3-cdd5-4b67-a2c5-3448bacba2f4	market for microwave oven	GLO	unit	8.56164e-05	0	8.56164e-05	0	8.56164e-05	0	8.56164e-05	0	8.56164e-05	0	8.56164e-05	0	8.56164e-05	0	8.56164e-05	0	8.56164e-05	0	8.56164e-05	0	8.56164e-05	0	8.56164e-05	0	8.56164e-05	0	8.56164e-05	0	8.56164e-05	0	8.56164e-05	0	8.56164e-05	0	8.56164e-05	0	8.56164e-05	0	8.56164e-05	0	8.56164e-05	0	8.56164e-05	0	8.56164e-05	0
64eaeaac-248e-405e-92dc-987df2445363	market for cookstove	GLO	unit	0	4.56621e-05	0	4.56621e-05	0	4.56621e-05	0	4.56621e-05	0	4.56621e-05	0	4.56621e-05	0	4.56621e-05	0	4.56621e-05	0	4.56621e-05	0	4.56621e-05	0	4.56621e-05	0	4.56621e-05	0	4.56621e-05	0	4.56621e-05	0	4.56621e-05	0	4.56621e-05	0	4.56621e-05	0	4.56621e-05	0	4.56621e-05	0	4.56621e-05	0	4.56621e-05	0	4.56621e-05	0	4.56621e-05
scenario coding:
Diet type_type of staple_livingstyle_ kcal/gr proxy_food cooked_ cooking energetic_efficiency type_cooking device
[truncated: 3,410 more columns]

## Sheet: S.2.4_Hygiene_scenarios
Activity UUID	Activity Name	Geography	Unit	climate_50_standar_20_eli_average_world	climate_50_standar_20_eli_average_comp50%	climate_50_standar_20_eli_average_inci50%	climate_50_standar_20_eli_max_world	climate_50_standar_20_eli_max_comp50%	climate_50_standar_20_eli_max_inci50%	climate_50_standar_20_eli_min_world	climate_50_standar_20_eli_min_comp50%	climate_50_standar_20_eli_min_inci50%	climate_50_standar_40_eli_average_world	climate_50_standar_40_eli_average_comp50%	climate_50_standar_40_eli_average_inci50%	climate_50_standar_40_eli_max_world	climate_50_standar_40_eli_max_comp50%	climate_50_standar_40_eli_max_inci50%	climate_50_standar_40_eli_min_world	climate_50_standar_40_eli_min_comp50%	climate_50_standar_40_eli_min_inci50%	climate_60_standar_20_eli_average_world	climate_60_standar_20_eli_average_comp50%	climate_60_standar_20_eli_average_inci50%	climate_60_standar_20_eli_max_world	climate_60_standar_20_eli_max_comp50%	climate_60_standar_20_eli_max_inci50%	climate_60_standar_20_eli_min_world	climate_60_standar_20_eli_min_comp50%	climate_60_standar_20_eli_min_inci50%	climate_60_standar_40_eli_average_world	climate_60_standar_40_eli_average_comp50%	climate_60_standar_40_eli_average_inci50%	climate_60_standar_40_eli_max_world	climate_60_standar_40_eli_max_comp50%	climate_60_standar_40_eli_max_inci50%	climate_60_standar_40_eli_min_world	climate_60_standar_40_eli_min_comp50%	climate_60_standar_40_eli_min_inci50%	climate_50_standar_20_gas_average_world	climate_50_standar_20_gas_average_comp50%	climate_50_standar_20_gas_average_inci50%	climate_50_standar_20_gas_max_world	climate_50_standar_20_gas_max_comp50%	climate_50_standar_20_gas_max_inci50%	climate_50_standar_20_gas_min_world	climate_50_standar_20_gas_min_comp50%	climate_50_standar_20_gas_min_inci50%	climate_50_standar_40_gas_average_world
ab001d87-6d02-4579-8ae6-9502fd4c2a75	market group for electricity, low voltage	GLO	kwh	0.958701	0.958701	0.958701	0.958701	0.958701	0.958701	0.958701	0.958701	0.958701	1.9174	1.9174	1.9174	1.9174	1.9174	1.9174	1.9174	1.9174	1.9174	1.20265	1.20265	1.20265	1.20265	1.20265	1.20265	1.20265	1.20265	1.20265	2.40529	2.40529	2.40529	2.40529	2.40529	2.40529	2.40529	2.40529	2.40529	0	0	0	0	0	0	0	0	0	0
3d1de8e2-71d5-4759-9af8-c273736d2f67	market group for natural gas, high pressure	GLO	m3	0	0	0	0	0	0	0	0	0	0	0	0	0	0	0	0	0	0	0	0	0	0	0	0	0	0	0	0	0	0	0	0	0	0	0	0	0.0884955	0.0884955	0.0884955	0.0884955	0.0884955	0.0884955	0.0884955	0.0884955	0.0884955	0.176991
c3c75991-f4c9-4b81-bf28-c4d9f7b55b59	market group for tap water	GLO	kg	50	50	50	50	50	50	50	50	50	100	100	100	100	100	100	100	100	100	50	50	50	50	50	50	50	50	50	100	100	100	100	100	100	100	100	100	50	50	50	50	50	50	50	50	50	100
69aec830-969a-47b4-a8c0-fd1067b38716	treatment of municipal solid waste, open dump, wet infiltration class (500mm)	GLO	kg	-0.2442	-0.239575	-0.234025	-1.4982	-1.46983	-1.43578	-0.0363	-0.0356125	-0.0347875	-0.2442	-0.239575	-0.234025	-1.4982	-1.46983	-1.43578	-0.0363	-0.0356125	-0.0347875	-0.2442	-0.239575	-0.234025	-1.4982	-1.46983	-1.43578	-0.0363	-0.0356125	-0.0347875	-0.2442	-0.239575	-0.234025	-1.4982	-1.46983	-1.43578	-0.0363	-0.0356125	-0.0347875	-0.2442	-0.239575	-0.234025	-1.4982	-1.46983	-1.43578	-0.0363	-0.0356125	-0.0347875	-0.2442
e3880db4-4481-40b7-8269-378484c452ed	treatment of municipal solid waste, open burning	GLO	kg	-0.0814	-0.076775	-0.1221	-0.4994	-0.471025	-0.7491	-0.0121	-0.0114125	-0.01815	-0.0814	-0.076775	-0.1221	-0.4994	-0.471025	-0.7491	-0.0121	-0.0114125	-0.01815	-0.0814	-0.076775	-0.1221	-0.4994	-0.471025	-0.7491	-0.0121	-0.0114125	-0.01815	-0.0814	-0.076775	-0.1221	-0.4994	-0.471025	-0.7491	-0.0121	-0.0114125	-0.01815	-0.0814	-0.076775	-0.1221	-0.4994	-0.471025	-0.7491	-0.0121	-0.0114125	-0.01815	-0.0814
f655d880-c6f1-4814-b663-35a69834d505	treatment of municipal solid waste, unsanitary landfill, wet infiltration class (500mm)	GLO	kg	-0.185	-0.180375	-0.174825	-1.135	-1.10662	-1.07258	-0.0275	-0.0268125	-0.0259875	-0.185	-0.180375	-0.174825	-1.135	-1.10662	-1.07258	-0.0275	-0.0268125	-0.0259875	-0.185	-0.180375	-0.174825	-1.135	-1.10662	-1.07258	-0.0275	-0.0268125	-0.0259875	-0.185	-0.180375	-0.174825	-1.135	-1.10662	-1.07258	-0.0275	-0.0268125	-0.0259875	-0.185	-0.180375	-0.174825	-1.135	-1.10662	-1.07258	-0.0275	-0.0268125	-0.0259875	-0.185
bcf77ab0-cf3a-49ba-b995-9d4e100bbaa7	treatment of kitchen and garden biowaste, home composting in heaps and containers	RoW	kg	-0.037	-0.0555	-0.026825	-0.227	-0.3405	-0.164575	-0.0055	-0.00825	-0.0039875	-0.037	-0.0555	-0.026825	-0.227	-0.3405	-0.164575	-0.0055	-0.00825	-0.0039875	-0.037	-0.0555	-0.026825	-0.227	-0.3405	-0.164575	-0.0055	-0.00825	-0.0039875	-0.037	-0.0555	-0.026825	-0.227	-0.3405	-0.164575	-0.0055	-0.00825	-0.0039875	-0.037	-0.0555	-0.026825	-0.227	-0.3405	-0.164575	-0.0055	-0.00825	-0.0039875	-0.037
37fecf1c-c830-4bff-a8fe-76aa79d7ff2d	treatment of municipal solid waste, sanitary landfill	RoW	kg	-0.1924	-0.187775	-0.182225	-1.1804	-1.15203	-1.11797	-0.0286	-0.0279125	-0.0270875	-0.1924	-0.187775	-0.182225	-1.1804	-1.15203	-1.11797	-0.0286	-0.0279125	-0.0270875	-0.1924	-0.187775	-0.182225	-1.1804	-1.15203	-1.11797	-0.0286	-0.0279125	-0.0270875	-0.1924	-0.187775	-0.182225	-1.1804	-1.15203	-1.11797	-0.0286	-0.0279125	-0.0270875	-0.1924	-0.187775	-0.182225	-1.1804	-1.15203	-1.11797	-0.0286	-0.0279125	-0.0270875	-0.1924
86b9270e-4a1b-4c13-b1af-0141d684adee	market for wastewater, from residence	RoW	m3	-0.05	-0.05	-0.05	-0.05	-0.05	-0.05	-0.05	-0.05	-0.05	-0.1	-0.1	-0.1	-0.1	-0.1	-0.1	-0.1	-0.1	-0.1	-0.05	-0.05	-0.05	-0.05	-0.05	-0.05	-0.05	-0.05	-0.05	-0.1	-0.1	-0.1	-0.1	-0.1	-0.1	-0.1	-0.1	-0.1	-0.05	-0.05	-0.05	-0.05	-0.05	-0.05	-0.05	-0.05	-0.05	-0.1
scenario coding:
climate_water temperature_efficiency_volumen water to heat_heating energetic_waste rate_waste disposal
[truncated: 242 more columns]

## Sheet: S.2.5_Clothing_scenarios
Activity UUID	Activity Name	Geography	unit	ref_standar_normal_effi_si	ref_standar_normal_effi_no	ref_standar_normal_A_si	ref_standar_normal_A_no	ref_standar_normal_B_si	ref_standar_normal_B_no	ref_standar_normal_C_si	ref_standar_normal_C_no	ref_standar_normal_D_si	ref_standar_normal_D_no	ref_standar_oft_effi_si	ref_standar_oft_effi_no	ref_standar_oft_A_si	ref_standar_oft_A_no	ref_standar_oft_B_si	ref_standar_oft_B_no	ref_standar_oft_C_si	ref_standar_oft_C_no	ref_standar_oft_D_si	ref_standar_oft_D_no	ref_double_normal_effi_si	ref_double_normal_effi_no	ref_double_normal_A_si	ref_double_normal_A_no	ref_double_normal_B_si	ref_double_normal_B_no	ref_double_normal_C_si	ref_double_normal_C_no	ref_double_normal_D_si	ref_double_normal_D_no	ref_double_oft_effi_si	ref_double_oft_effi_no	ref_double_oft_A_si	ref_double_oft_A_no	ref_double_oft_B_si	ref_double_oft_B_no	ref_double_oft_C_si	ref_double_oft_C_no	ref_double_oft_D_si	ref_double_oft_D_no	cotton_woven_standar_normal_effi_si	cotton_woven_standar_normal_effi_no	cotton_woven_standar_normal_A_si	cotton_woven_standar_normal_A_no	cotton_woven_standar_normal_B_si	cotton_woven_standar_normal_B_no
ab001d87-6d02-4579-8ae6-9502fd4c2a75	market group for electricity, low voltage	GLO	kwh	16.6713	1.68192	61.5147	18.688	72.416	22.5813	81.76	24.9173	90.3253	26.4747	8.33563	0.84096	30.7573	9.344	36.208	11.2907	40.88	12.4587	45.1627	13.2373	33.3425	3.36384	123.029	37.376	144.832	45.1627	163.52	49.8347	180.651	52.9493	16.6713	1.68192	61.5147	18.688	72.416	22.5813	81.76	24.9173	90.3253	26.4747	16.6713	1.68192	61.5147	18.688	72.416	22.5813
efd62f45-27af-461d-b839-2a207d87da27	market for washing machine	GLO	unit	0.05	0.025	0.05	0.025	0.05	0.025	0.05	0.025	0.05	0.025	0.05	0.025	0.05	0.025	0.05	0.025	0.05	0.025	0.05	0.025	0.05	0.025	0.05	0.025	0.05	0.025	0.05	0.025	0.05	0.025	0.05	0.025	0.05	0.025	0.05	0.025	0.05	0.025	0.05	0.025	0.05	0.025	0.05	0.025	0.05	0.025
62961f51-8eb4-4864-82ee-a8274bcadca8	market for textile, woven cotton	GLO	kg	0.4	0.4	0.4	0.4	0.4	0.4	0.4	0.4	0.4	0.4	0.4	0.4	0.4	0.4	0.4	0.4	0.4	0.4	0.4	0.4	0.8	0.8	0.8	0.8	0.8	0.8	0.8	0.8	0.8	0.8	0.8	0.8	0.8	0.8	0.8	0.8	0.8	0.8	0.8	0.8	0.8	0.8	0.8	0.8	0.8	0.8
2a3378ec-31b9-4fa3-97e0-b972c897e07a	market for textile, knit cotton	GLO	kg	0.4	0.4	0.4	0.4	0.4	0.4	0.4	0.4	0.4	0.4	0.4	0.4	0.4	0.4	0.4	0.4	0.4	0.4	0.4	0.4	0.8	0.8	0.8	0.8	0.8	0.8	0.8	0.8	0.8	0.8	0.8	0.8	0.8	0.8	0.8	0.8	0.8	0.8	0.8	0.8	0	0	0	0	0	0
c43df316-7487-4210-9b4e-fb5b4ee5a091	market for textile, silk	GLO	kg	0	0	0	0	0	0	0	0	0	0	0	0	0	0	0	0	0	0	0	0	0	0	0	0	0	0	0	0	0	0	0	0	0	0	0	0	0	0	0	0	0	0	0	0	0	0
991b572e-957f-4c23-9b7f-176048e28070	market for textile, nonwoven polypropylene	GLO	kg	0	0	0	0	0	0	0	0	0	0	0	0	0	0	0	0	0	0	0	0	0	0	0	0	0	0	0	0	0	0	0	0	0	0	0	0	0	0	0	0	0	0	0	0	0	0
0a7f6515-718f-4bb1-b343-606fee236d73	market for textile, nonwoven polyester	GLO	kg	0	0	0	0	0	0	0	0	0	0	0	0	0	0	0	0	0	0	0	0	0	0	0	0	0	0	0	0	0	0	0	0	0	0	0	0	0	0	0	0	0	0	0	0	0	0
9e756f4e-c157-4aca-a979-be61bef8c980	market for textile, kenaf	GLO	kg	0	0	0	0	0	0	0	0	0	0	0	0	0	0	0	0	0	0	0	0	0	0	0	0	0	0	0	0	0	0	0	0	0	0	0	0	0	0	0	0	0	0	0	0	0	0
33c406ec-d8e3-41e4-b242-22a7a7c57908	market for textile, jute	GLO	kg	0	0	0	0	0	0	0	0	0	0	0	0	0	0	0	0	0	0	0	0	0	0	0	0	0	0	0	0	0	0	0	0	0	0	0	0	0	0	0	0	0	0	0	0	0	0
193fc1cf-28ea-4afc-a2a5-4fa6c5675d84	market for synthetic rubber	GLO	kg	0.6	0.6	0.6	0.6	0.6	0.6	0.6	0.6	0.6	0.6	0.6	0.6	0.6	0.6	0.6	0.6	0.6	0.6	0.6	0.6	1.2	1.2	1.2	1.2	1.2	1.2	1.2	1.2	1.2	1.2	1.2	1.2	1.2	1.2	1.2	1.2	1.2	1.2	1.2	1.2	0.6	0.6	0.6	0.6	0.6	0.6
0ce57e6a-6e91-4ad5-8937-2504b48c0049	sheep production, for wool	RoW	kg	1	1	1	1	1	1	1	1	1	1	1	1	1	1	1	1	1	1	1	1	2	2	2	2	2	2	2	2	2	2	2	2	2	2	2	2	2	2	2	2	1	1	1	1	1	1
scenario coding:
scenario_amount cloths_washing type_efficiency type_drying type
[truncated: 274 more columns]

## Sheet: S.2.6_Education_scenarios
Activity UUID	Activity Name	Geography	Unit	nonres_education_ZEB, RES2.2_Indien_more_standard_gas	nonres_education_ZEB, RES2.2_Indien_more_standard_eli	nonres_education_ZEB, RES2.2_Indien_more_halfless_gas	nonres_education_ZEB, RES2.2_Indien_more_halfless_eli	nonres_education_ZEB, RES2.2_Indien_standard_standard_gas	nonres_education_ZEB, RES2.2_Indien_standard_standard_eli	nonres_education_ZEB, RES2.2_Indien_standard_halfless_gas	nonres_education_ZEB, RES2.2_Indien_standard_halfless_eli	nonres_education_ZEB, RES2.2_France_more_standard_gas	nonres_education_ZEB, RES2.2_France_more_standard_eli	nonres_education_ZEB, RES2.2_France_more_halfless_gas	nonres_education_ZEB, RES2.2_France_standard_halfless_eli	nonres_education_ZEB, RES2.2_France_standard_standard_gas	nonres_education_ZEB, RES2.2_France_standard_standard_eli	nonres_education_ZEB, RES2.2_France_standard_halfless_gas	nonres_education_ZEB, RES2.2_France_more_halfless_eli	nonres_education_ZEB, RES2.1+RES2.2_Indien_more_standard_gas	nonres_education_ZEB, RES2.1+RES2.2_Indien_more_standard_eli	nonres_education_ZEB, RES2.1+RES2.2_Indien_standard_halfless_gas	nonres_education_ZEB, RES2.1+RES2.2_Indien_standard_halfless_eli	nonres_education_ZEB, RES2.1+RES2.2_Indien_standard_standard_gas	nonres_education_ZEB, RES2.1+RES2.2_Indien_standard_standard_eli	nonres_education_ZEB, RES2.1+RES2.2_Indien_more_halfless_gas	nonres_education_ZEB, RES2.1+RES2.2_Indien_more_halfless_eli	nonres_education_ZEB, RES2.1+RES2.2_France_more_standard_gas	nonres_education_ZEB, RES2.1+RES2.2_France_standard_standard_eli	nonres_education_ZEB, RES2.1+RES2.2_France_standard_halfless_gas	nonres_education_ZEB, RES2.1+RES2.2_France_standard_halfless_eli	nonres_education_ZEB, RES2.1+RES2.2_France_standard_standard_gas	nonres_education_ZEB, RES2.1+RES2.2_France_more_standard_eli	nonres_education_ZEB, RES2.1+RES2.2_France_more_halfless_gas	nonres_education_ZEB, RES2.1+RES2.2_France_more_halfless_eli	nonres_education_ZEB, RES2.1_Indien_standard_standard_gas	nonres_education_ZEB, RES2.1_Indien_standard_standard_eli	nonres_education_ZEB, RES2.1_Indien_standard_halfless_gas	nonres_education_ZEB, RES2.1_Indien_standard_halfless_eli	nonres_education_ZEB, RES2.1_Indien_more_standard_gas	nonres_education_ZEB, RES2.1_Indien_more_standard_eli	nonres_education_ZEB, RES2.1_Indien_more_halfless_gas	nonres_education_ZEB, RES2.1_Indien_more_halfless_eli	nonres_education_ZEB, RES2.1_France_standard_standard_gas	nonres_education_ZEB, RES2.1_France_standard_standard_eli	nonres_education_ZEB, RES2.1_France_standard_halfless_gas	nonres_education_ZEB, RES2.1_France_more_halfless_eli	nonres_education_ZEB, RES2.1_France_more_standard_gas	nonres_education_ZEB, RES2.1_France_more_standard_eli
38455400-37f4-4dba-bd0b-6c0903776742	market for cement, Portland	RoW	kg	0	0	0	0	0	0	0	0	0	0	0	0	0	0	0	0	0	0	0	0	0	0	0	0	0	0	0	0	0	0	0	0	0	0	0	0	0	0	0	0	0	0	0	0	0	0
5ce23755-743b-4620-8cb8-0636dc87c278	market for kraft paper	RoW	kg	0	0	0	0	0	0	0	0	0	0	0	0	0	0	0	0	0	0	0	0	0	0	0	0	0	0	0	0	0	0	0	0	0	0	0	0	0	0	0	0	0	0	0	0	0	0
8c94e1c1-0c0f-49bb-b4c5-86fded8b2414	market for sawnwood, beam, softwood, raw, dried (u=10%)	RoW	m3	0.0178407	0.0178407	0.0178407	0.0178407	0.0118938	0.0118938	0.0118938	0.0118938	0.0178407	0.0178407	0.0178407	0.0178407	0.0118938	0.0118938	0.0118938	0.0118938	0.0294479	0.0294479	0.0294479	0.0294479	0.019632	0.019632	0.019632	0.019632	0.0294479	0.0294479	0.0294479	0.0294479	0.019632	0.019632	0.019632	0.019632	0.0293877	0.0293877	0.0293877	0.0293877	0.0195918	0.0195918	0.0195918	0.0195918	0.0293877	0.0293877	0.0293877	0.0293877	0.0195918	0.0195918
f3c46044-0496-4741-9e52-67efa8a47615	market for concrete, 30MPa	RoW	m3	0.0137448	0.0137448	0.0137448	0.0137448	0.00916322	0.00916322	0.00916322	0.00916322	0.0137448	0.0137448	0.0137448	0.0137448	0.00916322	0.00916322	0.00916322	0.00916322	0.00433408	0.00433408	0.00433408	0.00433408	0.00288939	0.00288939	0.00288939	0.00288939	0.00433408	0.00433408	0.00433408	0.00433408	0.00288939	0.00288939	0.00288939	0.00288939	0.00433408	0.00433408	0.00433408	0.00433408	0.00288939	0.00288939	0.00288939	0.00288939	0.00433408	0.00433408	0.00433408	0.00433408	0.00288939	0.00288939
c72cb8cf-a36f-4bca-afde-aa76c12f0e18	market for steel, unalloyed	GLO	kg	1.39755	1.39755	1.39755	1.39755	0.931699	0.931699	0.931699	0.931699	1.39755	1.39755	1.39755	1.39755	0.931699	0.931699	0.931699	0.931699	0	0	0	0	0	0	0	0	0	0	0	0	0	0	0	0	0	0	0	0	0	0	0	0	0	0	0	0	0	0
25c9d67c-dbd5-4767-bee9-59fde0c3b50b	market for clay brick	GLO	kg	3.22499	3.22499	3.22499	3.22499	2.14999	2.14999	2.14999	2.14999	3.22499	3.22499	3.22499	3.22499	2.14999	2.14999	2.14999	2.14999	0	0	0	0	0	0	0	0	0	0	0	0	0	0	0	0	0	0	0	0	0	0	0	0	0	0	0	0	0	0
3d1de8e2-71d5-4759-9af8-c273736d2f67	market group for natural gas, high pressure	GLO	m3	10.2033	0	10.2033	0	6.80223	0	6.80223	0	11.1774	0	11.1774	0	7.45159	0	7.45159	0	10.2305	0	10.2305	0	6.82036	0	6.82036	0	11.2879	0	11.2879	0	7.52528	0	7.52528	0	10.2308	0	10.2308	0	6.82056	0	6.82056	0	11.2864	0	11.2864	0	7.52429	0
ab001d87-6d02-4579-8ae6-9502fd4c2a75	market group for electricity, low voltage	GLO	kwh	553.247	663.783	466.319	576.855	330.197	403.887	291.562	365.253	490.937	612.025	404.009	525.097	288.657	369.382	250.022	330.747	556.695	667.526	469.767	580.598	332.495	406.382	293.861	367.748	482.67	604.955	395.742	518.027	283.145	364.669	244.51	326.034	556.451	667.286	469.523	580.357	332.333	406.222	293.698	367.588	482.858	605.127	395.93	518.199	283.27	364.784
0abb134e-b558-4fca-ae25-dcb3c627db28	market for compact fluorescent lamp	GLO	unit	4	4	2	2	4	4	2	2	4	4	2	2	4	4	2	2	4	4	2	2	4	4	2	2	4	4	2	2	4	4	2	2	4	4	2	2	4	4	2	2	4	4	2	2	4	4
scenario coding:
building archetype_clima_ space requirement_ilumination_heating energetic
[truncated: 210 more columns]

## Sheet: S.2.7_healthcare_scenarios
Activity UUID	Activity Name	Geography	Unit	Indien_nonres_health_ZEB, RES2.2_standard_standard_standard_gas	Indien_nonres_health_ZEB, RES2.2_standard_standard_standard_eli	Indien_nonres_health_ZEB, RES2.2_standard_standard_halfless_gas	Indien_nonres_health_ZEB, RES2.2_standard_standard_halfless_eli	Indien_nonres_health_ZEB, RES2.2_standard_less_standard_gas	Indien_nonres_health_ZEB, RES2.2_standard_less_standard_eli	Indien_nonres_health_ZEB, RES2.2_standard_less_halfless_gas	Indien_nonres_health_ZEB, RES2.2_standard_less_halfless_eli	Indien_nonres_health_ZEB, RES2.2_less_standard_standard_gas	Indien_nonres_health_ZEB, RES2.2_less_standard_standard_eli	Indien_nonres_health_ZEB, RES2.2_less_standard_halfless_gas	Indien_nonres_health_ZEB, RES2.2_less_standard_halfless_eli	Indien_nonres_health_ZEB, RES2.2_less_less_standard_gas	Indien_nonres_health_ZEB, RES2.2_less_less_standard_eli	Indien_nonres_health_ZEB, RES2.2_less_less_halfless_gas	Indien_nonres_health_ZEB, RES2.2_less_less_halfless_eli	Indien_nonres_health_ZEB, RES2.1+RES2.2_standard_standard_standard_gas	Indien_nonres_health_ZEB, RES2.1+RES2.2_standard_standard_standard_eli	Indien_nonres_health_ZEB, RES2.1+RES2.2_standard_standard_halfless_gas	Indien_nonres_health_ZEB, RES2.1+RES2.2_standard_standard_halfless_eli	Indien_nonres_health_ZEB, RES2.1+RES2.2_standard_less_standard_gas	Indien_nonres_health_ZEB, RES2.1+RES2.2_standard_less_standard_eli	Indien_nonres_health_ZEB, RES2.1+RES2.2_standard_less_halfless_gas	Indien_nonres_health_ZEB, RES2.1+RES2.2_standard_less_halfless_eli	Indien_nonres_health_ZEB, RES2.1+RES2.2_less_standard_standard_gas	Indien_nonres_health_ZEB, RES2.1+RES2.2_less_standard_standard_eli	Indien_nonres_health_ZEB, RES2.1+RES2.2_less_standard_halfless_gas	Indien_nonres_health_ZEB, RES2.1+RES2.2_less_standard_halfless_eli	Indien_nonres_health_ZEB, RES2.1+RES2.2_less_less_standard_gas	Indien_nonres_health_ZEB, RES2.1+RES2.2_less_less_standard_eli	Indien_nonres_health_ZEB, RES2.1+RES2.2_less_less_halfless_gas	Indien_nonres_health_ZEB, RES2.1+RES2.2_less_less_halfless_eli	Indien_nonres_health_ZEB, RES2.1_standard_standard_standard_gas	Indien_nonres_health_ZEB, RES2.1_standard_standard_standard_eli	Indien_nonres_health_ZEB, RES2.1_standard_standard_halfless_gas	Indien_nonres_health_ZEB, RES2.1_standard_standard_halfless_eli	Indien_nonres_health_ZEB, RES2.1_standard_less_standard_gas	Indien_nonres_health_ZEB, RES2.1_standard_less_standard_eli	Indien_nonres_health_ZEB, RES2.1_standard_less_halfless_gas	Indien_nonres_health_ZEB, RES2.1_standard_less_halfless_eli	Indien_nonres_health_ZEB, RES2.1_less_standard_standard_gas	Indien_nonres_health_ZEB, RES2.1_less_standard_standard_eli	Indien_nonres_health_ZEB, RES2.1_less_standard_halfless_gas	Indien_nonres_health_ZEB, RES2.1_less_standard_halfless_eli	Indien_nonres_health_ZEB, RES2.1_less_less_standard_gas	Indien_nonres_health_ZEB, RES2.1_less_less_standard_eli
38455400-37f4-4dba-bd0b-6c0903776742	market for cement, Portland	RoW	kg	0	0	0	0	0	0	0	0	0	0	0	0	0	0	0	0	0	0	0	0	0	0	0	0	0	0	0	0	0	0	0	0	0	0	0	0	0	0	0	0	0	0	0	0	0	0
5ce23755-743b-4620-8cb8-0636dc87c278	market for kraft paper	RoW	kg	0	0	0	0	0	0	0	0	0	0	0	0	0	0	0	0	0	0	0	0	0	0	0	0	0	0	0	0	0	0	0	0	0	0	0	0	0	0	0	0	0	0	0	0	0	0
8c94e1c1-0c0f-49bb-b4c5-86fded8b2414	market for sawnwood, beam, softwood, raw, dried (u=10%)	RoW	m3	0.00958878	0.00958878	0.00958878	0.00958878	0.00767102	0.00767102	0.00767102	0.00767102	0.0086299	0.0086299	0.0086299	0.0086299	0.00690392	0.00690392	0.00690392	0.00690392	0.0174001	0.0174001	0.0174001	0.0174001	0.0139201	0.0139201	0.0139201	0.0139201	0.0156601	0.0156601	0.0156601	0.0156601	0.0125281	0.0125281	0.0125281	0.0125281	0.0171135	0.0171135	0.0171135	0.0171135	0.0136908	0.0136908	0.0136908	0.0136908	0.0154021	0.0154021	0.0154021	0.0154021	0.0123217	0.0123217
f3c46044-0496-4741-9e52-67efa8a47615	market for concrete, 30MPa	RoW	m3	0.00526539	0.00526539	0.00526539	0.00526539	0.00421231	0.00421231	0.00421231	0.00421231	0.00473885	0.00473885	0.00473885	0.00473885	0.00379108	0.00379108	0.00379108	0.00379108	9.56045e-05	9.56045e-05	9.56045e-05	9.56045e-05	7.64836e-05	7.64836e-05	7.64836e-05	7.64836e-05	8.60441e-05	8.60441e-05	8.60441e-05	8.60441e-05	6.88352e-05	6.88352e-05	6.88352e-05	6.88352e-05	9.56045e-05	9.56045e-05	9.56045e-05	9.56045e-05	7.64836e-05	7.64836e-05	7.64836e-05	7.64836e-05	8.60441e-05	8.60441e-05	8.60441e-05	8.60441e-05	6.88352e-05	6.88352e-05
c72cb8cf-a36f-4bca-afde-aa76c12f0e18	market for steel, unalloyed	GLO	kg	0.597691	0.597691	0.597691	0.597691	0.478153	0.478153	0.478153	0.478153	0.537922	0.537922	0.537922	0.537922	0.430338	0.430338	0.430338	0.430338	0	0	0	0	0	0	0	0	0	0	0	0	0	0	0	0	0	0	0	0	0	0	0	0	0	0	0	0	0	0
25c9d67c-dbd5-4767-bee9-59fde0c3b50b	market for clay brick	GLO	kg	2.19409	2.19409	2.19409	2.19409	1.75527	1.75527	1.75527	1.75527	1.97468	1.97468	1.97468	1.97468	1.57974	1.57974	1.57974	1.57974	0	0	0	0	0	0	0	0	0	0	0	0	0	0	0	0	0	0	0	0	0	0	0	0	0	0	0	0	0	0
3d1de8e2-71d5-4759-9af8-c273736d2f67	market group for natural gas, high pressure	GLO	m3	4.50072	0	4.50072	0	3.60058	0	3.60058	0	4.05065	0	4.05065	0	3.24052	0	3.24052	0	7.2685e-05	0	7.2685e-05	0	5.8148e-05	0	5.8148e-05	0	6.54165e-05	0	6.54165e-05	0	5.23332e-05	0	5.23332e-05	0	7.2332e-05	0	7.2332e-05	0	5.78656e-05	0	5.78656e-05	0	6.50988e-05	0	6.50988e-05	0	5.20791e-05	0
ab001d87-6d02-4579-8ae6-9502fd4c2a75	market group for electricity, low voltage	GLO	kwh	238.889	653.972	119.445	534.527	191.111	523.177	95.5558	427.622	215	588.575	107.5	481.075	172	470.86	86.0002	384.86	238.89	605.273	119.445	485.829	191.112	484.219	95.5562	388.663	215.001	544.746	107.501	437.246	172.001	435.797	86.0006	349.797	238.89	605.241	119.445	485.797	191.112	484.193	95.5562	388.637	215.001	544.717	107.501	437.217	172.001	435.774
0abb134e-b558-4fca-ae25-dcb3c627db28	market for compact fluorescent lamp	GLO	unit	4	4	2	2	4	4	2	2	4	4	2	2	4	4	2	2	4	4	2	2	4	4	2	2	4	4	2	2	4	4	2	2	4	4	2	2	4	4	2	2	4	4	2	2	4	4
scenario coding:
clima_building archetype_space requirement per bed_number of bed/1000 habitans_ilumination_heathing energetic
[truncated: 466 more columns]

## Sheet: S.2.8_Communication_scenarios
Activity UUID	Activity Name	Geography	Unit	Heavy_standart	Heavy_low	Heavy_high	Light_standart	Light_low	Light_high	Average_standart	Average_low	Average_high
ab001d87-6d02-4579-8ae6-9502fd4c2a75	market group for electricity, low voltage	GLO	kwh	364.395	303.145	425.645	343.395	282.145	404.645	340.295	279.045	401.545
ab29544f-baa8-4571-b4b4-905bc919e064	market for consumer electronics, mobile device, smartphone	GLO	unit	0.328	0.328	0.328	0.328	0.328	0.328	0.328	0.328	0.328
46ed5b8e-21dc-4d6e-a0a6-d26eea1b4063	market for computer, laptop	GLO	unit	0.0555556	0.0555556	0.0555556	0.0555556	0.0555556	0.0555556	0.0555556	0.0555556	0.0555556
f8cc04f3-2250-40a2-8a5e-d7f65b84dbd1	market for router, internet	GLO	unit	0.0416667	0.0416667	0.0416667	0.0416667	0.0416667	0.0416667	0.0416667	0.0416667	0.0416667
scenario coding:
phone use type_internet use type

## Sheet: S.2.9_Mobility_scenarios
Activity UUID	Activity Name	Geography	Unit	RTS_walking_mot_cdiesel_bdiesel_very-short	RTS_walking_mot_cdiesel_bdiesel_short	RTS_walking_mot_cdiesel_bdiesel_medium	RTS_walking_mot_cdiesel_bdiesel_long	RTS_walking_mot_cdiesel_belectric_very-short	RTS_walking_mot_cdiesel_belectric_short	RTS_walking_mot_cdiesel_belectric_medium	RTS_walking_mot_cdiesel_belectric_long	RTS_walking_mot_cpetrol_bdiesel_very-short	RTS_walking_mot_cpetrol_bdiesel_short	RTS_walking_mot_cpetrol_bdiesel_medium	RTS_walking_mot_cpetrol_bdiesel_long	RTS_walking_mot_cpetrol_belectric_very-short	RTS_walking_mot_cpetrol_belectric_short	RTS_walking_mot_cpetrol_belectric_medium	RTS_walking_mot_cpetrol_belectric_long	RTS_walking_mot_cnatural_bdiesel_very-short	RTS_walking_mot_cnatural_bdiesel_short	RTS_walking_mot_cnatural_bdiesel_medium	RTS_walking_mot_cnatural_bdiesel_long	RTS_walking_mot_cnatural_belectric_very-short	RTS_walking_mot_cnatural_belectric_short	RTS_walking_mot_cnatural_belectric_medium	RTS_walking_mot_cnatural_belectric_long	RTS_walking_mot_celectric_bdiesel_very-short	RTS_walking_mot_celectric_bdiesel_short	RTS_walking_mot_celectric_bdiesel_medium	RTS_walking_mot_celectric_bdiesel_long	RTS_walking_mot_celectric_belectric_very-short	RTS_walking_mot_celectric_belectric_short	RTS_walking_mot_celectric_belectric_medium	RTS_walking_mot_celectric_belectric_long	RTS_walking_emot_cdiesel_bdiesel_very-short	RTS_walking_emot_cdiesel_bdiesel_short	RTS_walking_emot_cdiesel_bdiesel_medium	RTS_walking_emot_cdiesel_bdiesel_long	RTS_walking_emot_cdiesel_belectric_very-short	RTS_walking_emot_cdiesel_belectric_short	RTS_walking_emot_cdiesel_belectric_medium	RTS_walking_emot_cdiesel_belectric_long	RTS_walking_emot_cpetrol_bdiesel_very-short	RTS_walking_emot_cpetrol_bdiesel_short	RTS_walking_emot_cpetrol_bdiesel_medium	RTS_walking_emot_cpetrol_bdiesel_long	RTS_walking_emot_cpetrol_belectric_very-short	RTS_walking_emot_cpetrol_belectric_short
c01c6389-01b9-44b4-8493-2fc39529c618	market for transport, passenger, bicycle	GLO	person*km	0	0	0	0	0	0	0	0	0	0	0	0	0	0	0	0	0	0	0	0	0	0	0	0	0	0	0	0	0	0	0	0	0	0	0	0	0	0	0	0	0	0	0	0	0	0
f5a21747-4a62-4d55-9bb2-108280aa7288	market for transport, passenger, electric bicycle	GLO	person*km	0	0	0	0	0	0	0	0	0	0	0	0	0	0	0	0	0	0	0	0	0	0	0	0	0	0	0	0	0	0	0	0	0	0	0	0	0	0	0	0	0	0	0	0	0	0
034119ad-7f9e-494d-b4ff-f5524e1c0fa6	market for transport, passenger, motor scooter	GLO	person*km	841.066	841.066	841.066	841.066	841.066	841.066	841.066	841.066	841.066	841.066	841.066	841.066	841.066	841.066	841.066	841.066	841.066	841.066	841.066	841.066	841.066	841.066	841.066	841.066	841.066	841.066	841.066	841.066	841.066	841.066	841.066	841.066	0	0	0	0	0	0	0	0	0	0	0	0	0	0
78038d96-9d53-41ee-a666-dc37357e57d3	market for transport, passenger, electric scooter	GLO	km	0	0	0	0	0	0	0	0	0	0	0	0	0	0	0	0	0	0	0	0	0	0	0	0	0	0	0	0	0	0	0	0	841.066	841.066	841.066	841.066	841.066	841.066	841.066	841.066	841.066	841.066	841.066	841.066	841.066	841.066
18cbf182-9c10-4b3d-a8e5-08db2b703703	market for transport, passenger car, medium size, diesel, EURO 5	GLO	km	2806.48	2806.48	2806.48	2806.48	2806.48	2806.48	2806.48	2806.48	0	0	0	0	0	0	0	0	0	0	0	0	0	0	0	0	0	0	0	0	0	0	0	0	2806.48	2806.48	2806.48	2806.48	2806.48	2806.48	2806.48	2806.48	0	0	0	0	0	0
37ee2d84-c355-420f-8b42-41f08511f0f1	market for transport, passenger car, medium size, petrol, EURO 5	GLO	km	0	0	0	0	0	0	0	0	2806.48	2806.48	2806.48	2806.48	2806.48	2806.48	2806.48	2806.48	0	0	0	0	0	0	0	0	0	0	0	0	0	0	0	0	0	0	0	0	0	0	0	0	2806.48	2806.48	2806.48	2806.48	2806.48	2806.48
551a8653-9de9-49d5-97d0-89777b4f0b92	market for transport, passenger car, medium size, natural gas, EURO 5	GLO	km	0	0	0	0	0	0	0	0	0	0	0	0	0	0	0	0	2806.48	2806.48	2806.48	2806.48	2806.48	2806.48	2806.48	2806.48	0	0	0	0	0	0	0	0	0	0	0	0	0	0	0	0	0	0	0	0	0	0
59310c19-677f-49ce-8b8d-8ee7cfddf288	market for transport, passenger car, electric	GLO	km	0	0	0	0	0	0	0	0	0	0	0	0	0	0	0	0	0	0	0	0	0	0	0	0	2806.48	2806.48	2806.48	2806.48	2806.48	2806.48	2806.48	2806.48	0	0	0	0	0	0	0	0	0	0	0	0	0	0
893a0ac6-debf-476e-8b1c-12ce760355a3	market for transport, regular bus	GLO	person*km	1082.86	1082.86	1082.86	1082.86	0	0	0	0	1082.86	1082.86	1082.86	1082.86	0	0	0	0	1082.86	1082.86	1082.86	1082.86	0	0	0	0	1082.86	1082.86	1082.86	1082.86	0	0	0	0	1082.86	1082.86	1082.86	1082.86	0	0	0	0	1082.86	1082.86	1082.86	1082.86	0	0
9e5ebcb3-3401-43e9-81df-f24e26fc0fb4	market for transport, trolleybus	GLO	person*km	0	0	0	0	1082.86	1082.86	1082.86	1082.86	0	0	0	0	1082.86	1082.86	1082.86	1082.86	0	0	0	0	1082.86	1082.86	1082.86	1082.86	0	0	0	0	1082.86	1082.86	1082.86	1082.86	0	0	0	0	1082.86	1082.86	1082.86	1082.86	0	0	0	0	1082.86	1082.86
010587ba-3b35-4890-9db1-cf61d8c7fd0c	market for transport, passenger train	GLO	person*km	433.344	433.344	433.344	433.344	433.344	433.344	433.344	433.344	433.344	433.344	433.344	433.344	433.344	433.344	433.344	433.344	433.344	433.344	433.344	433.344	433.344	433.344	433.344	433.344	433.344	433.344	433.344	433.344	433.344	433.344	433.344	433.344	433.344	433.344	433.344	433.344	433.344	433.344	433.344	433.344	433.344	433.344	433.344	433.344	433.344	433.344
a438551b-4c7b-4a73-aab7-1c00528b1a70	market for transport, passenger aircraft, very short haul	GLO	person*km	1649.92	0	0	0	1649.92	0	0	0	1649.92	0	0	0	1649.92	0	0	0	1649.92	0	0	0	1649.92	0	0	0	1649.92	0	0	0	1649.92	0	0	0	1649.92	0	0	0	1649.92	0	0	0	1649.92	0	0	0	1649.92	0
5c19c9ab-e3a0-4c3f-9aac-ceceba01f526	market for transport, passenger aircraft, short haul	GLO	person*km	0	1649.92	0	0	0	1649.92	0	0	0	1649.92	0	0	0	1649.92	0	0	0	1649.92	0	0	0	1649.92	0	0	0	1649.92	0	0	0	1649.92	0	0	0	1649.92	0	0	0	1649.92	0	0	0	1649.92	0	0	0	1649.92
796e55e1-84a5-4468-a662-2ebd0eb7f655	market for transport, passenger aircraft, medium haul	GLO	person*km	0	0	1649.92	0	0	0	1649.92	0	0	0	1649.92	0	0	0	1649.92	0	0	0	1649.92	0	0	0	1649.92	0	0	0	1649.92	0	0	0	1649.92	0	0	0	1649.92	0	0	0	1649.92	0	0	0	1649.92	0	0	0
981857d0-953b-404c-8038-f1ebe8f0b294	market for transport, passenger aircraft, long haul	GLO	person*km	0	0	0	1649.92	0	0	0	1649.92	0	0	0	1649.92	0	0	0	1649.92	0	0	0	1649.92	0	0	0	1649.92	0	0	0	1649.92	0	0	0	1649.92	0	0	0	1649.92	0	0	0	1649.92	0	0	0	1649.92	0	0
scenario coding:
type of scenario_short distance transport mode_ type of motorcicle_type of private car_type of bus_type of aircraft
[truncated: 914 more columns]

[truncated: 2 more sheets: S.2.10_Collect_serv_scenarios, S.2.11_Energy_mix]
