# Supplementary material for: Material Requirements of Decent Living Standards
Source: Environ Sci Technol. 2023 Sep 11;57(38):14206–17. doi: 10.1021/acs.est.3c03957 (PMC10537420; doi:10.1021/acs.est.3c03957)
Supplement: Supplementary file 3 — es3c03957_si_003.xlsx [file es3c03957_si_003.xlsx]

## Sheet: ReadMe
S3	Material footprint by unit process and DLS dimensions
S3.1	total material footprint results	this data set present the results of the material footprint of the DLS reference scenario
S3.2	material footprint shelter	this data set present the results of the material footprint of the DLS shlter reference scenario
S3.3	material footprint nutrition	this data set present the results of the material footprint of the DLS nutrition reference scenario
S3.4	material footprint hygiene	this data set present the results of the material footprint of the DLS hygiene reference scenario
S3.5	material footprint clothing	this data set present the results of the material footprint of the DLS clothing reference scenario
S3.6	material footprint education	this data set present the results of the material footprint of the DLS education reference scenario
S3.7	material footprint healtcare	this data set present the results of the material footprint of the DLS healtcare reference scenario
S3.8	material footprint communication	this data set present the results of the material footprint of the DLS communication reference scenario
S3.9	material footprint mobility	this data set present the results of the material footprint of the DLS mobility reference scenario
S3.10	material footprint collective services	this data set present the results of the material footprint of the DLS collective services reference scenario
S3.11	sumary total materil footprint
S3.12	total material footprint results	this data set present the results of the material footprint of the DLS reference scenario by environmental flows
S3.13	material footprint shelter	this data set present the results of the material footprint of the DLS shlter reference scenario by environmental flows
S3.14	material footprint nutrition	this data set present the results of the material footprint of the DLS nutrition reference scenario by environmental flows
S3.15	material footprint hygiene	this data set present the results of the material footprint of the DLS hygiene reference scenario by environmental flows
S3.16	material footprint clothing	this data set present the results of the material footprint of the DLS clothing reference scenario by environmental flows
S3.17	material footprint education	this data set present the results of the material footprint of the DLS education reference scenario by environmental flows
S3.18	material footprint healtcare	this data set present the results of the material footprint of the DLS healtcare reference scenario by environmental flows
S3.19	material footprint communication	this data set present the results of the material footprint of the DLS communication reference scenario by environmental flows
S3.20	material footprint mobility	this data set present the results of the material footprint of the DLS mobility reference scenario by environmental flows
S3.21	material footprint collective services	this data set present the results of the material footprint of the DLS collective services reference scenario by environmental flows

## Sheet: S3.1_MF_total
	Activity_id	Raw.material.input.(RMI),.biomass	Raw.material.input.(RMI),.fossil.fuels	Raw.material.input.(RMI),.metal.ores	Raw.material.input.(RMI),.non-metallic.minerals	Raw.material.input.(RMI),.abiotic.materials	Raw.material.input.(RMI),.all.materials	Total.material.requirement.(TMR),.biomass	Total.material.requirement.(TMR),.fossil.fuels	Total.material.requirement.(TMR),.metal.ores	Total.material.requirement.(TMR),.non-metallic.minerals	Total.material.requirement.(TMR),.abiotic.materials	Total.material.requirement.(TMR),.all.materials				material footprint by unit process in %
market for transport, passenger train	010587ba-3b35-4890-9db1-cf61d8c7fd0c	0.397863	15.4084	3.61322	27.8076	46.8292	47.2271	0.668122	18.3529	7.35201	28.2953	54.0003	54.6684				0.0090824
market for transport, passenger, motor scooter	034119ad-7f9e-494d-b4ff-f5524e1c0fa6	0.445646	36.7333	11.7353	22.3995	70.8681	71.3138	0.75484	43.7141	18.2422	23.1564	85.1127	85.8676				0.0142657
market for compact fluorescent lamp	0abb134e-b558-4fca-ae25-dcb3c627db28	0.748102	24.1001	70.0542	15.5768	109.731	110.479	1.25783	28.5349	74.5885	16.4737	119.597	120.855				0.0200784
sheep production, for wool	0ce57e6a-6e91-4ad5-8937-2504b48c0049	11.0812	1.33522	2.61196	12.9092	16.8564	27.9375	18.8376	1.54627	2.98708	17.121	21.6544	40.492				0.00672717
market for synthetic rubber	193fc1cf-28ea-4afc-a2a5-4fa6c5675d84	0.0490282	1.25697	0.4389	0.508873	2.20474	2.25377	0.0827604	1.47893	0.570966	0.585428	2.63532	2.71808				0.000451572
market for refrigerator	252b5d7c-b18f-4d4f-b31c-3b99ce90754d	0.0968642	2.90353	9.1287	2.45077	14.483	14.5799	0.163998	3.39306	12.006	2.60176	18.0008	18.1648				0.00301782
market for clay brick	25c9d67c-dbd5-4767-bee9-59fde0c3b50b	0.0600906	0.888203	0.346773	14.7504	15.9853	16.0454	0.101948	1.00689	0.51036	32.2193	33.7366	33.8385				0.0056218
market for textile, knit cotton	2a3378ec-31b9-4fa3-97e0-b972c897e07a	1.10871	1.21899	0.456395	1.08632	2.7617	3.87041	1.88446	1.43574	0.614904	2.04074	4.09138	5.97584				0.000992802
treatment of municipal solid waste, sanitary landfill	37fecf1c-c830-4bff-a8fe-76aa79d7ff2d	0.0123634	0.699989	0.138345	12.2221	13.0604	13.0728	0.0208165	0.831989	0.241317	12.3587	13.432	13.4528				0.002235
market for cement, Portland	38455400-37f4-4dba-bd0b-6c0903776742	0.029846	1.0267	0.473297	11.7605	13.2605	13.2904	0.0507084	1.22174	0.65387	14.0703	15.9459	15.9966				0.00265761
market group for natural gas, high pressure	3d1de8e2-71d5-4759-9af8-c273736d2f67	0.080472	131.228	4.05189	6.41687	141.697	141.778	0.135522	131.782	7.16327	6.5845	145.53	145.666				0.0242003
market for tomato, fresh grade	45cb3b2c-943d-4ee5-8060-0a9641fda449	28.8679	61.5255	53.4817	132.319	247.327	276.195	45.8403	70.5437	76.5436	182.953	330.041	375.881				0.0624474
market for computer, laptop	46ed5b8e-21dc-4d6e-a0a6-d26eea1b4063	0.15943	4.52325	8.03245	3.1725	15.7282	15.8876	0.268457	5.3518	9.23667	3.47001	18.0585	18.3269				0.00304476
market for cow milk	49d37696-5a51-43c0-8b83-91fa0d0e75fa	163.841	43.6571	41.4862	126.991	212.135	375.976	278.515	51.5178	52.0545	185.256	288.828	567.343				0.0942561
market for chicken for slaughtering, live weight	50a10af1-7d43-465c-9a79-dbc5f2a2c796	77.8684	18.8253	9.68751	40.0384	68.5512	146.42	132.37	22.1942	13.1151	62.5335	97.8428	230.212				0.0382466
market for transport, passenger car, medium size, natural gas, EURO 5	551a8653-9de9-49d5-97d0-89777b4f0b92	5.15551	328.93	226.681	440.822	996.434	1001.59	8.71449	354.453	334.646	451.222	1140.32	1149.04				0.190896
market for vegetable oil, refined	5a701dab-02ac-468b-9d84-ed6fc2ea7c35	115.16	18.5891	22.5973	44.2562	85.4426	200.603	195.764	21.9661	30.3809	58.0535	110.4	306.165				0.050865
market for kraft paper	5ce23755-743b-4620-8cb8-0636dc87c278	0.0251196	0.00419076	0.00101316	0.0039767	0.00918062	0.0343003	0.0427031	0.00503525	0.00155742	0.00417155	0.0107642	0.0534673				8.88285e-06
market for lentil	5f1ba7e7-d0da-4603-b0f9-244fe1eee88b	0.10089	0.900477	1.40552	3.01677	5.32276	5.42365	0.163082	1.06583	1.90983	7.2084	10.1841	10.3471				0.00171903
market for textile, woven cotton	62961f51-8eb4-4864-82ee-a8274bcadca8	1.18508	1.66524	0.510688	1.27583	3.45175	4.63683	2.014	1.96769	0.737735	2.27054	4.97596	6.98996				0.00116128
market for cookstove	64eaeaac-248e-405e-92dc-987df2445363	0.188129	1.21801	4.95622	1.56767	7.7419	7.93003	0.319338	1.44224	6.86076	1.67377	9.97677	10.2961				0.00171055
treatment of municipal solid waste, open dump, wet infiltration class (500mm)	69aec830-969a-47b4-a8c0-fd1067b38716	0	0	0	0	0	0	0	0	0	0	0	0				0
market for transport, passenger aircraft, medium haul	796e55e1-84a5-4468-a662-2ebd0eb7f655	0.259101	55.6692	5.04929	4.54963	65.2681	65.5272	0.436878	66.3808	8.05854	5.11935	79.5587	79.9956				0.0132902
market for wastewater, from residence	86b9270e-4a1b-4c13-b1af-0141d684adee	0.119124	3.82798	3.40716	26.644	33.8792	33.9983	0.201027	4.52903	5.41403	27.7034	37.6464	37.8475				0.00628783
market for transport, regular bus	893a0ac6-debf-476e-8b1c-12ce760355a3	0.248835	43.256	8.09486	76.6868	128.038	128.287	0.420022	51.5802	12.7886	77.9456	142.314	142.734				0.0237133
market for sawnwood, beam, softwood, raw, dried (u=10%)	8c94e1c1-0c0f-49bb-b4c5-86fded8b2414	64.95	2.28342	0.581238	3.31018	6.17484	71.1248	110.415	2.71688	1.03499	3.40364	7.15551	117.57				0.0195327
market group for electricity, low voltage	ab001d87-6d02-4579-8ae6-9502fd4c2a75	14.5761	552.495	78.0365	157.784	788.315	802.891	24.436	657.277	158.563	160.185	976.024	1000.46				0.166213
market for consumer electronics, mobile device, smartphone	ab29544f-baa8-4571-b4b4-905bc919e064	0.170711	6.07867	3.91674	2.78449	12.7799	12.9506	0.286579	7.15518	5.06084	3.15334	15.3694	15.6559				0.00260102
treatment of kitchen and garden biowaste, home composting in heaps and containers	bcf77ab0-cf3a-49ba-b995-9d4e100bbaa7	0.00142482	0.0388782	0.00514441	0.016307	0.0603296	0.0617544	0.00240563	0.044871	0.00852965	0.0171018	0.0705025	0.0729081				1.21127e-05
market for transport, passenger, bicycle	c01c6389-01b9-44b4-8493-2fc39529c618	0.204429	7.80741	11.01	13.3238	32.1413	32.3457	0.3455	9.26233	20.2098	13.6264	43.0986	43.4441				0.00721763
market group for tap water	c3c75991-f4c9-4b81-bf28-c4d9f7b55b59	0.226723	7.25226	5.74141	5.38061	18.3743	18.601	0.379993	8.64137	10.8377	5.96329	25.4424	25.8224				0.00429003
market for red meat, live weight	c5b7cb51-a270-4091-a4ce-f28e42c2d308	47.9843	11.5639	14.8243	74.8144	101.203	149.187	81.5703	13.4922	17.0974	133.564	164.154	245.724				0.0408236
market for steel, unalloyed	c72cb8cf-a36f-4bca-afde-aa76c12f0e18	0.228704	15.1175	51.7613	13.1022	79.981	80.2097	0.387777	18.0735	96.701	13.8585	128.633	129.021				0.021435
market for sugar, from sugarcane	e24d837f-eabb-41df-b282-c97af565b6ca	103.842	4.99571	6.10498	17.4028	28.5035	132.346	176.531	5.85763	7.32669	30.7317	43.916	220.447				0.0366242
market for washing machine	efd62f45-27af-461d-b839-2a207d87da27	0.362908	8.87098	25.5185	5.70949	40.0989	40.4618	0.614293	10.351	31.3106	6.29626	47.9578	48.5721				0.00806958
market for potato	f004070c-672e-48bd-bc85-079efb00fc0e	83.6828	24.8779	23.0131	76.3747	124.266	207.948	142.257	29.2216	29.2409	122.368	180.83	323.087				0.0536764
market for concrete, 30MPa	f3c46044-0496-4741-9e52-67efa8a47615	0.321664	9.15544	4.10617	335.369	348.631	348.952	0.544687	10.8987	5.98134	347.02	363.9	364.445				0.0605474
treatment of municipal solid waste, unsanitary landfill, wet infiltration class (500mm)	f655d880-c6f1-4814-b663-35a69834d505	0.000342613	0.0997855	0.020565	0.0105213	0.130872	0.131214	0.000578	0.118951	0.0362972	0.0117136	0.166962	0.16754				2.78344e-05
market for router, internet	f8cc04f3-2250-40a2-8a5e-d7f65b84dbd1	0.0695337	2.19464	7.08266	1.36136	10.6387	10.7082	0.116906	2.60056	7.58144	1.45104	11.633	11.7499				0.00195209
	Material footprint by DLS dimension
	Shelter	23.7897	95.5988	53.4631	276.223	425.285	449.074	40.4152	107.031	94.8556	287.734	489.621	530.037
	Nutrition	621.952	236.122	189.382	524.2	949.704	1571.66	1054.03	270.047	251.723	792.006	1313.78	2367.8
	Hygine	0.378161	41.5709	10.2282	45.7235	97.5225	97.9007	0.635442	43.9434	18.1565	47.542	109.642	110.277
	Clothing	14.5968	45.0478	33.8727	30.2572	109.178	123.775	24.7909	53.3025	45.0321	37.215	135.55	160.34
	Education	14.4355	116.422	40.1565	64.4318	221.01	235.445	24.4742	137.032	59.7898	70.6522	267.474	291.948
	Healtcare	11.9481	104.12	37.3857	51.5108	193.016	204.964	20.2514	122.887	54.466	57.4169	234.77	255.021
	Communication	4.00954	149.625	38.358	46.3944	234.377	238.387	6.72366	177.886	61.148	47.7451	286.779	293.503
	Mobility	6.71138	487.805	266.184	585.589	1339.58	1346.29	11.3398	543.744	401.297	599.365	1544.41	1555.75
	Collective_services	26.0896	175.912	51.1325	111.647	338.692	364.782	44.2559	206.136	81.2008	122.893	410.23	454.486

## Sheet: S3.2_MF_shelter
	Activity_id	Raw.material.input.(RMI),.biomass	Raw.material.input.(RMI),.fossil.fuels	Raw.material.input.(RMI),.metal.ores	Raw.material.input.(RMI),.non-metallic.minerals	Raw.material.input.(RMI),.abiotic.materials	Raw.material.input.(RMI),.all.materials	Total.material.requirement.(TMR),.biomass	Total.material.requirement.(TMR),.fossil.fuels	Total.material.requirement.(TMR),.metal.ores	Total.material.requirement.(TMR),.non-metallic.minerals	Total.material.requirement.(TMR),.abiotic.materials	Total.material.requirement.(TMR),.all.materials
market for compact fluorescent lamp	0abb134e-b558-4fca-ae25-dcb3c627db28	0.0575463	1.85385	5.38878	1.19821	8.44085	8.49839	0.0967562	2.19499	5.73757	1.26721	9.19977	9.29653
market for cement, Portland	38455400-37f4-4dba-bd0b-6c0903776742	0.029846	1.0267	0.473297	11.7605	13.2605	13.2904	0.0507084	1.22174	0.65387	14.0703	15.9459	15.9966
market group for natural gas, high pressure	3d1de8e2-71d5-4759-9af8-c273736d2f67	0.0223498	36.4466	1.12535	1.78218	39.3542	39.3765	0.0376391	36.6005	1.98949	1.82874	40.4187	40.4564
market for kraft paper	5ce23755-743b-4620-8cb8-0636dc87c278	0.0251196	0.00419076	0.00101316	0.0039767	0.00918062	0.0343003	0.0427031	0.00503525	0.00155742	0.00417155	0.0107642	0.0534673
market for sawnwood, beam, softwood, raw, dried (u=10%)	8c94e1c1-0c0f-49bb-b4c5-86fded8b2414	22.2586	0.782535	0.199192	1.13441	2.11614	24.3747	37.8395	0.931083	0.354693	1.16644	2.45222	40.2918
market group for electricity, low voltage	ab001d87-6d02-4579-8ae6-9502fd4c2a75	0.998276	37.8387	5.34449	10.8061	53.9894	54.9877	1.67355	45.015	10.8595	10.9706	66.8451	68.5186
market for steel, unalloyed	c72cb8cf-a36f-4bca-afde-aa76c12f0e18	0.167872	11.0965	37.9935	9.61721	58.7072	58.875	0.284633	13.2662	70.9799	10.1723	94.4184	94.703
market for concrete, 30MPa	f3c46044-0496-4741-9e52-67efa8a47615	0.230115	6.54971	2.93752	239.92	249.407	249.637	0.389664	7.79683	4.27899	248.255	260.331	260.72
		23.7897	95.5988	53.4631	276.223	425.285	449.074	40.4152	107.031	94.8556	287.734	489.621	530.037

## Sheet: S3.3_MF_nutrition
	Activity_id	Raw.material.input.(RMI),.biomass	Raw.material.input.(RMI),.fossil.fuels	Raw.material.input.(RMI),.metal.ores	Raw.material.input.(RMI),.non-metallic.minerals	Raw.material.input.(RMI),.abiotic.materials	Raw.material.input.(RMI),.all.materials	Total.material.requirement.(TMR),.biomass	Total.material.requirement.(TMR),.fossil.fuels	Total.material.requirement.(TMR),.metal.ores	Total.material.requirement.(TMR),.non-metallic.minerals	Total.material.requirement.(TMR),.abiotic.materials	Total.material.requirement.(TMR),.all.materials
market for refrigerator	252b5d7c-b18f-4d4f-b31c-3b99ce90754d	0.0968642	2.90353	9.1287	2.45077	14.483	14.5799	0.163998	3.39306	12.006	2.60176	18.0008	18.1648
market group for natural gas, high pressure	3d1de8e2-71d5-4759-9af8-c273736d2f67	0.0219535	35.8003	1.10539	1.75058	38.6563	38.6783	0.0369717	35.9515	1.95421	1.79631	39.702	39.739
market for tomato, fresh grade	45cb3b2c-943d-4ee5-8060-0a9641fda449	28.8679	61.5255	53.4817	132.319	247.327	276.195	45.8403	70.5437	76.5436	182.953	330.041	375.881
market for cow milk	49d37696-5a51-43c0-8b83-91fa0d0e75fa	163.841	43.6571	41.4862	126.991	212.135	375.976	278.515	51.5178	52.0545	185.256	288.828	567.343
market for chicken for slaughtering, live weight	50a10af1-7d43-465c-9a79-dbc5f2a2c796	77.8684	18.8253	9.68751	40.0384	68.5512	146.42	132.37	22.1942	13.1151	62.5335	97.8428	230.212
market for vegetable oil, refined	5a701dab-02ac-468b-9d84-ed6fc2ea7c35	115.16	18.5891	22.5973	44.2562	85.4426	200.603	195.764	21.9661	30.3809	58.0535	110.4	306.165
market for lentil	5f1ba7e7-d0da-4603-b0f9-244fe1eee88b	0.10089	0.900477	1.40552	3.01677	5.32276	5.42365	0.163082	1.06583	1.90983	7.2084	10.1841	10.3471
market for cookstove	64eaeaac-248e-405e-92dc-987df2445363	0.188129	1.21801	4.95622	1.56767	7.7419	7.93003	0.319338	1.44224	6.86076	1.67377	9.97677	10.2961
market group for electricity, low voltage	ab001d87-6d02-4579-8ae6-9502fd4c2a75	0.297193	11.2648	1.59109	3.21706	16.073	16.3702	0.498227	13.4012	3.23295	3.26601	19.9002	20.3984
market for red meat, live weight	c5b7cb51-a270-4091-a4ce-f28e42c2d308	47.9843	11.5639	14.8243	74.8144	101.203	149.187	81.5703	13.4922	17.0974	133.564	164.154	245.724
market for sugar, from sugarcane	e24d837f-eabb-41df-b282-c97af565b6ca	103.842	4.99571	6.10498	17.4028	28.5035	132.346	176.531	5.85763	7.32669	30.7317	43.916	220.447
market for potato	f004070c-672e-48bd-bc85-079efb00fc0e	83.6828	24.8779	23.0131	76.3747	124.266	207.948	142.257	29.2216	29.2409	122.368	180.83	323.087
		621.952	236.122	189.382	524.2	949.704	1571.66	1054.03	270.047	251.723	792.006	1313.78	2367.8

## Sheet: S3.4_MF_hygiene
	Activity_id	Raw.material.input.(RMI),.biomass	Raw.material.input.(RMI),.fossil.fuels	Raw.material.input.(RMI),.metal.ores	Raw.material.input.(RMI),.non-metallic.minerals	Raw.material.input.(RMI),.abiotic.materials	Raw.material.input.(RMI),.all.materials	Total.material.requirement.(TMR),.biomass	Total.material.requirement.(TMR),.fossil.fuels	Total.material.requirement.(TMR),.metal.ores	Total.material.requirement.(TMR),.non-metallic.minerals	Total.material.requirement.(TMR),.abiotic.materials	Total.material.requirement.(TMR),.all.materials
treatment of municipal solid waste, sanitary landfill	37fecf1c-c830-4bff-a8fe-76aa79d7ff2d	0.0123634	0.699989	0.138345	12.2221	13.0604	13.0728	0.0208165	0.831989	0.241317	12.3587	13.432	13.4528
market group for natural gas, high pressure	3d1de8e2-71d5-4759-9af8-c273736d2f67	0.0181832	29.652	0.915554	1.44994	32.0175	32.0356	0.0306222	29.7772	1.61859	1.48781	32.8836	32.9142
treatment of municipal solid waste, open dump, wet infiltration class (500mm)	69aec830-969a-47b4-a8c0-fd1067b38716	0	0	0	0	0	0	0	0	0	0	0	0
market for wastewater, from residence	86b9270e-4a1b-4c13-b1af-0141d684adee	0.119124	3.82798	3.40716	26.644	33.8792	33.9983	0.201027	4.52903	5.41403	27.7034	37.6464	37.8475
treatment of kitchen and garden biowaste, home composting in heaps and containers	bcf77ab0-cf3a-49ba-b995-9d4e100bbaa7	0.00142482	0.0388782	0.00514441	0.016307	0.0603296	0.0617544	0.00240563	0.044871	0.00852965	0.0171018	0.0705025	0.0729081
market group for tap water	c3c75991-f4c9-4b81-bf28-c4d9f7b55b59	0.226723	7.25226	5.74141	5.38061	18.3743	18.601	0.379993	8.64137	10.8377	5.96329	25.4424	25.8224
treatment of municipal solid waste, unsanitary landfill, wet infiltration class (500mm)	f655d880-c6f1-4814-b663-35a69834d505	0.000342613	0.0997855	0.020565	0.0105213	0.130872	0.131214	0.000578	0.118951	0.0362972	0.0117136	0.166962	0.16754
		0.378161	41.5709	10.2282	45.7235	97.5225	97.9007	0.635442	43.9434	18.1565	47.542	109.642	110.277

## Sheet: S3.5_MF_clothing
	Activity_id	Raw.material.input.(RMI),.biomass	Raw.material.input.(RMI),.fossil.fuels	Raw.material.input.(RMI),.metal.ores	Raw.material.input.(RMI),.non-metallic.minerals	Raw.material.input.(RMI),.abiotic.materials	Raw.material.input.(RMI),.all.materials	Total.material.requirement.(TMR),.biomass	Total.material.requirement.(TMR),.fossil.fuels	Total.material.requirement.(TMR),.metal.ores	Total.material.requirement.(TMR),.non-metallic.minerals	Total.material.requirement.(TMR),.abiotic.materials	Total.material.requirement.(TMR),.all.materials
sheep production, for wool	0ce57e6a-6e91-4ad5-8937-2504b48c0049	11.0812	1.33522	2.61196	12.9092	16.8564	27.9375	18.8376	1.54627	2.98708	17.121	21.6544	40.492
market for synthetic rubber	193fc1cf-28ea-4afc-a2a5-4fa6c5675d84	0.0490282	1.25697	0.4389	0.508873	2.20474	2.25377	0.0827604	1.47893	0.570966	0.585428	2.63532	2.71808
market for textile, knit cotton	2a3378ec-31b9-4fa3-97e0-b972c897e07a	1.10871	1.21899	0.456395	1.08632	2.7617	3.87041	1.88446	1.43574	0.614904	2.04074	4.09138	5.97584
market for textile, woven cotton	62961f51-8eb4-4864-82ee-a8274bcadca8	1.18508	1.66524	0.510688	1.27583	3.45175	4.63683	2.014	1.96769	0.737735	2.27054	4.97596	6.98996
market group for electricity, low voltage	ab001d87-6d02-4579-8ae6-9502fd4c2a75	0.809951	30.7004	4.33625	8.76756	43.8043	44.6142	1.35784	36.5229	8.81086	8.90098	54.2347	55.5925
market for washing machine	efd62f45-27af-461d-b839-2a207d87da27	0.362908	8.87098	25.5185	5.70949	40.0989	40.4618	0.614293	10.351	31.3106	6.29626	47.9578	48.5721
		14.5968	45.0478	33.8727	30.2572	109.178	123.775	24.7909	53.3025	45.0321	37.215	135.55	160.34

## Sheet: S3.6_MF_education
	Activity_id	Raw.material.input.(RMI),.biomass	Raw.material.input.(RMI),.fossil.fuels	Raw.material.input.(RMI),.metal.ores	Raw.material.input.(RMI),.non-metallic.minerals	Raw.material.input.(RMI),.abiotic.materials	Raw.material.input.(RMI),.all.materials	Total.material.requirement.(TMR),.biomass	Total.material.requirement.(TMR),.fossil.fuels	Total.material.requirement.(TMR),.metal.ores	Total.material.requirement.(TMR),.non-metallic.minerals	Total.material.requirement.(TMR),.abiotic.materials	Total.material.requirement.(TMR),.all.materials
market for compact fluorescent lamp	0abb134e-b558-4fca-ae25-dcb3c627db28	0.230185	7.4154	21.5551	4.79285	33.7634	33.9936	0.387025	8.77998	22.9503	5.06882	36.7991	37.1861
market for clay brick	25c9d67c-dbd5-4767-bee9-59fde0c3b50b	0.0156217	0.230906	0.0901506	3.83465	4.1557	4.17132	0.0265034	0.261762	0.132678	8.37604	8.77048	8.79699
market group for natural gas, high pressure	3d1de8e2-71d5-4759-9af8-c273736d2f67	0.00470355	7.67023	0.236831	0.375063	8.28212	8.28682	0.0079212	7.70261	0.418689	0.384861	8.50616	8.51408
market for sawnwood, beam, softwood, raw, dried (u=10%)	8c94e1c1-0c0f-49bb-b4c5-86fded8b2414	11.535	0.40553	0.103227	0.587882	1.09664	12.6316	19.6094	0.482512	0.183811	0.604479	1.2708	20.8803
market group for electricity, low voltage	ab001d87-6d02-4579-8ae6-9502fd4c2a75	2.60824	98.863	13.9638	28.2337	141.06	143.669	4.37256	117.613	28.3731	28.6633	174.649	179.022
market for steel, unalloyed	c72cb8cf-a36f-4bca-afde-aa76c12f0e18	0.0172039	1.13719	3.89366	0.985594	6.01644	6.03365	0.0291699	1.35955	7.27418	1.04248	9.67621	9.70538
market for concrete, 30MPa	f3c46044-0496-4741-9e52-67efa8a47615	0.0245749	0.699471	0.313709	25.622	26.6352	26.6598	0.0416138	0.832655	0.456971	26.5121	27.8018	27.8434
		14.4355	116.422	40.1565	64.4318	221.01	235.445	24.4742	137.032	59.7898	70.6522	267.474	291.948

## Sheet: S3.7_MF_healtcare
	Activity_id	Raw.material.input.(RMI),.biomass	Raw.material.input.(RMI),.fossil.fuels	Raw.material.input.(RMI),.metal.ores	Raw.material.input.(RMI),.non-metallic.minerals	Raw.material.input.(RMI),.abiotic.materials	Raw.material.input.(RMI),.all.materials	Total.material.requirement.(TMR),.biomass	Total.material.requirement.(TMR),.fossil.fuels	Total.material.requirement.(TMR),.metal.ores	Total.material.requirement.(TMR),.non-metallic.minerals	Total.material.requirement.(TMR),.abiotic.materials	Total.material.requirement.(TMR),.all.materials
market for compact fluorescent lamp	0abb134e-b558-4fca-ae25-dcb3c627db28	0.230185	7.4154	21.5551	4.79285	33.7634	33.9936	0.387025	8.77998	22.9503	5.06882	36.7991	37.1861
market for clay brick	25c9d67c-dbd5-4767-bee9-59fde0c3b50b	0.0159422	0.235642	0.0919996	3.9133	4.24094	4.25688	0.0270469	0.267131	0.135399	8.54784	8.95037	8.97742
market group for natural gas, high pressure	3d1de8e2-71d5-4759-9af8-c273736d2f67	0.00307326	5.01167	0.154744	0.245063	5.41148	5.41455	0.00517565	5.03283	0.273569	0.251465	5.55786	5.56304
market for sawnwood, beam, softwood, raw, dried (u=10%)	8c94e1c1-0c0f-49bb-b4c5-86fded8b2414	9.29951	0.326939	0.0832213	0.473951	0.884111	10.1836	15.8092	0.389001	0.148189	0.487332	1.02452	16.8337
market group for electricity, low voltage	ab001d87-6d02-4579-8ae6-9502fd4c2a75	2.37282	89.9396	12.7034	25.6853	128.328	130.701	3.9779	106.997	25.8122	26.0762	158.885	162.863
market for steel, unalloyed	c72cb8cf-a36f-4bca-afde-aa76c12f0e18	0.0115076	0.76066	2.60445	0.659258	4.02437	4.03587	0.0195116	0.909396	4.86566	0.69731	6.47237	6.49188
market for concrete, 30MPa	f3c46044-0496-4741-9e52-67efa8a47615	0.0150978	0.429724	0.192729	15.7411	16.3635	16.3786	0.0255657	0.511547	0.280743	16.2879	17.0802	17.1058
		11.9481	104.12	37.3857	51.5108	193.016	204.964	20.2514	122.887	54.466	57.4169	234.77	255.021

## Sheet: S3.8_MF_communication
	Activity_id	Raw.material.input.(RMI),.biomass	Raw.material.input.(RMI),.fossil.fuels	Raw.material.input.(RMI),.metal.ores	Raw.material.input.(RMI),.non-metallic.minerals	Raw.material.input.(RMI),.abiotic.materials	Raw.material.input.(RMI),.all.materials	Total.material.requirement.(TMR),.biomass	Total.material.requirement.(TMR),.fossil.fuels	Total.material.requirement.(TMR),.metal.ores	Total.material.requirement.(TMR),.non-metallic.minerals	Total.material.requirement.(TMR),.abiotic.materials	Total.material.requirement.(TMR),.all.materials
market for computer, laptop	46ed5b8e-21dc-4d6e-a0a6-d26eea1b4063	0.15943	4.52325	8.03245	3.1725	15.7282	15.8876	0.268457	5.3518	9.23667	3.47001	18.0585	18.3269
market group for electricity, low voltage	ab001d87-6d02-4579-8ae6-9502fd4c2a75	3.60986	136.828	19.3262	39.076	195.231	198.841	6.05172	162.778	39.269	39.6707	241.718	247.77
market for consumer electronics, mobile device, smartphone	ab29544f-baa8-4571-b4b4-905bc919e064	0.170711	6.07867	3.91674	2.78449	12.7799	12.9506	0.286579	7.15518	5.06084	3.15334	15.3694	15.6559
market for router, internet	f8cc04f3-2250-40a2-8a5e-d7f65b84dbd1	0.0695337	2.19464	7.08266	1.36136	10.6387	10.7082	0.116906	2.60056	7.58144	1.45104	11.633	11.7499
		4.00954	149.625	38.358	46.3944	234.377	238.387	6.72366	177.886	61.148	47.7451	286.779	293.503

## Sheet: S3.9_MF_mobility
	Activity_id	Raw.material.input.(RMI),.biomass	Raw.material.input.(RMI),.fossil.fuels	Raw.material.input.(RMI),.metal.ores	Raw.material.input.(RMI),.non-metallic.minerals	Raw.material.input.(RMI),.abiotic.materials	Raw.material.input.(RMI),.all.materials	Total.material.requirement.(TMR),.biomass	Total.material.requirement.(TMR),.fossil.fuels	Total.material.requirement.(TMR),.metal.ores	Total.material.requirement.(TMR),.non-metallic.minerals	Total.material.requirement.(TMR),.abiotic.materials	Total.material.requirement.(TMR),.all.materials
market for transport, passenger train	010587ba-3b35-4890-9db1-cf61d8c7fd0c	0.397863	15.4084	3.61322	27.8076	46.8292	47.2271	0.668122	18.3529	7.35201	28.2953	54.0003	54.6684
market for transport, passenger, motor scooter	034119ad-7f9e-494d-b4ff-f5524e1c0fa6	0.445646	36.7333	11.7353	22.3995	70.8681	71.3138	0.75484	43.7141	18.2422	23.1564	85.1127	85.8676
market for transport, passenger car, medium size, natural gas, EURO 5	551a8653-9de9-49d5-97d0-89777b4f0b92	5.15551	328.93	226.681	440.822	996.434	1001.59	8.71449	354.453	334.646	451.222	1140.32	1149.04
market for transport, passenger aircraft, medium haul	796e55e1-84a5-4468-a662-2ebd0eb7f655	0.259101	55.6692	5.04929	4.54963	65.2681	65.5272	0.436878	66.3808	8.05854	5.11935	79.5587	79.9956
market for transport, regular bus	893a0ac6-debf-476e-8b1c-12ce760355a3	0.248835	43.256	8.09486	76.6868	128.038	128.287	0.420022	51.5802	12.7886	77.9456	142.314	142.734
market for transport, passenger, bicycle	c01c6389-01b9-44b4-8493-2fc39529c618	0.204429	7.80741	11.01	13.3238	32.1413	32.3457	0.3455	9.26233	20.2098	13.6264	43.0986	43.4441
		6.71138	487.805	266.184	585.589	1339.58	1346.29	11.3398	543.744	401.297	599.365	1544.41	1555.75

[truncated: 12 more sheets: S3.10_MF_collective_services, S3.11_results_summary_by_Eflows, S3.12_total_DLS_by_Eflows, S3.13_shelter_by_Eflows, S3.14_nutrition_by_Eflows, S3.15_hygiene_by_Eflows, S3.16_clothing_by_Eflows, S3.17_education_by_Eflows, S3.18_healtcare_by_Eflows, S1.19_communication_by_Eflows, S3.20_mobility_by_Eflows, S3.21_collective_services_by_Ef]
