# Supplementary material for: Material Requirements of Decent Living Standards
Source: Environ Sci Technol. 2023 Sep 11;57(38):14206–17. doi: 10.1021/acs.est.3c03957 (PMC10537420; doi:10.1021/acs.est.3c03957)
Supplement: Supplementary file 4 — es3c03957_si_004.xlsx [file es3c03957_si_004.xlsx]

## Sheet: ReadMe
S4	Direct stocks results
S4.1	Direct stocks summary	This data set present the sumary results for the direct stocks of the DLS
S4.2	Direct stocks lamps	This data set present the stocks for the lamps
S4.3	Direct stocks refrigerator	This data set present the stocks for the refrigerator
S4.4	Direct stocks stove	This data set present the stocks for the microwave
S4.5	Direct stocks washing machine	This data set present the washing for the machine
S4.6	Direct sotchs smartphone	This data set present the sotchs for the smartphone
S4.7	Direct sotcks laptop	This data set present the sotcks for the laptop
S4.8	Direct stocks internet router	This data set present the internet for the router
S4.9	Direct stocks bicycle	This data set present the stocks for the bicycle
S4.10	Direct stocks motor cootr	This data set present the motor for the cootr
S4.11	Direct stocks car	This data set present the stocks for the car
S4.12	Direct stocks bus	This data set present the stocks for the bus
S4.13	Direct stocks train	This data set present the stocks for the train
S4.14	Direct stocks airplain	This data set present the stocks for the airplain
S4.15	Direct stocks shelter building	This data set present the shelter for the building
S4.16	Direct stocks education building	This data set present the education for the building
S4.17	Direct stocks healtcare building	This data set present the healtcare for the building
S4.18	Direct stock collective services building	This data set present the services for the building
	Indirect stocks by DLS dimension in materials units
S4.19	Indirect stocks summary	This data set presents the summary results for the indirect stocks for all the DLS
S4.20	Indirect stocks shelter	This data set presents the results for the indirect stocks of shelter
S4.21	Indirect stocks nutrition	This data set presents the results for the indirect stocks of nutrition
S4.22	Indirect stocks hygiene	This data set presents the results for the indirect stocks of hygiene
S4.23	Indirect stocks clothing	This data set presents the results for the indirect stocks of clothing
S4.24	Indirect stocks education	This data set presents the results for the indirect stocks of education
S4.25	Indirect stocks healtcare	This data set presents the results for the indirect stocks of healtcare
S4.26	Indirect stocks communication	This data set presents the results for the indirect stocks of communication
S4.27	Indirect stocks mobility	This data set presents the results for the indirect stocks of mobility
S4.28	Indirect stocks collective services	This data set presents the results for the indirect stocks of collectve services
	Indirect stocks by ISIC classification in materials units
S4.29	Indirect stocks_industrial-capital_form		this data set present the indirect stocks in form of industrial capital
S4.30	Indirect stocks summary		this data set present the indirect stocks results for the DLS
S4.31	Indirect stocks_Manufacture of computer, electronic and optical products		this data set present the indirect stocks results in for of materials for industry ISIC classification 26 (Manufacture of computer, electronic and optical products)
S4.32	Indirect stocks_Manufacture of electrical equipment		this data set present the indirect stocks results in for of materials for industry ISIC classification 27 (Manufacture of electrical equipment)
S4.33	Indirect stocks_Manufacture of machinery and equipment n.e.c.		this data set present the indirect stocks results in for of materials for industry ISIC classification 28 (Manufacture of machinery and equipment n.e.c.)
S4.34	Indirect stocks_Manufacture of motor vehicles, trailers and semi-trailers		this data set present the indirect stocks results in for of materials for industry ISIC classification 29 (Manufacture of motor vehicles, trailers and semi-trailers)
S4.35	Indirect stocks_Manufacture of other transport equipment		this data set present the indirect stocks results in for of materials for industry ISIC classification 30 (Manufacture of other transport equipment)
S4.36	Indirect stocks_Manufacture of furniture		this data set present the indirect stocks results in for of materials for industry ISIC classification 31 (Manufacture of furniture)
S4.37	Indirect stocks_Construction of buildings		this data set present the indirect stocks results in for of materials for industry ISIC classification 41 (Construction of buildings)
S4.38	Indirect stocks_Civil engineering		this data set present the indirect stocks results in for of materials for industry ISIC classification 42 (Civil engineering)
S4.39	Indirect stocks_Specialized construction activities		this data set present the indirect stocks results in for of materials for industry ISIC classification 43 (Specialized construction activities)
S4.19-39 values are negative, that is because in ecoinvent the input are given in negative values

## Sheet: S4.1_Direct_stocks_summary
Industry_code	Material	Lamp	Refrigerator	Stove	Washinmachine	Smartphone	Laptop	Router	Bicycle	Scooter	Car	Bus	Trein	Airplain	Residencial_building	Education_building	Healthcare_building	Collective_services_building	Total
16	Wood	0	0	0	0	0	0	0	0	0	0	0	0	0	775.559	401.915	324.024	761.564	2263.06
17	Paper	0	0	0	0.65	0	0	0.001815	0	0	0	0	0	0	0.9254	0	0	0	1.57722
20	Chemicals	0.29211	5.58389	1.83	16.0637	0.0106682	0.109382	0.0412912	2.48201	2.39457	105.389	1.0159	0.560101	0	0	0	0	0	135.773
22	Rubber and plastic	0	0	0	0	0.00063878	0.109382	0	0	0	0.177154	0	0	0.037056	0	0	0	0	0.324231
23	non-metallic mineral products	0.5408	0	1.775	1	1.394e-05	0.00519444	0.009075	0	0	13.2958	0.856927	0.0678247	0	19066.7	2178.05	1421.93	4538.92	27223.1
24	basic metals	0.316498	8.89758	10.8675	19.7945	0.0416921	0.13679	0.401569	13.7597	5.75032	479.715	8.36981	1.52574	0.117918	1066.5	109.298	73.1087	204.065	2002.67
25	fabricated metal products	0	0	0	0	0.00344072	0	0	0	0	0	0	0	0	0	0	0	0	0.00344072
	Total (kg)	1.14941	14.4815	14.4725	37.5082	0.0564537	0.36075	0.45375	16.2417	8.14489	598.577	10.2426	2.15366	0.154974	20909.6	2689.27	1819.06	5504.55	31626.5

## Sheet: S4.2_Lamp
activity_id	name	code	industry	value	unit
09ada590-b83f-42a4-907b-ee654a78867a	market for polypropylene, granulate	20	2013:Manufacture of plastics and synthetic rubber in primary forms	0.05525	kg			reference flow 13 unit/cap*year
0a458802-cef7-4599-943d-f2bbd8a41e99	market for aluminium, cast alloy	24	2420:Manufacture of basic precious and other non-ferrous metals	0.09217	kg			Industry_code	Material	Dry-mass
0f062820-5826-48ce-a0cf-01ee831af2f9	market for copper, cathode	24	2420:Manufacture of basic precious and other non-ferrous metals	0.07995	kg			16	Wood	0
0f3e4b2a-23b6-4846-aa50-f5927fe01dc4	market for acrylonitrile-butadiene-styrene copolymer	20	2013:Manufacture of plastics and synthetic rubber in primary forms	0.01846	kg			17	Paper	0
14fb7890-8488-4f8e-8440-f1e387577043	market for flat glass, uncoated	23	2310:Manufacture of glass and glass products	0.0856883	kg			20	Chemicals	0.29211
4dc46eeb-42ba-4cfd-b0d0-e0db022e99b6	market for cast iron	24	2410:Manufacture of basic iron and steel	0.08151	kg			22	Rubber and plastic	0
552bdf24-1b26-44a9-8d8b-9c2f9f0c1dc5	market for tin	24	2432:Casting of non-ferrous metals	0.0624	kg			23	non-metallic mineral products	0.5408
806fb037-d334-471e-ba87-23b2e2611b2e	market for foam glass	23	2399:Manufacture of other non-metallic mineral products n.e.c.	0.039	kg			24	basic metals	0.316498
a704d64d-e19d-4857-bca6-da139cd731ea	market for polyvinylchloride, bulk polymerised	20	2013:Manufacture of plastics and synthetic rubber in primary forms	0.2184	kg			25	fabricated metal products	0
ad2b94ac-0b30-42c0-b0ee-134f2710f929	market for flat glass, uncoated	23	2310:Manufacture of glass and glass products	0.416112	kg				Total (kg)	1.14941
ee76b2b4-ab20-4dbe-ae82-3cd65f798c7e	market for lead	24	2420:Manufacture of basic precious and other non-ferrous metals	0.000468	kg
								lifetime(years)	1

## Sheet: S4.3_Refrigerator
activity_id	name	code	industry	value	unit
081dc931-7e43-4729-9c16-c3f08e0ba362	market for sodium percarbonate, powder	20	2023:Manufacture of soap and detergents, cleaning and polishing preparations, pe	2.75383e-05	kg			reference flow: 0,025 unit/cap*year
0aa56973-b37d-45cf-b886-5710beae8dd0	market for 1,1-difluoroethane, HFC-152a	20	2011:Manufacture of basic chemicals	0.00599998	kg			Industry_code	Material	Dry-mass
0f062820-5826-48ce-a0cf-01ee831af2f9	market for copper, cathode	24	2420:Manufacture of basic precious and other non-ferrous metals	0.0327	kg			16	Wood	0
19529262-b7c8-4d48-aeec-299ee24b858d	market for polyvinylchloride, suspension polymerised	20	2013:Manufacture of plastics and synthetic rubber in primary forms	0.0116667	kg			17	Paper	0
1de0bb4e-333b-4215-841b-01ce19b3e1e9	market for epoxy resin, liquid	20	2011:Manufacture of basic chemicals	0.00229442	kg			20	Chemicals	0.558389
355ede85-19ca-41e8-9536-f04f1ae8cc67	market for sodium percarbonate, powder	20	2023:Manufacture of soap and detergents, cleaning and polishing preparations, pe	5.57617e-05	kg			22	Rubber and plastic	0
3b615fcc-d7ab-4aba-bf70-3c19e89e933c	market for aluminium, primary, ingot	24	2420:Manufacture of basic precious and other non-ferrous metals	0.0425273	kg			23	non-metallic mineral products	0
423f7220-8c92-410f-a625-e11af0670479	market for compressed air, 800 kPa gauge	20	2011:Manufacture of basic chemicals	0	m3			24	basic metals	0.889758
4cfdfa8b-aa14-45a4-9c62-bd260e6fad0f	market for sodium silicate, solid	20	2011:Manufacture of basic chemicals	3.67288e-05	kg			25	fabricated metal products	0
4db5e11c-e31f-4957-b14a-591c58c8a866	market for polystyrene, high impact	20	2013:Manufacture of plastics and synthetic rubber in primary forms	0.255555	kg				Total (kg)	1.44815
57879c49-5349-4a5f-adff-a43ee572ce46	market for steel, low-alloyed	24	2410:Manufacture of basic iron and steel	0.802325	kg
7c2d7331-82e0-419f-86f0-44a57f427efc	market for phenyl isocyanate	20	2011:Manufacture of basic chemicals	0.162	kg			lifetime(years)	10
7c7744c0-99c9-4744-b629-cec2606dda0c	market for polyol	20	2013:Manufacture of plastics and synthetic rubber in primary forms	0.0803289	kg
890d8597-f4a3-4b94-8759-0dc87055f302	market for aluminium, primary, ingot	24	2420:Manufacture of basic precious and other non-ferrous metals	0.00448378	kg
9ec29074-8c5b-4881-8e46-d13d66ee7814	market for sodium silicate, solid	20	2011:Manufacture of basic chemicals	7.43712e-05	kg
ab9d0b78-1115-4095-b528-dc08160fad94	market for compressed air, 800 kPa gauge	20	2011:Manufacture of basic chemicals	0	m3
ad2f7e9a-4886-4d71-966d-d529bcc7587f	market for sodium hydroxide, without water, in 50% solution state	20	2011:Manufacture of basic chemicals	2.775e-05	kg
b78e3941-9386-44e5-87b2-cf7039ac87ff	market for aluminium, primary, ingot	24	2420:Manufacture of basic precious and other non-ferrous metals	0.00772196	kg
be1d1395-7ea4-4c5b-8ef8-0b120f9b265a	market for dimethyldichlorosilane	20	2011:Manufacture of basic chemicals	8.33e-05	kg
cddaf9a4-398f-4ea9-ba83-5b94aff67cfb	market for epoxy resin, liquid	20	2011:Manufacture of basic chemicals	0.000483328	kg
e6da9ad3-f4a7-4f92-938a-436d438dfbf0	market for polyol	20	2013:Manufacture of plastics and synthetic rubber in primary forms	0.0396711	kg
fb366167-ad08-444b-8f8d-9e0a7d10e9d0	market for lithium fluoride	20	2011:Manufacture of basic chemicals	8.33e-05	kg
market for compressed air, 800 kPa gauge	in ecoinvent the value in kg for this material is zero

## Sheet: S4.4_Stove
activity_id	name	code	industry	value	unit
0a458802-cef7-4599-943d-f2bbd8a41e99	market for aluminium, cast alloy	24	2420:Manufacture of basic precious and other non-ferrous metals	0.0015	kg			reference flow: 0,0166 unit/cap*year
0f062820-5826-48ce-a0cf-01ee831af2f9	market for copper, cathode	24	2420:Manufacture of basic precious and other non-ferrous metals	0.003	kg			Industry_code	Material	Dry-mass
14fb7890-8488-4f8e-8440-f1e387577043	market for flat glass, uncoated	23	2310:Manufacture of glass and glass products	0.0170762	kg			16	Wood	0
1a32aa18-57d4-4c2f-b191-ffc45cf79c4e	market for alkyd paint, white, without solvent, in 60% solution state	20	2022:Manufacture of paints, varnishes and similar coatings, printing ink and mas	0.02088	kg			17	Paper	0
45085bbf-b394-4fb0-98ab-e4b6450089cd	market for zinc	24	2420:Manufacture of basic precious and other non-ferrous metals	0.00333333	kg			20	Chemicals	0.122
57879c49-5349-4a5f-adff-a43ee572ce46	market for steel, low-alloyed	24	2410:Manufacture of basic iron and steel	0.716667	kg			22	Rubber and plastic	0
a704d64d-e19d-4857-bca6-da139cd731ea	market for polyvinylchloride, bulk polymerised	20	2013:Manufacture of plastics and synthetic rubber in primary forms	0.002	kg			23	non-metallic mineral products	0.118333
ad2b94ac-0b30-42c0-b0ee-134f2710f929	market for flat glass, uncoated	23	2310:Manufacture of glass and glass products	0.0829238	kg			24	basic metals	0.7245
b2b0af2f-674e-4600-883e-8904b1999c26	market for glass wool mat	23	2399:Manufacture of other non-metallic mineral products n.e.c.	0.0183333	kg			25	fabricated metal products	0
d4032b9f-438e-4aa9-98dc-503c6721abdc	market for alkyd paint, white, without solvent, in 60% solution state	20	2022:Manufacture of paints, varnishes and similar coatings, printing ink and mas	0.09912	kg				Total (kg)	0.964833
								lifetime(years)	15

## Sheet: S4.5_Washingmachine
activity_id	name	code	industry	value	unit
02545db3-fbe4-4d86-b6ba-5ff99a2815a9	market for seal, natural rubber based	20	2029:Manufacture of other chemical products n.e.c.	0.0005	kg			reference flow: 0,05 unit/cap*year
09ada590-b83f-42a4-907b-ee654a78867a	market for polypropylene, granulate	20	2013:Manufacture of plastics and synthetic rubber in primary forms	0.3735	kg			Industry_code	Material	Dry-mass
0a458802-cef7-4599-943d-f2bbd8a41e99	market for aluminium, cast alloy	24	2420:Manufacture of basic precious and other non-ferrous metals	0.288	kg			16	Wood	0
0f062820-5826-48ce-a0cf-01ee831af2f9	market for copper, cathode	24	2420:Manufacture of basic precious and other non-ferrous metals	0.0905	kg			17	Paper	0.065
0f3e4b2a-23b6-4846-aa50-f5927fe01dc4	market for acrylonitrile-butadiene-styrene copolymer	20	2013:Manufacture of plastics and synthetic rubber in primary forms	1.0625	kg			20	Chemicals	1.60637
14fb7890-8488-4f8e-8440-f1e387577043	market for flat glass, uncoated	23	2310:Manufacture of glass and glass products	0.0153686	kg			22	Rubber and plastic	0
193fc1cf-28ea-4afc-a2a5-4fa6c5675d84	market for synthetic rubber	20	2013:Manufacture of plastics and synthetic rubber in primary forms	0.044	kg			23	non-metallic mineral products	0.1
1a98da5d-7c1c-4973-a1c9-84bafa48b616	market for concrete block	23	2395:Manufacture of articles of concrete, cement and plaster	0.009753	kg			24	basic metals	1.97945
1de0bb4e-333b-4215-841b-01ce19b3e1e9	market for epoxy resin, liquid	20	2011:Manufacture of basic chemicals	0.0068971	kg			25	fabricated metal products	0
22152d10-269f-4fb5-aa40-129b7827fd2b	market for compressed air, 1000 kPa gauge	20	2011:Manufacture of basic chemicals	0	m3				Total (kg)	3.75082
4dc46eeb-42ba-4cfd-b0d0-e0db022e99b6	market for cast iron	24	2410:Manufacture of basic iron and steel	0.046	kg
57924f76-3633-4b74-86a5-e88804829b0b	market for kraft paper	17	1701:Manufacture of pulp, paper and paperboard	0.00761429	kg			lifetime(years)	10
5ce23755-743b-4620-8cb8-0636dc87c278	market for kraft paper	17	1701:Manufacture of pulp, paper and paperboard	0.0573857	kg
678f119e-7567-45a9-b4fe-ed83077c6c75	market for steel, low-alloyed, hot rolled	24	2410:Manufacture of basic iron and steel	1.55495	kg
695d55ea-de8a-4420-bc9e-2f66d886ff47	market for polystyrene, general purpose	20	2013:Manufacture of plastics and synthetic rubber in primary forms	0.025	kg
75e5f2df-acc2-400d-8fe5-9d4688cd8dc2	market for nylon 6	20	2013:Manufacture of plastics and synthetic rubber in primary forms	0.00165296	kg
8ae2b490-7daf-4908-8aa5-7b5797c5409c	market for compressed air, 1000 kPa gauge	20	2011:Manufacture of basic chemicals	0	m3
a6e11819-ddab-4bcc-9745-7306cb437877	market for concrete block	23	2395:Manufacture of articles of concrete, cement and plaster	0.00017	kg
a704d64d-e19d-4857-bca6-da139cd731ea	market for polyvinylchloride, bulk polymerised	20	2013:Manufacture of plastics and synthetic rubber in primary forms	0.0515	kg
ad2b94ac-0b30-42c0-b0ee-134f2710f929	market for flat glass, uncoated	23	2310:Manufacture of glass and glass products	0.0746314	kg
bd4b5801-6312-4f7f-b971-cf879e6b1c00	market for concrete block	23	2395:Manufacture of articles of concrete, cement and plaster	7.7e-05	kg
cd56f306-b554-4c0e-bca0-617b7c6847e0	market for trisodium phosphate	20	2011:Manufacture of basic chemicals	0.02602	kg
cddaf9a4-398f-4ea9-ba83-5b94aff67cfb	market for epoxy resin, liquid	20	2011:Manufacture of basic chemicals	0.0014529	kg
cff2e63e-a95f-4470-b8ef-b6da57d40dcb	market for polyethylene, low density, granulate	20	2013:Manufacture of plastics and synthetic rubber in primary forms	0.01	kg
f23e2fc5-c3f3-40a6-a862-f0c523855bb4	market for nylon 6	20	2013:Manufacture of plastics and synthetic rubber in primary forms	0.00334704	kg
market for compressed air, 1000 kPa gauge	in ecoinvent the value in kg for this material is zero

## Sheet: S4.6_Smartphone
activity_id	name	code	industry	value	unit
0f062820-5826-48ce-a0cf-01ee831af2f9	market for copper, cathode	24	2420:Manufacture of basic precious and other non-ferrous metals	0.00137629	kg			reference flow: 0,328 unit/cap*year
4de0982c-e22d-4c23-ad0e-90df66532631	market for ferrite	23	2393:Manufacture of other porcelain and ceramic products	5.576e-06	kg			Industry_code	Material	Dry-mass
715ead86-35b5-4471-a5e5-31388870f228	market for brass	24	2420:Manufacture of basic precious and other non-ferrous metals	4.69958e-05	kg			16	Wood	0
7565bc85-f6f6-4568-b5cc-2966c2b7d9e7	market for polyethylene terephthalate, granulate, amorphous	20	2013:Manufacture of plastics and synthetic rubber in primary forms	0.0001804	kg			17	Paper	0
7edf0351-8b47-4c5e-9a61-8512ecf1e63f	market for brass	24	2420:Manufacture of basic precious and other non-ferrous metals	2.3616e-07	kg			20	Chemicals	0.00426728
8acc5081-3992-4f6a-96ec-dceb9fa1c245	market for steel, chromium steel 18/8	24	2410:Manufacture of basic iron and steel	0.0152061	kg			22	Rubber and plastic	0.000255512
a04a96ba-358b-4663-8d06-47baaae1121e	market for metal working, average for copper product manufacturing	25	259:Manufacture of other fabricated metal products; metalworking service activit	0.00137629	kg			23	non-metallic mineral products	5.576e-06
a146fd1a-71e7-4f0a-8563-499db76133b0	market for glass fibre reinforced plastic, polyester resin, hand lay-up	22	2220:Manufacture of plastics products	0.000255512	kg			24	basic metals	0.0166768
b1ba9439-7117-4236-ad91-ae926e14cd98	market for casting, brass	24	2432:Casting of non-ferrous metals	4.7232e-05	kg			25	fabricated metal products	0.00137629
ee4f793b-046d-4aad-9dbe-946fe3ab0de9	market for polycarbonate	20	2013:Manufacture of plastics and synthetic rubber in primary forms	0.00408688	kg				Total (kg)	0.0225815
according with ecoinvent the total weight is 163,45 grams, after filtering the desired materials (ISIC code 16,17,20,22,23,24,25) results is 68,8 gram								lifetime(years)	2.5

## Sheet: S4.7_Laptop
activity_id	name	code	industry	value	unit
0a458802-cef7-4599-943d-f2bbd8a41e99	market for aluminium, cast alloy	24	2420:Manufacture of basic precious and other non-ferrous metals	0.00778111	kg			reference flow: 0,056 unit/cap*year
0f062820-5826-48ce-a0cf-01ee831af2f9	market for copper, cathode	24	2420:Manufacture of basic precious and other non-ferrous metals	0.00169444	kg			Industry_code	Material	Dry-mass
0f3e4b2a-23b6-4846-aa50-f5927fe01dc4	market for acrylonitrile-butadiene-styrene copolymer	20	2013:Manufacture of plastics and synthetic rubber in primary forms	0.0166722	kg			16	Wood	0
5268326e-18e6-4c03-9a57-cf6139ab90cf	market for magnesium-alloy, AZ91, diecast	24	2420:Manufacture of basic precious and other non-ferrous metals	0.00374074	kg			17	Paper	0
7b5af9e3-b0c2-401c-a830-386652fa0c0e	market for flat glass, coated	23	2310:Manufacture of glass and glass products	0.000404057	kg			20	Chemicals	0.0257371
82886f9d-2296-4e6e-8815-7fe75d62e7dd	market for extrusion, plastic pipes	22	2220:Manufacture of plastics products	0.0257371	kg			22	Rubber and plastic	0.0257371
a65a4b78-06c6-4218-96dc-5175b30bcbd7	market for steel, chromium steel 18/8, hot rolled	24	2410:Manufacture of basic iron and steel	0.00340741	kg			23	non-metallic mineral products	0.00122222
e9948a91-883a-42f8-a6f9-f42983fa59c7	market for flat glass, coated	23	2310:Manufacture of glass and glass products	0.000818165	kg			24	basic metals	0.0321859
ed1e33fb-3841-47d9-8fe7-4bc760403972	market for aluminium, wrought alloy	24	2420:Manufacture of basic precious and other non-ferrous metals	0.0155622	kg			25	fabricated metal products	0
ee4f793b-046d-4aad-9dbe-946fe3ab0de9	market for polycarbonate	20	2013:Manufacture of plastics and synthetic rubber in primary forms	0.00906483	kg				Total (kg)	0.0848823
	according with ecoinvent the total weight is 2,0377 kg, after filtering the desired materials (ISIC code 16,17,20,22,23,24,25) results is 1,52 kg							lifetime(years)	4.25

## Sheet: S4.8_Router,internet
activity_id	name	code	industry	value	unit
09ada590-b83f-42a4-907b-ee654a78867a	market for polypropylene, granulate	20	2013:Manufacture of plastics and synthetic rubber in primary forms	0.00378125	kg			reference flow:0,042 unit/cap*year
0a458802-cef7-4599-943d-f2bbd8a41e99	market for aluminium, cast alloy	24	2420:Manufacture of basic precious and other non-ferrous metals	0.00249563	kg			Industry_code	Material	Dry-mass
0bd0545b-f560-41ed-bd03-aca28cf1fbee	market for corrugated board box	17	1702:Manufacture of corrugated paper and paperboard and of containers of paper a	2.35587e-06	kg			16	Wood	0
0f062820-5826-48ce-a0cf-01ee831af2f9	market for copper, cathode	24	2420:Manufacture of basic precious and other non-ferrous metals	0.0113437	kg			17	Paper	0.0003025
1c8e713b-a910-45df-8bd4-fb971278c054	market for corrugated board box	17	1702:Manufacture of corrugated paper and paperboard and of containers of paper a	0.000100004	kg			20	Chemicals	0.00688187
1d3a69a4-b5bc-4f5b-944e-af10dfb292d4	powder coating, steel	25	2592:Treatment and coating of metals; machining	0	m2			22	Rubber and plastic	0
1de0bb4e-333b-4215-841b-01ce19b3e1e9	market for epoxy resin, liquid	20	2011:Manufacture of basic chemicals	0.00101248	kg			23	non-metallic mineral products	0.0015125
45085bbf-b394-4fb0-98ab-e4b6450089cd	market for zinc	24	2420:Manufacture of basic precious and other non-ferrous metals	7.5625e-05	kg			24	basic metals	0.0669281
489e3f43-90a3-4d2b-8b58-cc07f8656b08	market for silicone product	20	2013:Manufacture of plastics and synthetic rubber in primary forms	5.0624e-05	kg			25	fabricated metal products	0
4dc46eeb-42ba-4cfd-b0d0-e0db022e99b6	market for cast iron	24	2410:Manufacture of basic iron and steel	0.00378125	kg				Total (kg)	0.075625
552bdf24-1b26-44a9-8d8b-9c2f9f0c1dc5	market for tin	24	2432:Casting of non-ferrous metals	0.00015125	kg
678f119e-7567-45a9-b4fe-ed83077c6c75	market for steel, low-alloyed, hot rolled	24	2410:Manufacture of basic iron and steel	0.0470387	kg			lifetime(years)	6
6a036ddd-b74a-4e27-a4f9-d3cc81af1712	market for polyethylene, high density, granulate	20	2013:Manufacture of plastics and synthetic rubber in primary forms	0.00075625	kg
715ead86-35b5-4471-a5e5-31388870f228	market for brass	24	2420:Manufacture of basic precious and other non-ferrous metals	0.00050624	kg
7b5af9e3-b0c2-401c-a830-386652fa0c0e	market for flat glass, coated	23	2310:Manufacture of glass and glass products	0.000500021	kg
7edf0351-8b47-4c5e-9a61-8512ecf1e63f	market for brass	24	2420:Manufacture of basic precious and other non-ferrous metals	0.00025001	kg
8d803071-bb43-403c-8e70-84048b29c7c8	market for powder coat, steel	25	2592:Treatment and coating of metals; machining	0	m2
a704d64d-e19d-4857-bca6-da139cd731ea	market for polyvinylchloride, bulk polymerised	20	2013:Manufacture of plastics and synthetic rubber in primary forms	0.00075625	kg
be5af53a-0fd2-4f81-81b7-c7055fb38ecc	market for silicone product	20	2013:Manufacture of plastics and synthetic rubber in primary forms	2.5001e-05	kg
cddaf9a4-398f-4ea9-ba83-5b94aff67cfb	market for epoxy resin, liquid	20	2011:Manufacture of basic chemicals	0.000500021	kg
e9948a91-883a-42f8-a6f9-f42983fa59c7	market for flat glass, coated	23	2310:Manufacture of glass and glass products	0.00101248	kg
eb8274c9-8fe7-4efa-8ad0-44d9fd02e29f	market for corrugated board box	17	1702:Manufacture of corrugated paper and paperboard and of containers of paper a	0.00020014	kg
ed1e33fb-3841-47d9-8fe7-4bc760403972	market for aluminium, wrought alloy	24	2420:Manufacture of basic precious and other non-ferrous metals	0.00128563	kg
in ecoinvent no weight is published but match with the LCI inventory after taking the printing plastic ( not desired product )
in ecoinvent the weight of the powder coating, steel is zero

## Sheet: S4.9_Bicycle
activity_id	name	code	industry	value	unit
193fc1cf-28ea-4afc-a2a5-4fa6c5675d84	market for synthetic rubber	20	2013:Manufacture of plastics and synthetic rubber in primary forms	0.0547503	kg			reference flow 1460 pkm/cap*year
23f33663-2281-4e5b-96df-89fba90b44b8	powder coating, aluminium sheet	25	2592:Treatment and coating of metals; machining		m2			Industry_code	Material	Dry-mass
3f3f41c0-6c8a-4c2a-a1df-8d996a334db0	market for powder coat, aluminium sheet	25	2592:Treatment and coating of metals; machining		m2			16	Wood	0
678f119e-7567-45a9-b4fe-ed83077c6c75	market for steel, low-alloyed, hot rolled	24	2410:Manufacture of basic iron and steel	0.477179	kg			17	Paper	0
6a036ddd-b74a-4e27-a4f9-d3cc81af1712	market for polyethylene, high density, granulate	20	2013:Manufacture of plastics and synthetic rubber in primary forms	0.190531	kg			20	Chemicals	0.248201
6f1a55b4-c7f2-4662-82fb-237459611950	wire drawing, steel	24	2410:Manufacture of basic iron and steel	0.01086	kg			22	Rubber and plastic	0
a65a4b78-06c6-4218-96dc-5175b30bcbd7	market for steel, chromium steel 18/8, hot rolled	24	2410:Manufacture of basic iron and steel	0.154761	kg			23	non-metallic mineral products	0
ce0c30c7-715a-4a4e-879d-e474220b81cb	market for polyurethane, flexible foam	20	2013:Manufacture of plastics and synthetic rubber in primary forms	0.000965334	kg			24	basic metals	1.37597
e0fb1601-f307-49f9-a497-81ca6c04d5d6	market for polyurethane, flexible foam	20	2013:Manufacture of plastics and synthetic rubber in primary forms	0.00195468	kg			25	fabricated metal products	0
ed1e33fb-3841-47d9-8fe7-4bc760403972	market for aluminium, wrought alloy	24	2420:Manufacture of basic precious and other non-ferrous metals	0.733167	kg				Total (kg)	1.62417
in ecoinvent the weight of the powder coating, steel is zero								lifetime(years)	10
for bike to translate the lifetime in pkm into years, I assume that a bike has a lifetime of 10 years, assuming a pkm per year of 1500, close to the reference flow

[truncated: 30 more sheets: S4.10_Motor scooter, S4.11_car, S4.12_Bus, S4.13_Train, S4.14_Airplain, S4.15_Residence_building, S4.16_Education_building, S4.17_Healthcare_building, S4.18_Collective_services_build, S4.19_indirect_stocks_summary, S4.20_indirect_stocks_Shelter, S4.21_indirect_stocks_Nutrition, S4.22_indirect_stocks_Hygiene, S4.23_indirect_stocks_Clothing, S4.24_indirect_stocks_Education, S4.25_indirect_stocks_Healtcare, S4.26_indirect_stocks_Communica, S4.27_indirect_stocks_Mobility, S4.28_indirect_stocks_colle_ser, S4.29_IndStocks_industrial_cap …]
