# Supplementary material for: Material Requirements of Decent Living Standards
Source: Environ Sci Technol. 2023 Sep 11;57(38):14206–17. doi: 10.1021/acs.est.3c03957 (PMC10537420; doi:10.1021/acs.est.3c03957)
Supplement: Supplementary file 5 — es3c03957_si_005.xlsx [file es3c03957_si_005.xlsx]

## Sheet: ReadMe
S5	results of the scenario analysis
S5.1	summary of he scenario for the DLS	this data set presents a summary of the scenarios of the different DLS dimensions and provide the lower-upper bond
S5.2	scenario analysis results for shelter	this data set presents the result of the scenarios for shelter
S5.3	scenario analysis results for nutrition	this data set presents the result of the scenarios for nutrition
S5.4	scenario analysis results for hygiene	this data set presents the result of the scenarios for hygiene
S5.5	scenario analysis results for clothing	this data set presents the result of the scenarios for clothing
S5.6	scenario analysis results for education	this data set presents the result of the scenarios for education
S5.7	scenario analysis results for healtcare	this data set presents the result of the scenarios for healtcare
S5.8	scenario analysis results for communication	this data set presents the result of the scenarios for communication
S5.9	scenario analysis results for mobility	this data set presents the result of the scenarios for mobility
S5.10	scenario analysis results for collective services	this data set presents the result of the scenarios for collective services

## Sheet: S5.1_summary_results
Reference scenario		Raw.material.input.(RMI),.biomass	Raw.material.input.(RMI),.fossil.fuels	Raw.material.input.(RMI),.metal.ores	Raw.material.input.(RMI),.non-metallic.minerals	Raw.material.input.(RMI),.abiotic.materials	Raw.material.input.(RMI),.all.materials	Total.material.requirement.(TMR),.biomass	Total.material.requirement.(TMR),.fossil.fuels	Total.material.requirement.(TMR),.metal.ores	Total.material.requirement.(TMR),.non-metallic.minerals	Total.material.requirement.(TMR),.abiotic.materials	Total.material.requirement.(TMR),.all.materials
Shelter		23.7897	95.5988	53.4631	276.223	425.285	449.074	40.4152	107.031	94.8556	287.734	489.621	530.037	France_SFH_standard,.RES0_std_gas
Nutrition		621.952	236.122	189.382	524.2	949.704	1571.66	1054.03	270.047	251.723	792.006	1313.78	2367.8	HGD_potatoes_mact_proxy_std_gas_act_stove
Hygine		0.378161	41.5709	10.2282	45.7235	97.5225	97.9007	0.635442	43.9434	18.1565	47.542	109.642	110.277	climate_50_standar_20_gas_average_world
Clothing		14.5968	45.0478	33.8727	30.2572	109.178	123.775	24.7909	53.3025	45.0321	37.215	135.55	160.34	ref_standar_normal_C_si
Education		14.4355	116.422	40.1565	64.4318	221.01	235.445	24.4742	137.032	59.7898	70.6522	267.474	291.948	nonres_education_standard,.RES0_France_standard_standard_gas
Healtcare		11.9481	104.12	37.3857	51.5108	193.016	204.964	20.2514	122.887	54.466	57.4169	234.77	255.021	France_nonres_health_standard,.RES0_standard_standard_standard_gas
Communication		4.00954	149.625	38.358	46.3944	234.377	238.387	6.72366	177.886	61.148	47.7451	286.779	293.503	Heavy_standart
Mobility		6.71138	487.805	266.184	585.589	1339.58	1346.29	11.3398	543.744	401.297	599.365	1544.41	1555.75	RTS_bike_mot_cnatural_bdiesel_medium
Collective_services		26.0896	175.912	51.1325	111.647	338.692	364.782	44.2559	206.136	81.2008	122.893	410.23	454.486	France_nonres_France_standard,.RES0_standard_standard_gas
lower bond scenario
Shelter		67.7174	77.5147	17.8862	63.9067	159.308	227.025	115.086	88.5356	29.815	67.153	185.504	300.59	France_MFH_standard,.RES2.1+RES2.2_std_gas
Nutrition		70.5125	35.7856	39.5918	69.5007	144.878	215.391	119.053	41.1179	53.084	102.356	196.558	315.611	VGN_potatoes_sed_max_low_gas_effi_microwave
Hygine		0.359608	30.4695	9.76656	34.691	74.9271	75.2867	0.604194	32.663	17.3438	36.3771	86.3839	86.9881	warm_50_effi_20_gas_min_inci50%
Clothing		11.3465	9.09796	16.0979	17.3274	42.5232	53.8697	19.2858	10.5986	19.6994	21.9486	52.2466	71.5324	polypropylene_standar_oft_effi_no
Education		18.7518	87.5712	21.2864	30.8015	139.659	158.411	31.8324	101.703	32.6334	31.5257	165.862	197.694	nonres_education_non-standard,.RES2.1_France_standard_halfless_gas
Healtcare		11.2542	36.5035	15.4493	12.3417	64.2946	75.5488	19.1098	43.401	20.9433	12.6411	76.9854	96.0952	Indien_nonres_health_non-standard,.RES2.1_less_less_halfless_gas
Communication		3.16402	117.577	33.8314	37.2419	188.65	191.814	5.30621	139.759	51.9502	38.4533	230.163	235.469	Average_low
Mobility		5.75246	426.348	207.277	536.342	1169.97	1175.72	9.71334	479.377	313.295	548.25	1340.92	1350.64	2DS_walking_mot_cnatural_bdiesel_long
Collective_services		36.7436	160.303	29.7614	53.3237	243.388	280.132	62.3842	185.024	49.639	54.5125	289.176	351.56	France_nonres_France_non-standard,.RES2.1_standard_halfless_gas
upper bond scenaro
Shelter		80.1801	597.236	150.846	511.3	1259.38	1339.56	135.95	710.605	288.676	528.19	1527.47	1663.42	France_RT_non-standard,.RES0_hight_eli
Nutrition		1205.44	819.579	456.032	1053.9	2329.51	3534.95	2044.12	968.3	604.238	1596.49	3169.03	5213.15	HGD_rice_act_min_high_eli_act_stove
Hygine		9.47557	356.964	65.8659	233.343	656.173	665.649	15.8884	424.629	128.869	238.91	792.409	808.297	climate_60_standar_40_eli_max_world
Clothing		218.064	146.673	102.326	343.038	592.036	810.1	370.632	173.494	140.952	450.011	764.457	1135.09	silk_double_normal_D_si
Education		26.1879	335.837	72.1798	137.516	545.533	571.721	44.3125	399.479	124.828	146.116	670.423	714.735	nonres_education_non-standard,.RES2.2_Indien_more_standard_eli
Healtcare		16.5865	275.038	62.08	101.509	438.627	455.214	28.0273	327.15	104.684	108.173	540.006	568.034	Indien_nonres_health_non-standard,.RES0_standard_standard_standard_eli
Communication		4.61631	172.624	41.6065	52.9626	267.193	271.809	7.74088	205.247	67.7486	54.4132	327.409	335.149	Heavy_high
Mobility		13.7439	519.368	627.433	539.396	1686.2	1699.94	23.1173	616.929	781.93	615.498	2014.36	2037.47	RTS_ebike_emot_celectric_belectric_very-short
Collective_services		63.7881	760.634	143.174	345.25	1249.06	1312.85	107.972	904.828	266.643	369.377	1540.85	1648.82	India_nonres_Indien_non-standard,.RES0_double_standard_eli
		Low	Reference	hight
Shelter		300.59	530.037	1663.42
Nutrition		315.611	2367.8	5213.15
Hygine		86.9881	110.277	808.297
Clothing		71.5324	160.34	1135.09
Education		197.694	291.948	714.735
Healtcare		96.0952	255.021	568.034
Communication		235.469	293.503	335.149
Mobility		1350.64	1555.75	2037.47
Collective_services		351.56	454.486	1648.82
		3006.18	6019.16	14124.2

## Sheet: S5.2_shelter
archetypes	Raw.material.input..RMI...biomass	Raw.material.input..RMI...fossil.fuels	Raw.material.input..RMI...metal.ores	Raw.material.input..RMI...non.metallic.minerals	Raw.material.input..RMI...abiotic.materials	Raw.material.input..RMI...all.materials	Total.material.requirement..TMR...biomass	Total.material.requirement..TMR...fossil.fuels	Total.material.requirement..TMR...metal.ores	Total.material.requirement..TMR...non.metallic.minerals	Total.material.requirement..TMR...abiotic.materials	Total.material.requirement..TMR...all.materials
France_RT_non-standard,.RES0_hight_eli	80.1801	597.236	150.846	511.3	1259.38	1339.56	135.95	710.605	288.676	528.19	1527.47	1663.42
France_RT_non-standard,.RES0_std_eli	79.9214	587.432	149.462	508.5	1245.39	1325.31	135.517	698.941	285.863	525.347	1510.15	1645.67
France_RT_non-standard,.RES2.2_hight_eli	80.0905	592.717	137.723	458.963	1189.4	1269.49	135.798	705.206	264.42	473.959	1443.58	1579.38
France_RT_non-standard,.RES2.2_std_eli	79.8318	582.913	136.338	456.163	1175.41	1255.25	135.364	693.542	261.606	471.117	1426.26	1561.63
France_RT_non-standard,.RES2.1_hight_eli	128.373	574.635	105.742	340.255	1020.63	1149	217.884	683.641	205.115	349.904	1238.66	1456.54
France_RT_non-standard,.RES2.1+RES2.2_hight_eli	124.496	574.326	105.648	335.815	1015.79	1140.28	211.294	683.273	204.962	345.311	1233.55	1444.84
France_RT_non-standard,.RES2.1_std_eli	128.114	564.83	104.357	337.455	1006.64	1134.76	217.45	671.977	202.301	347.061	1221.34	1438.79
France_RT_non-standard,.RES2.1+RES2.2_std_eli	124.238	564.521	104.263	333.015	1001.8	1126.04	210.861	671.609	202.148	342.469	1216.23	1427.09
Indien_RT_non-standard,.RES0_hight_eli	74.9191	397.822	122.68	454.35	974.852	1049.77	127.13	473.371	231.446	470.374	1175.19	1302.32
Indien_RT_non-standard,.RES0_hight_gas	74.6827	390.848	121.471	451.877	964.196	1038.88	126.734	464.697	228.972	467.864	1161.53	1288.27
Indien_RT_non-standard,.RES0_std_eli	74.6604	388.017	121.296	451.55	960.863	1035.52	126.697	461.707	228.632	467.531	1157.87	1284.57
Indien_RT_non-standard,.RES0_std_gas	74.424	381.043	120.086	449.077	950.207	1024.63	126.3	453.033	226.158	465.022	1144.21	1270.51
Indien_RT_non-standard,.RES2.2_hight_eli	74.8237	393.085	109.526	401.952	904.563	979.386	126.969	467.713	207.126	416.08	1090.92	1217.89
Indien_SFH_non-standard,.RES0_hight_eli	34.3288	459.475	108.881	388.766	957.123	991.452	58.0833	546.676	207.757	401.971	1156.4	1214.49
France_SFH_non-standard,.RES0_hight_eli	34.2929	458.112	108.688	388.377	955.177	989.47	58.0229	545.054	207.365	401.576	1154	1212.02
Indien_SFH_non-standard,.RES0_hight_gas	34.1963	455.566	108.203	387.38	951.149	985.345	57.8611	541.814	206.37	400.565	1148.75	1206.61
Indien_RT_non-standard,.RES2.2_hight_gas	74.5856	386.058	108.308	399.46	893.826	968.412	126.569	458.974	204.634	413.552	1077.16	1203.73
Indien_RT_non-standard,.RES2.2_std_eli	74.565	383.28	108.142	399.151	890.573	965.138	126.535	456.049	204.312	413.237	1073.6	1200.13
Indien_SFH_non-standard,.RES0_std_eli	34.0702	449.671	107.496	385.966	943.133	977.204	57.6496	535.012	204.943	399.129	1139.08	1196.73
France_SFH_non-standard,.RES0_std_eli	34.0342	448.307	107.304	385.577	941.187	975.222	57.5893	533.39	204.551	398.733	1136.67	1194.26
Indien_SFH_non-standard,.RES0_std_gas	33.9377	445.761	106.818	384.58	937.159	971.097	57.4275	530.15	203.556	397.722	1131.43	1188.86
Indien_RT_standard,.RES0_hight_eli	73.227	333.685	113.621	436.033	883.339	956.566	124.294	397.07	213.039	451.778	1061.89	1186.18
Indien_RT_non-standard,.RES2.2_std_gas	74.3269	376.253	106.923	396.66	879.837	954.164	126.136	447.31	201.82	410.709	1059.84	1185.97
Indien_RT_standard,.RES0_hight_gas	73.1811	332.332	113.387	435.554	881.273	954.454	124.217	395.388	212.559	451.292	1059.24	1183.46
Indien_RT_standard,.RES0_std_eli	72.9683	323.88	112.237	433.233	869.35	942.318	123.86	385.406	210.225	448.936	1044.57	1168.43
Indien_RT_standard,.RES0_std_gas	72.9225	322.528	112.002	432.754	867.284	940.206	123.783	383.724	209.745	448.449	1041.92	1165.7
Indien_RT_efficient,.RES0_hight_eli	72.8728	320.259	111.725	432.199	864.183	937.056	123.7	381.098	209.185	447.886	1038.17	1161.87
Indien_RT_efficient,.RES0_hight_gas	72.8535	319.69	111.627	431.998	863.314	936.168	123.668	380.391	208.984	447.681	1037.06	1160.72
Indien_RT_non-standard,.RES2.1_hight_eli	123.924	405.999	81.9232	292.095	780.017	903.941	210.426	483.023	156.718	301.011	940.751	1151.18
Indien_RT_efficient,.RES0_std_eli	72.6141	310.454	110.34	429.399	850.194	922.808	123.266	369.434	206.372	445.043	1020.85	1144.11
Indien_RT_efficient,.RES0_std_gas	72.5948	309.886	110.242	429.198	849.325	921.92	123.234	368.727	206.17	444.839	1019.73	1142.97
Indien_RT_non-standard,.RES2.1+RES2.2_hight_eli	120.051	405.823	81.8476	287.694	775.364	895.415	203.842	482.814	156.602	296.457	935.873	1139.72
Indien_RT_non-standard,.RES2.1_hight_gas	123.693	399.201	80.7445	289.685	769.631	893.324	210.039	474.569	154.306	298.565	927.44	1137.48
Indien_RT_non-standard,.RES2.1_std_eli	123.665	396.194	80.5384	289.295	766.028	889.693	209.992	471.359	153.904	298.168	923.431	1133.42
Indien_SFH_non-standard,.RES2.2_hight_eli	34.309	458.29	100.116	320.307	878.713	913.022	58.0483	545.251	191.792	331.068	1068.11	1126.16
Indien_RT_non-standard,.RES2.1+RES2.2_hight_gas	119.821	399.027	80.6691	285.284	764.98	884.801	203.455	474.361	154.192	294.012	922.565	1126.02
France_SFH_non-standard,.RES2.2_hight_eli	34.3001	457.952	100.068	320.211	878.231	912.531	58.0334	544.849	191.695	330.97	1067.51	1125.55
Indien_RT_ZEB,.RES0_hight_eli	72.2989	298.507	108.653	425.987	833.147	905.446	122.738	355.22	202.943	441.579	999.742	1122.48
Indien_RT_ZEB,.RES0_hight_gas	72.294	298.363	108.628	425.936	832.928	905.222	122.73	355.042	202.892	441.528	999.461	1122.19
Indien_RT_non-standard,.RES2.1+RES2.2_std_eli	119.792	396.019	80.4627	284.894	761.375	881.167	203.408	471.15	153.789	293.615	918.553	1121.96
Indien_RT_non-standard,.RES2.1_std_gas	123.435	389.397	79.3597	286.885	755.641	879.076	209.606	462.905	151.493	295.723	910.12	1119.73
France_RT_standard,.RES0_hight_eli	72.2487	296.604	108.384	425.444	830.431	902.68	122.654	352.956	202.396	441.027	996.38	1119.03
Indien_SFH_non-standard,.RES2.2_hight_gas	34.1729	454.272	99.4192	318.883	872.574	906.747	57.82	540.254	190.367	329.622	1060.24	1118.06
Indien_SFH_non-standard,.RES2.1_hight_eli	64.0049	475.966	84.407	265.904	826.276	890.281	108.517	566.245	163.261	274.524	1004.03	1112.55
Indien_SFH_non-standard,.RES2.2_std_eli	34.0504	448.486	98.7311	317.507	864.724	898.774	57.6147	533.587	188.978	328.225	1050.79	1108.4
Indien_RT_non-standard,.RES2.1+RES2.2_std_gas	119.562	389.223	79.2842	282.484	750.991	870.553	203.022	462.697	151.378	291.169	905.245	1108.27
France_SFH_non-standard,.RES2.2_std_eli	34.0415	448.148	98.6834	317.411	864.242	898.283	57.5997	533.185	188.881	328.127	1050.19	1107.79
Indien_RT_ZEB,.RES0_std_eli	72.0402	288.702	107.268	423.187	819.157	891.198	122.304	343.556	200.129	438.737	982.422	1104.73
Indien_RT_ZEB,.RES0_std_gas	72.0354	288.559	107.243	423.136	818.938	890.973	122.296	343.378	200.078	438.685	982.141	1104.44
Indien_SFH_non-standard,.RES2.1+RES2.2_hight_eli	58.4886	475.772	84.3577	265.622	825.752	884.24	99.1395	566.015	163.173	274.235	1003.42	1102.56
Indien_SFH_standard,.RES0_hight_eli	32.6827	397.079	100.068	370.947	868.093	900.776	55.3235	472.446	189.849	383.881	1046.18	1101.5
Indien_RT_standard,.RES2.2_hight_eli	73.1261	328.74	100.438	383.576	812.753	885.88	124.123	391.164	188.66	397.424	977.248	1101.37
France_RT_standard,.RES0_std_eli	71.99	286.799	106.999	422.644	816.442	888.432	122.22	341.292	199.583	438.185	979.06	1101.28
Indien_SFH_non-standard,.RES2.1_hight_gas	63.8126	470.292	83.4232	263.892	817.608	881.42	108.195	559.189	161.248	272.483	992.921	1101.12
Indien_SFH_efficient,.RES0_hight_eli	32.6735	396.73	100.019	370.847	867.596	900.269	55.3081	472.031	189.749	383.78	1045.56	1100.87
France_SFH_non-standard,.RES2.1_hight_eli	63.8332	469.458	83.4878	264.045	816.99	880.824	108.229	558.503	161.393	272.638	992.533	1100.76
Indien_SFH_efficient,.RES0_hight_gas	32.6646	396.468	99.9731	370.754	867.195	899.859	55.2932	471.705	189.656	383.685	1045.05	1100.34
Indien_SFH_non-standard,.RES2.2_std_gas	33.9142	444.468	98.0344	316.083	858.585	892.499	57.3864	528.59	187.553	326.78	1042.92	1100.31
Indien_SFH_standard,.RES0_hight_gas	32.658	396.35	99.9414	370.688	866.98	899.638	55.2821	471.539	189.591	383.618	1044.75	1100.03
Indien_RT_standard,.RES2.2_hight_gas	73.0799	327.375	100.201	383.092	810.668	883.747	124.045	389.467	188.175	396.933	974.575	1098.62
Indien_SFH_non-standard,.RES2.1_std_eli	63.7462	466.161	83.0222	263.104	812.287	876.033	108.084	554.581	160.447	271.682	986.71	1094.79
Indien_SFH_non-standard,.RES2.1+RES2.2_hight_gas	58.2963	470.098	83.3739	263.611	817.083	875.379	98.8172	558.959	161.16	272.194	992.313	1091.13
France_SFH_non-standard,.RES2.1+RES2.2_hight_eli	58.3169	469.264	83.4384	263.764	816.466	874.783	98.8517	558.272	161.305	272.349	991.926	1090.78
Indien_SFH_non-standard,.RES2.1+RES2.2_std_eli	58.2299	465.967	82.9728	262.822	811.762	869.992	98.7059	554.351	160.359	271.393	986.102	1084.81
Indien_SFH_standard,.RES0_std_eli	32.424	387.274	98.683	368.147	854.104	886.528	54.8899	460.782	187.035	381.038	1028.86	1083.74
Indien_RT_standard,.RES2.2_std_eli	72.8675	318.935	99.0533	380.776	798.764	871.631	123.689	379.5	185.846	394.582	959.928	1083.62
Indien_SFH_non-standard,.RES2.1_std_gas	63.5539	460.488	82.0384	261.092	803.618	867.172	107.761	547.525	158.434	269.641	975.6	1083.36
Indien_SFH_efficient,.RES0_std_eli	32.4148	386.925	98.6337	368.047	853.606	886.021	54.8745	460.367	186.935	380.937	1028.24	1083.11
France_SFH_non-standard,.RES2.1_std_eli	63.5745	459.653	82.103	261.245	803.001	866.575	107.796	546.839	158.579	269.795	975.213	1083.01
Indien_SFH_efficient,.RES0_std_gas	32.4059	386.663	98.5883	367.954	853.205	885.611	54.8596	460.041	186.842	380.843	1027.73	1082.58
Indien_SFH_standard,.RES0_std_gas	32.3993	386.545	98.5566	367.888	852.99	885.389	54.8485	459.875	186.777	380.776	1027.43	1082.28
Indien_RT_standard,.RES2.2_std_gas	72.8212	317.57	98.8166	380.292	796.678	869.499	123.612	377.802	185.361	394.091	957.254	1080.87
Indien_RT_efficient,.RES2.2_hight_eli	72.7721	315.319	98.5425	379.743	793.604	866.376	123.529	375.198	184.808	393.533	953.539	1077.07
Indien_RT_efficient,.RES2.2_hight_gas	72.7527	314.746	98.4433	379.54	792.73	865.482	123.497	374.486	184.605	393.327	952.418	1075.92
Indien_SFH_non-standard,.RES2.1+RES2.2_std_gas	58.0376	460.294	81.989	260.811	803.094	861.131	98.3835	547.295	158.346	269.351	974.993	1073.38
France_SFH_non-standard,.RES2.1+RES2.2_std_eli	58.0582	459.459	82.0536	260.964	802.476	860.535	98.418	546.608	158.491	269.506	974.605	1073.02
Indien_RT_efficient,.RES2.2_std_eli	72.5134	305.514	97.1577	376.943	779.614	852.128	123.095	363.534	181.994	390.691	936.218	1059.31
Indien_RT_efficient,.RES2.2_std_gas	72.494	304.942	97.0584	376.74	778.74	851.234	123.063	362.822	181.791	390.485	935.098	1058.16
Indien_RT_ZEB,.RES2.2_hight_eli	72.1923	293.346	95.4389	373.468	762.252	834.444	122.557	349.058	178.502	387.163	914.722	1037.28
Indien_SFH_ZEB,.RES0_hight_eli	31.7447	361.526	95.0462	360.794	817.366	849.11	53.7511	430.15	179.646	373.573	983.369	1037.12
Indien_SFH_ZEB,.RES0_hight_gas	31.7439	361.503	95.0423	360.785	817.331	849.075	53.7498	430.122	179.638	373.565	983.324	1037.07
Indien_RT_ZEB,.RES2.2_hight_gas	72.1875	293.202	95.4141	373.417	762.033	834.221	122.549	348.879	178.451	387.111	914.441	1036.99
France_RT_standard,.RES2.2_hight_eli	72.152	291.818	95.2231	373.031	760.072	832.224	122.49	347.24	178.063	386.72	912.023	1034.51
France_RT_efficient,.RES0_hight_eli	70.9696	248.12	101.536	411.597	761.253	832.223	120.509	295.277	188.482	426.971	910.73	1031.24
Indien_RT_standard,.RES2.1_hight_eli	122.087	336.389	72.0913	272.216	680.696	802.784	207.347	400.211	136.74	280.829	817.78	1025.13
Indien_RT_standard,.RES2.1_hight_gas	122.041	335.025	71.8548	271.732	678.612	800.653	207.269	398.515	136.256	280.338	815.11	1022.38
Indien_RT_ZEB,.RES2.2_std_eli	71.9337	283.541	94.0541	370.668	748.263	820.196	122.124	337.394	175.688	384.32	897.401	1019.52
Indien_SFH_ZEB,.RES0_std_eli	31.486	351.721	93.6614	357.994	803.376	834.862	53.3175	418.486	176.832	370.73	966.049	1019.37
Indien_SFH_ZEB,.RES0_std_gas	31.4853	351.698	93.6574	357.985	803.341	834.827	53.3162	418.458	176.824	370.722	966.004	1019.32
Indien_RT_ZEB,.RES2.2_std_gas	71.9288	283.398	94.0292	370.617	748.044	819.972	122.115	337.215	175.637	384.268	897.121	1019.24
France_RT_standard,.RES2.2_std_eli	71.8934	282.013	93.8383	370.231	746.083	817.976	122.056	335.576	175.249	383.877	894.702	1016.76
Indien_RT_standard,.RES2.1+RES2.2_hight_eli	118.214	336.212	72.0154	267.814	676.041	794.255	200.763	400	136.624	276.275	812.899	1013.66
France_RT_efficient,.RES0_std_eli	70.7109	238.315	100.151	408.797	747.264	817.975	120.076	283.613	185.668	424.128	893.409	1013.48
Indien_SFH_standard,.RES2.2_hight_eli	32.6334	394.776	91.1449	302.169	788.089	820.723	55.2392	469.691	173.564	312.653	955.908	1011.15
Indien_RT_standard,.RES2.1+RES2.2_hight_gas	118.168	334.848	71.7789	267.33	673.957	792.125	200.685	398.304	136.141	275.784	810.229	1010.91
Indien_SFH_efficient,.RES2.2_hight_eli	32.623	394.381	91.0891	302.056	787.526	820.149	55.2217	469.221	173.45	312.539	955.21	1010.43
Indien_SFH_efficient,.RES2.2_hight_gas	32.6136	394.105	91.0413	301.958	787.105	819.718	55.206	468.878	173.353	312.44	954.67	1009.88
Indien_SFH_standard,.RES2.2_hight_gas	32.6078	394.02	91.0139	301.901	786.935	819.543	55.1962	468.751	173.296	312.381	954.428	1009.62
Indien_RT_standard,.RES2.1_std_eli	121.829	326.585	70.7065	269.416	666.707	788.535	206.913	388.547	133.926	277.987	800.46	1007.37
Indien_RT_standard,.RES2.1_std_gas	121.783	325.221	70.4699	268.932	664.623	786.405	206.836	386.851	133.442	277.496	797.789	1004.62
Indien_RT_efficient,.RES2.1_hight_eli	121.706	321.945	70.0511	268.091	660.086	781.793	206.708	383.027	132.595	276.641	792.263	998.971
Indien_RT_efficient,.RES2.1_hight_gas	121.687	321.365	69.9506	267.885	659.201	780.888	206.675	382.307	132.389	276.433	791.128	997.803
Indien_RT_standard,.RES2.1+RES2.2_std_eli	117.956	326.407	70.6306	265.014	662.051	780.007	200.329	388.336	133.81	273.432	795.579	995.908
Indien_SFH_standard,.RES2.2_std_eli	32.3747	384.971	89.7601	299.369	774.1	806.475	54.8055	458.027	170.75	309.811	938.587	993.393
Indien_RT_standard,.RES2.1+RES2.2_std_gas	117.91	325.044	70.3941	264.53	659.968	777.877	200.252	386.64	133.327	272.942	792.909	993.16
Indien_SFH_efficient,.RES2.2_std_eli	32.3643	384.576	89.7043	299.256	773.536	805.901	54.788	457.557	170.636	309.696	937.889	992.677
Indien_SFH_efficient,.RES2.2_std_gas	32.355	384.301	89.6565	299.158	773.115	805.47	54.7724	457.214	170.539	309.597	937.35	992.122
Indien_SFH_standard,.RES2.2_std_gas	32.3491	384.216	89.629	299.101	772.945	805.294	54.7626	457.087	170.482	309.539	937.107	991.87
France_RT_ZEB,.RES0_hight_eli	70.3569	224.897	98.2558	404.965	728.118	798.475	119.482	267.65	181.817	420.237	869.705	989.187
Indien_RT_efficient,.RES2.1+RES2.2_hight_eli	117.833	321.756	69.9736	263.685	655.415	773.248	200.123	382.803	132.476	272.084	787.362	987.486
Indien_SFH_standard,.RES2.1_hight_eli	62.1723	406.505	74.5961	246.067	727.168	789.34	105.445	483.611	143.326	254.386	881.322	986.768
Indien_SFH_efficient,.RES2.1_hight_eli	62.1723	406.504	74.596	246.066	727.167	789.339	105.445	483.61	143.326	254.386	881.322	986.766
Indien_RT_efficient,.RES2.1+RES2.2_hight_gas	117.813	321.177	69.8732	263.48	654.53	772.343	200.091	382.083	132.27	271.875	786.228	986.319
Indien_SFH_efficient,.RES2.1_hight_gas	62.1509	405.874	74.4867	245.843	726.203	788.354	105.409	482.826	143.102	254.159	880.087	985.496
Indien_SFH_standard,.RES2.1_hight_gas	62.1279	405.194	74.3688	245.602	725.165	787.293	105.371	481.981	142.861	253.914	878.756	984.127
Indien_RT_efficient,.RES2.1_std_eli	121.448	312.14	68.6663	265.291	646.097	767.545	206.274	371.363	129.781	273.799	774.943	981.217
Indien_RT_efficient,.RES2.1_std_gas	121.428	311.561	68.5658	265.085	645.212	766.64	206.241	370.643	129.575	273.59	773.808	980.049
Indien_SFH_standard,.RES2.1+RES2.2_hight_eli	56.656	406.311	74.5467	245.785	726.643	783.299	96.0674	483.38	143.238	254.097	880.715	976.782
Indien_SFH_efficient,.RES2.1+RES2.2_hight_eli	56.656	406.31	74.5467	245.785	726.642	783.298	96.0673	483.38	143.238	254.096	880.714	976.781
Indien_SFH_efficient,.RES2.1+RES2.2_hight_gas	56.6347	405.68	74.4373	245.562	725.679	782.313	96.0315	482.595	143.014	253.87	879.479	975.51
Indien_SFH_standard,.RES2.1+RES2.2_hight_gas	56.6116	405	74.3195	245.321	724.641	781.252	95.9929	481.75	142.773	253.625	878.148	974.141
France_RT_ZEB,.RES0_std_eli	70.0982	215.092	96.871	402.165	714.129	784.227	119.048	255.986	179.003	417.395	852.384	971.433
France_RT_ZEB,.RES0_hight_gas	70.0333	215.348	96.5999	401.58	713.527	783.561	118.94	255.774	178.43	416.802	851.006	969.945
Indien_RT_efficient,.RES2.1+RES2.2_std_eli	117.574	311.952	68.5888	260.885	641.426	759	199.69	371.139	129.662	269.241	770.042	969.732
Indien_SFH_standard,.RES2.1_std_eli	61.9137	396.7	73.2113	243.267	713.178	775.092	105.011	471.947	140.512	251.543	864.002	969.013
Indien_SFH_efficient,.RES2.1_std_eli	61.9136	396.7	73.2112	243.266	713.177	775.091	105.011	471.946	140.512	251.543	864.001	969.012
Indien_RT_efficient,.RES2.1+RES2.2_std_gas	117.555	311.372	68.4883	260.68	640.541	758.095	199.657	370.419	129.456	269.033	768.907	968.564
Indien_SFH_efficient,.RES2.1_std_gas	61.8923	396.069	73.1018	243.043	712.214	774.106	104.976	471.162	140.288	251.316	862.766	967.742
Indien_SFH_standard,.RES2.1_std_gas	61.8692	395.39	72.984	242.802	711.176	773.045	104.937	470.317	140.047	251.071	861.436	966.372
Indien_SFH_standard,.RES2.1+RES2.2_std_eli	56.3974	396.506	73.1619	242.985	712.654	769.051	95.6337	471.716	140.424	251.254	863.394	959.028
Indien_SFH_efficient,.RES2.1+RES2.2_std_eli	56.3974	396.506	73.1618	242.985	712.653	769.05	95.6337	471.716	140.424	251.254	863.393	959.027
Indien_SFH_efficient,.RES2.1+RES2.2_std_gas	56.376	395.875	73.0525	242.762	711.689	768.065	95.5979	470.931	140.2	251.027	862.158	957.756
Indien_SFH_standard,.RES2.1+RES2.2_std_gas	56.353	395.196	72.9346	242.521	710.651	767.004	95.5592	470.086	139.959	250.782	860.828	956.387
France_RT_ZEB,.RES0_std_gas	69.7746	205.543	95.2151	398.78	699.538	769.313	118.506	244.11	175.616	413.959	833.685	952.191
Indien_RT_ZEB,.RES2.1_hight_eli	120.957	293.527	66.0373	259.975	619.539	740.496	205.451	349.22	124.439	268.402	742.061	947.512
Indien_RT_ZEB,.RES2.1_hight_gas	120.952	293.379	66.0116	259.923	619.313	740.265	205.443	349.036	124.386	268.349	741.772	947.214
France_RT_efficient,.RES2.2_hight_eli	70.8758	243.444	88.3907	359.217	691.051	761.927	120.35	289.692	164.18	372.695	826.567	946.917
Indien_SFH_ZEB,.RES2.2_hight_eli	31.622	356.439	85.7301	291.22	733.39	765.012	53.5436	424.083	162.561	301.538	888.183	941.727
Indien_SFH_ZEB,.RES2.2_hight_gas	31.6213	356.419	85.7265	291.213	733.358	764.979	53.5424	424.058	162.554	301.531	888.143	941.685
France_RT_non-standard,.RES0_hight_gas	67.9496	236.374	88.2696	383.351	707.995	775.944	115.447	261.802	160.669	398.35	820.821	936.268
Indien_RT_ZEB,.RES2.1+RES2.2_hight_eli	117.085	293.388	65.9667	255.584	614.938	732.023	198.869	349.054	124.334	263.859	737.247	936.116
Indien_RT_ZEB,.RES2.1+RES2.2_hight_gas	117.08	293.239	65.9409	255.531	614.711	731.79	198.86	348.869	124.281	263.805	736.956	935.816
Indien_RT_ZEB,.RES2.1_std_eli	120.698	283.722	64.6524	257.175	605.55	726.248	205.017	337.556	121.625	265.56	724.741	929.758
Indien_RT_ZEB,.RES2.1_std_gas	120.693	283.575	64.6268	257.123	605.324	726.017	205.009	337.372	121.572	265.506	724.451	929.46
France_RT_efficient,.RES2.2_std_eli	70.6172	233.64	87.0058	356.417	677.062	747.679	119.917	278.028	161.366	369.852	809.247	929.163
France_RT_standard,.RES2.1_hight_eli	120.664	282.421	64.4686	256.803	603.692	724.356	204.96	336.007	121.251	265.182	722.441	927.401
Indien_SFH_ZEB,.RES2.2_std_eli	31.3633	346.635	84.3453	288.42	719.4	750.763	53.1099	412.419	159.747	298.696	870.863	923.972
Indien_SFH_ZEB,.RES2.2_std_gas	31.3626	346.614	84.3417	288.413	719.369	750.731	53.1088	412.394	159.74	298.688	870.822	923.931
France_RT_non-standard,.RES0_std_gas	67.6909	226.569	86.8848	380.551	694.005	761.696	115.013	250.138	157.855	395.508	803.501	918.514
Indien_RT_ZEB,.RES2.1+RES2.2_std_eli	116.826	283.583	64.5819	252.784	600.949	717.775	198.435	337.39	121.52	261.016	719.927	918.362
Indien_RT_ZEB,.RES2.1+RES2.2_std_gas	116.821	283.434	64.5561	252.731	600.721	717.542	198.427	337.205	121.467	260.963	719.636	918.062
Indien_MFH_non-standard,.RES0_hight_eli	49.0058	360.142	84.7491	236.801	681.693	730.699	83.0932	428.486	161.174	244.58	834.24	917.333
France_RT_efficient,.RES0_hight_gas	69.0305	190.907	91.6146	391.312	673.833	742.864	117.259	224.122	168.187	406.385	798.694	915.952
France_RT_standard,.RES2.1+RES2.2_hight_eli	116.789	282.19	64.3851	252.386	598.961	715.75	198.373	335.733	121.12	260.612	717.466	915.839
Indien_MFH_non-standard,.RES0_hight_gas	48.9323	357.975	84.3732	236.033	678.381	727.313	82.97	425.79	160.405	243.8	829.995	912.965
France_RT_standard,.RES2.1_std_eli	120.405	272.616	63.0837	254.003	589.703	710.108	204.526	324.343	118.437	262.339	705.12	909.647
France_RT_ZEB,.RES2.2_hight_eli	70.2641	220.255	85.1154	352.594	657.965	728.229	119.325	262.106	157.525	365.972	785.602	904.927
France_RT_standard,.RES0_hight_gas	68.5949	188.799	89.6897	387.22	665.71	734.304	116.528	218.881	164.155	402.239	785.275	901.804
Indien_MFH_non-standard,.RES0_std_eli	48.7471	350.338	83.3642	234.001	667.703	716.45	82.6595	416.822	158.36	241.738	816.92	899.579
France_RT_efficient,.RES0_std_gas	68.7718	181.102	90.2298	388.512	659.844	728.616	116.825	212.458	165.373	403.542	781.373	898.198
France_RT_standard,.RES2.1+RES2.2_std_eli	116.531	272.385	63.0003	249.586	584.972	701.502	197.94	324.069	118.306	257.77	700.145	898.085
Indien_MFH_non-standard,.RES0_std_gas	48.6736	348.17	82.9883	233.233	664.391	713.065	82.5364	414.126	157.591	240.958	812.675	895.211
Indien_SFH_ZEB,.RES2.1_hight_eli	60.8332	355.748	67.427	231.571	654.746	715.579	103.2	423.228	128.759	239.67	791.656	894.856
Indien_SFH_ZEB,.RES2.1_hight_gas	60.8327	355.732	67.4243	231.566	654.722	715.555	103.199	423.208	128.753	239.664	791.626	894.825
France_RT_ZEB,.RES2.2_std_eli	70.0054	210.451	83.7305	349.794	643.976	713.981	118.891	250.442	154.711	363.129	768.282	887.173
France_RT_ZEB,.RES2.2_hight_gas	69.9381	210.639	83.4479	349.185	643.272	713.21	118.778	250.146	154.114	362.512	766.772	885.55
Indien_SFH_ZEB,.RES2.1+RES2.2_hight_eli	55.317	355.554	67.3776	231.29	654.221	709.538	93.8224	422.997	128.671	239.381	791.048	884.871
Indien_SFH_ZEB,.RES2.1+RES2.2_hight_gas	55.3164	355.538	67.3749	231.285	654.198	709.514	93.8216	422.978	128.665	239.375	791.018	884.84
France_RT_standard,.RES0_std_gas	68.3363	178.995	88.3049	384.42	651.72	720.056	116.095	207.217	161.342	399.396	767.955	884.05
Indien_SFH_ZEB,.RES2.1_std_eli	60.5746	345.943	66.0421	228.771	640.756	701.331	102.766	411.564	125.945	236.827	774.336	877.102
Indien_SFH_ZEB,.RES2.1_std_gas	60.574	345.928	66.0395	228.766	640.733	701.307	102.766	411.544	125.939	236.821	774.305	877.071
Indien_MFH_non-standard,.RES2.2_hight_eli	48.9632	357.784	76.8565	211.434	646.074	695.038	83.0207	425.666	146.56	218.284	790.51	873.531
Indien_MFH_non-standard,.RES2.2_hight_gas	48.889	355.597	76.4773	210.659	642.733	691.622	82.8964	422.947	145.784	217.497	786.229	869.125
France_RT_ZEB,.RES2.2_std_gas	69.6795	200.835	82.063	346.385	629.282	698.962	118.345	238.482	151.3	359.669	749.451	867.796
Indien_SFH_ZEB,.RES2.1+RES2.2_std_eli	55.0583	345.749	65.9928	228.49	640.232	695.29	93.3888	411.333	125.857	236.538	773.728	867.117
Indien_SFH_ZEB,.RES2.1+RES2.2_std_gas	55.0578	345.734	65.9901	228.485	640.208	695.266	93.3879	411.314	125.851	236.532	773.698	867.085
Indien_MFH_non-standard,.RES2.2_std_eli	48.7045	347.979	75.4716	208.634	632.085	680.789	82.587	414.002	143.746	215.442	773.19	855.777
Indien_MFH_non-standard,.RES2.2_std_gas	48.6304	345.793	75.0924	207.859	628.744	677.374	82.4628	411.283	142.971	214.655	768.908	851.371
France_RT_non-standard,.RES2.2_hight_gas	67.84	231.267	75.0445	330.806	637.117	704.957	115.261	255.672	136.203	343.908	735.783	851.044
Indien_MFH_standard,.RES0_hight_eli	47.9399	319.742	79.0428	225.264	624.049	671.989	81.3063	380.424	149.58	232.867	762.87	844.177
Indien_MFH_standard,.RES0_hight_gas	47.9266	319.35	78.9748	225.125	623.45	671.376	81.284	379.936	149.441	232.726	762.103	843.387
France_RT_efficient,.RES2.1_hight_eli	119.424	235.443	57.8332	243.387	536.663	656.087	202.882	280.12	107.769	251.562	639.451	842.333
Indien_MFH_non-standard,.RES2.1_hight_eli	83.1716	360.915	60.1328	149.84	570.888	654.059	141.17	429.36	115.801	154.388	699.549	840.72
Indien_MFH_non-standard,.RES2.1_hight_gas	83.0795	358.197	59.6616	148.877	566.735	649.815	141.016	425.98	114.837	153.411	694.228	835.244
France_RT_non-standard,.RES2.2_std_gas	67.5813	221.462	73.6596	328.006	623.128	690.709	114.828	244.008	133.389	341.065	718.463	833.29
Indien_MFH_efficient,.RES0_hight_eli	47.7691	313.267	78.1283	223.415	614.81	662.579	81.0199	372.721	147.721	230.99	751.432	832.452
Indien_MFH_efficient,.RES0_hight_gas	47.766	313.176	78.1125	223.382	614.671	662.437	81.0148	372.607	147.689	230.957	751.253	832.268
France_RT_efficient,.RES2.2_hight_gas	68.9284	185.986	78.4269	338.844	603.257	672.185	117.086	218.232	143.798	352.021	714.051	831.136
France_RT_efficient,.RES2.1+RES2.2_hight_eli	115.551	235.252	57.7555	238.981	531.989	647.54	196.297	279.893	107.649	247.004	634.546	830.844
Indien_MFH_non-standard,.RES2.1+RES2.2_hight_eli	75.6981	360.649	60.0656	149.458	570.173	645.871	128.465	429.044	115.681	153.996	698.721	827.187
Indien_MFH_standard,.RES0_std_eli	47.6813	309.938	77.658	222.464	610.059	657.741	80.8727	368.76	146.766	230.024	745.55	826.422
Indien_MFH_standard,.RES0_std_gas	47.668	309.546	77.59	222.325	609.46	657.128	80.8504	368.272	146.627	229.883	744.782	825.632
France_RT_efficient,.RES2.1_std_eli	119.166	225.638	56.4484	240.587	522.673	641.839	202.448	268.456	104.955	248.719	622.13	824.578
Indien_MFH_non-standard,.RES2.1_std_eli	82.913	351.11	58.748	147.04	556.898	639.811	140.737	417.696	112.987	151.546	682.229	822.966
Indien_MFH_non-standard,.RES2.1+RES2.2_hight_gas	75.6059	357.927	59.5935	148.493	566.014	641.62	128.311	425.659	114.716	153.017	693.391	821.702
Indien_MFH_non-standard,.RES2.1_std_gas	82.8209	348.393	58.2768	146.076	552.746	635.567	140.582	414.316	112.023	150.568	676.908	817.49
France_RT_standard,.RES2.2_hight_gas	68.4878	183.704	76.4752	334.698	594.877	663.365	116.347	212.779	139.712	347.82	700.311	816.658
Indien_MFH_efficient,.RES0_std_eli	47.5104	303.463	76.7434	220.615	600.821	648.331	80.5863	361.057	144.907	228.147	734.111	814.698
Indien_MFH_efficient,.RES0_std_gas	47.5073	303.371	76.7276	220.582	600.681	648.189	80.5811	360.943	144.875	228.114	733.933	814.514
France_RT_efficient,.RES2.2_std_gas	68.6698	176.181	77.042	336.044	589.267	657.937	116.652	206.568	140.984	349.178	696.73	813.382
France_RT_efficient,.RES2.1+RES2.2_std_eli	115.292	225.448	56.3706	236.181	517.999	633.292	195.864	268.229	104.836	244.161	617.226	813.09
Indien_MFH_non-standard,.RES2.1+RES2.2_std_eli	75.4395	350.845	58.6807	146.658	556.184	631.623	128.032	417.38	112.867	151.153	681.401	809.432
Indien_MFH_non-standard,.RES2.1+RES2.2_std_gas	75.3472	348.123	58.2087	145.693	552.025	627.372	127.877	413.995	111.902	150.174	676.07	803.947
France_RT_ZEB,.RES2.1_hight_eli	118.858	213.994	54.8037	237.262	506.059	624.917	201.933	254.603	101.613	245.343	601.559	803.493
France_MFH_non-standard,.RES0_hight_eli	47.3421	297.083	75.8424	218.793	591.719	639.061	80.3042	353.468	143.077	226.298	722.842	803.146
Indien_MFH_standard,.RES2.2_hight_eli	47.8897	317.095	71.1095	199.814	588.019	635.909	81.2211	377.261	134.883	206.487	718.631	799.852
France_SFH_standard,.RES0_hight_eli	28.2869	230.461	76.5341	323.363	630.358	658.645	47.9543	274.229	142.031	335.573	751.833	799.787
Indien_MFH_standard,.RES2.2_hight_gas	47.8763	316.699	71.0407	199.674	587.413	635.289	81.1986	376.768	134.742	206.345	717.854	799.053
France_RT_standard,.RES2.2_std_gas	68.2291	173.899	75.0903	331.898	580.887	649.116	115.913	201.115	136.898	344.977	682.991	798.904
France_RT_ZEB,.RES2.1+RES2.2_hight_eli	114.984	213.773	54.7217	232.847	501.342	616.326	195.348	254.341	101.485	240.776	596.603	791.95
Indien_MFH_ZEB,.RES0_hight_eli	47.1539	289.948	74.8346	216.755	581.538	628.692	79.9886	344.979	141.029	224.229	710.237	790.225
Indien_MFH_ZEB,.RES0_hight_gas	47.1532	289.927	74.8309	216.748	581.506	628.659	79.9874	344.953	141.021	224.221	710.196	790.183
Indien_MFH_efficient,.RES2.2_hight_eli	47.7189	310.623	70.1952	197.966	578.784	626.503	80.9348	369.561	133.025	204.611	707.197	788.132
Indien_MFH_efficient,.RES2.2_hight_gas	47.7157	310.528	70.1789	197.932	578.64	626.356	80.9295	369.444	132.992	204.577	707.012	787.942
France_RT_ZEB,.RES2.1_std_eli	118.6	204.189	53.4188	234.462	492.069	610.669	201.5	242.939	98.7993	242.5	584.239	785.739
France_MFH_non-standard,.RES0_std_eli	47.0835	287.279	74.4576	215.993	577.729	624.813	79.8705	341.804	140.263	223.455	705.521	785.392
France_RT_ZEB,.RES2.1_hight_gas	118.539	204.566	53.1688	233.919	491.653	610.192	201.398	242.878	98.2688	241.951	583.097	784.495
Indien_MFH_standard,.RES2.2_std_eli	47.631	307.291	69.7246	197.014	574.03	621.661	80.7874	365.597	132.069	203.645	701.311	782.098
France_SFH_standard,.RES0_std_eli	28.0282	220.656	75.1493	320.563	616.369	644.397	47.5207	262.565	139.217	332.731	734.512	782.033
Indien_MFH_standard,.RES2.2_std_gas	47.6176	306.894	69.6558	196.874	573.423	621.041	80.7649	365.104	131.928	203.502	700.534	781.299
France_RT_ZEB,.RES2.1+RES2.2_std_eli	114.726	203.969	53.3369	230.047	487.353	602.078	194.914	242.677	98.6712	237.934	579.282	774.196
France_RT_ZEB,.RES2.1+RES2.2_hight_gas	114.665	204.352	53.0879	229.507	486.946	601.611	194.812	242.623	98.1429	237.386	578.153	772.965
Indien_MFH_ZEB,.RES0_std_eli	46.8952	280.143	73.4497	213.955	567.548	614.444	79.5549	333.315	138.215	221.386	692.916	772.471
Indien_MFH_ZEB,.RES0_std_gas	46.8945	280.123	73.4461	213.948	567.516	614.411	79.5537	333.289	138.208	221.379	692.875	772.429
Indien_MFH_efficient,.RES2.2_std_eli	47.4603	300.818	68.8104	195.166	564.794	612.254	80.5012	357.897	130.211	201.768	689.876	770.377
Indien_MFH_efficient,.RES2.2_std_gas	47.4571	300.724	68.7941	195.132	564.65	612.107	80.4958	357.78	130.178	201.734	689.692	770.188
France_RT_ZEB,.RES2.1_std_gas	118.28	194.761	51.7839	231.119	477.664	595.944	200.964	231.214	95.455	239.108	565.777	766.741
Indien_MFH_standard,.RES2.1_hight_eli	82.0313	317.691	54.0278	137.496	509.215	591.247	139.259	377.939	103.396	141.857	623.192	762.451
Indien_MFH_standard,.RES2.1_hight_gas	82.0126	317.14	53.9322	137.301	508.373	590.385	139.227	377.253	103.201	141.658	622.112	761.339
France_MFH_non-standard,.RES2.2_hight_eli	47.3168	295.381	68.0425	193.613	557.037	604.354	80.2607	351.429	128.651	200.192	680.272	760.533
France_RT_ZEB,.RES2.1+RES2.2_std_gas	114.406	194.547	51.703	226.706	472.957	587.363	194.379	230.959	95.3291	234.544	560.832	755.211
Indien_MFH_efficient,.RES2.1_hight_eli	81.8577	311.112	53.0985	135.617	499.828	581.686	138.968	370.112	101.508	139.949	611.569	750.537
Indien_MFH_efficient,.RES2.1_hight_gas	81.8525	310.958	53.0718	135.562	499.592	581.445	138.959	369.92	101.453	139.894	611.267	750.226
Indien_MFH_standard,.RES2.1+RES2.2_hight_eli	74.5575	317.413	53.9587	137.111	508.482	583.04	126.553	377.608	103.273	141.46	622.341	748.894
Indien_MFH_standard,.RES2.1+RES2.2_hight_gas	74.5387	316.86	53.8629	136.915	507.638	582.177	126.522	376.921	103.077	141.262	621.259	747.781
Indien_MFH_ZEB,.RES2.2_hight_eli	47.0909	286.817	66.8328	191.167	544.817	591.908	79.8819	341.24	126.193	197.709	665.142	745.024
Indien_MFH_ZEB,.RES2.2_hight_gas	47.0902	286.795	66.8291	191.16	544.784	591.874	79.8807	341.214	126.185	197.701	665.1	744.981
Indien_MFH_standard,.RES2.1_std_eli	81.7726	307.887	52.6429	134.696	495.226	576.998	138.825	366.275	100.582	139.014	605.871	744.696
Indien_MFH_standard,.RES2.1_std_gas	81.7539	307.335	52.5473	134.501	494.383	576.137	138.794	365.589	100.387	138.816	604.792	743.585
France_MFH_non-standard,.RES2.2_std_eli	47.0582	285.577	66.6577	190.813	543.047	590.106	79.8271	339.765	125.837	197.349	662.951	742.778
Indien_MFH_efficient,.RES2.1+RES2.2_hight_eli	74.3843	310.848	53.0314	135.236	499.115	573.499	126.263	369.798	101.388	139.557	610.743	737.006
Indien_MFH_efficient,.RES2.1+RES2.2_hight_gas	74.379	310.692	53.0044	135.181	498.877	573.256	126.254	369.604	101.333	139.501	610.439	736.692
France_RT_non-standard,.RES2.1_hight_gas	116.221	216.101	43.569	213.132	472.802	589.023	197.513	237.734	77.9334	220.902	536.57	734.083
Indien_MFH_efficient,.RES2.1_std_eli	81.599	301.308	51.7137	132.817	485.838	567.437	138.534	358.448	98.6941	137.106	594.249	732.783
Indien_MFH_efficient,.RES2.1_std_gas	81.5938	301.153	51.6869	132.762	485.603	567.197	138.525	358.256	98.6394	137.051	593.947	732.472
Indien_MFH_standard,.RES2.1+RES2.2_std_eli	74.2988	307.608	52.5738	134.311	494.493	568.792	126.119	365.944	100.459	138.618	605.02	731.14
France_MFH_non-standard,.RES2.1_hight_eli	81.5712	300.252	51.5646	132.516	484.333	565.904	138.487	357.193	98.3913	136.801	592.385	730.872
Indien_MFH_standard,.RES2.1+RES2.2_std_gas	74.2801	307.056	52.478	134.115	493.649	567.929	126.088	365.257	100.263	138.419	603.938	730.027
France_RT_efficient,.RES2.1_hight_gas	117.497	178.587	47.9739	223.228	449.789	567.286	199.652	209.409	87.6007	231.105	528.115	727.766
Indien_MFH_ZEB,.RES2.2_std_eli	46.8322	277.012	65.448	188.367	530.827	577.659	79.4483	329.576	123.379	194.866	647.821	727.27
Indien_MFH_ZEB,.RES2.2_std_gas	46.8315	276.991	65.4443	188.36	530.795	577.626	79.4471	329.55	123.372	194.858	647.78	727.227
France_RT_non-standard,.RES2.1+RES2.2_hight_gas	112.346	215.83	43.4811	208.706	468.017	580.363	190.925	237.414	77.7935	216.323	531.531	722.457
Indien_MFH_efficient,.RES2.1+RES2.2_std_eli	74.1256	301.043	51.6466	132.436	485.126	559.251	125.829	358.134	98.5746	136.714	593.422	719.252
Indien_MFH_efficient,.RES2.1+RES2.2_std_gas	74.1203	300.888	51.6196	132.381	484.888	559.008	125.82	357.94	98.5194	136.658	593.118	718.938
France_MFH_non-standard,.RES2.1+RES2.2_hight_eli	74.1013	300.122	51.5164	132.173	483.811	557.912	125.788	357.037	98.3101	136.447	591.794	717.583
France_RT_non-standard,.RES2.1_std_gas	115.963	206.296	42.1841	210.332	458.812	574.775	197.079	226.07	75.1196	218.059	519.249	716.329
France_RT_efficient,.RES2.1+RES2.2_hight_gas	113.625	178.416	47.8996	218.829	445.145	558.769	193.068	209.207	87.4881	226.554	523.249	716.317
France_MFH_non-standard,.RES2.1_std_eli	81.3125	290.448	50.1798	129.716	470.343	551.656	138.054	345.529	95.5774	133.958	575.064	713.118
France_RT_standard,.RES2.1_hight_gas	117.037	175.408	45.9116	218.86	440.18	557.217	198.88	202.916	83.291	226.679	512.886	711.766
France_SFH_standard,.RES2.2_hight_eli	28.2475	228.532	67.6639	254.692	550.887	579.135	47.8864	271.918	125.852	264.454	662.224	710.11
France_RT_efficient,.RES2.1_std_gas	117.239	168.782	46.5891	220.428	435.8	553.038	199.218	197.745	84.7868	228.262	510.794	710.012
France_SFH_efficient,.RES0_hight_eli	26.9138	178.414	69.1828	308.5	556.096	583.01	45.6523	212.311	127.094	320.483	659.888	705.54
France_RT_non-standard,.RES2.1+RES2.2_std_gas	112.087	206.026	42.0963	205.906	454.028	566.115	190.492	225.75	74.9797	213.481	514.211	704.703
Indien_MFH_ZEB,.RES2.1_hight_eli	81.1398	283.901	49.2551	127.846	461.002	542.142	137.764	337.74	93.6985	132.06	563.498	701.263
Indien_MFH_ZEB,.RES2.1_hight_gas	81.1393	283.886	49.2525	127.841	460.98	542.119	137.763	337.722	93.6933	132.054	563.47	701.233
France_RT_standard,.RES2.1+RES2.2_hight_gas	113.163	175.201	45.8322	214.451	435.485	548.648	192.295	202.671	83.1683	222.117	507.957	700.252
France_MFH_non-standard,.RES2.1+RES2.2_std_eli	73.8426	290.317	50.1315	129.373	469.821	543.664	125.355	345.373	95.4962	133.605	574.474	699.828
France_RT_efficient,.RES2.1+RES2.2_std_gas	113.366	168.612	46.5147	216.029	431.155	544.521	192.635	197.543	84.6742	223.711	505.928	698.563
France_RT_standard,.RES2.1_std_gas	116.778	165.603	44.5267	216.06	426.19	542.968	198.446	191.252	80.4771	223.836	495.565	694.011
France_SFH_standard,.RES2.2_std_eli	27.9888	218.727	66.2791	251.892	536.898	564.886	47.4528	260.254	123.039	261.611	644.904	692.356
France_SFH_efficient,.RES0_std_eli	26.6551	168.609	67.798	305.7	542.107	568.762	45.2187	200.647	124.28	317.641	642.567	687.786
Indien_MFH_ZEB,.RES2.1+RES2.2_hight_eli	73.6668	283.654	49.1904	127.47	460.314	533.98	125.06	337.446	93.5839	131.673	562.702	687.762
Indien_MFH_ZEB,.RES2.1+RES2.2_hight_gas	73.6663	283.639	49.1879	127.465	460.292	533.958	125.059	337.428	93.5788	131.667	562.674	687.734
Indien_MFH_ZEB,.RES2.1_std_eli	80.8812	274.096	47.8702	125.046	447.013	527.894	137.33	326.076	90.8847	129.217	546.178	683.508
Indien_MFH_ZEB,.RES2.1_std_gas	80.8807	274.082	47.8677	125.041	446.99	527.871	137.33	326.058	90.8794	129.212	546.149	683.479
France_RT_standard,.RES2.1+RES2.2_std_gas	112.904	165.396	44.4474	211.651	421.495	534.399	191.861	191.007	80.3544	219.275	490.636	682.497
France_SFH_standard,.RES2.1_hight_eli	57.5808	232.468	50.0145	196.364	478.847	536.428	97.7476	276.568	93.3782	203.927	573.873	671.621
Indien_MFH_ZEB,.RES2.1+RES2.2_std_eli	73.4081	273.849	47.8055	124.67	446.324	519.732	124.626	325.782	90.77	128.83	545.382	670.008
Indien_MFH_ZEB,.RES2.1+RES2.2_std_gas	73.4077	273.835	47.8031	124.665	446.302	519.71	124.626	325.764	90.7649	128.825	545.354	669.979
France_SFH_standard,.RES2.1+RES2.2_hight_eli	52.0645	232.274	49.9651	196.083	478.323	530.387	88.37	276.337	93.2903	203.638	573.265	661.635
France_SFH_standard,.RES2.1_std_eli	57.3221	222.664	48.6296	193.564	464.858	522.18	97.314	264.904	90.5643	201.085	556.553	653.867
France_SFH_standard,.RES2.1+RES2.2_std_eli	51.8059	222.47	48.5803	193.283	464.333	516.139	87.9363	264.673	90.4764	200.796	555.945	643.881
France_SFH_efficient,.RES2.2_hight_eli	26.8695	176.301	60.2867	239.776	476.364	503.233	45.5764	209.782	110.863	249.311	569.956	615.532
France_SFH_non-standard,.RES0_hight_gas	23.9739	153.649	55.8918	280.426	489.967	513.941	40.7242	166.396	99.3642	292.029	557.79	598.514
France_SFH_efficient,.RES2.2_std_eli	26.6108	166.497	58.9019	236.976	462.374	488.985	45.1427	198.118	108.049	246.468	552.635	597.778
France_SFH_non-standard,.RES0_std_gas	23.7152	143.845	54.507	277.626	475.978	499.693	40.2905	154.732	96.5504	289.187	540.469	580.76
France_SFH_ZEB,.RES0_hight_eli	25.0388	107.346	59.1449	288.204	454.695	479.733	42.5091	127.765	106.697	299.879	534.341	576.85
France_SFH_efficient,.RES2.1_hight_eli	56.1973	180.027	42.6075	181.388	404.023	460.22	95.4282	214.181	78.3279	188.723	481.232	576.661
France_SFH_efficient,.RES2.1+RES2.2_hight_eli	50.681	179.833	42.5582	181.107	403.499	454.18	86.0506	213.951	78.24	188.434	480.625	566.675
France_SFH_ZEB,.RES0_std_eli	24.7802	97.5413	57.76	285.404	440.705	465.485	42.0755	116.101	103.884	297.036	517.02	559.095
France_SFH_efficient,.RES2.1_std_eli	55.9386	170.223	41.2227	178.588	390.034	445.972	94.9946	202.517	75.5141	185.88	463.912	558.906
France_SFH_efficient,.RES2.1+RES2.2_std_eli	50.4224	170.029	41.1733	178.307	389.509	439.931	85.6169	202.287	75.4262	185.591	463.304	548.921
France_SFH_standard,.RES0_hight_gas	24.0484	105.403	54.848	279.023	439.274	463.322	40.8488	118.695	97.6694	290.577	506.942	547.791
France_SFH_ZEB,.RES0_hight_gas	24.5165	91.9353	56.4725	282.74	431.148	455.664	41.6335	108.599	101.231	294.334	504.163	545.797
France_MFH_standard,.RES0_hight_eli	43.5856	154.696	55.731	178.129	388.556	432.141	74.0066	184.076	102.212	185.015	471.303	545.309
France_SFH_efficient,.RES0_hight_gas	24.2155	98.8023	55.3774	280.272	434.452	458.668	41.129	113.298	98.8531	291.839	503.99	545.119
France_SFH_standard,.RES0_std_gas	23.7897	95.5988	53.4631	276.223	425.285	449.074	40.4152	107.031	94.8556	287.734	489.621	530.037
France_SFH_ZEB,.RES0_std_gas	24.2578	82.1308	55.0877	279.94	417.158	441.416	41.1999	96.9345	98.417	291.491	486.843	528.043
France_MFH_standard,.RES0_std_eli	43.3269	144.891	54.3462	175.329	374.566	417.893	73.5729	172.412	99.3983	182.173	453.982	527.555
France_SFH_efficient,.RES0_std_gas	23.9569	88.9977	53.9926	277.472	420.463	444.419	40.6954	101.634	96.0393	288.996	486.67	527.365
France_SFH_non-standard,.RES2.2_hight_gas	23.9041	151.218	46.8776	211.454	409.549	433.453	40.6055	163.364	82.8878	220.606	466.858	507.463
France_MFH_standard,.RES2.2_hight_eli	43.5486	152.551	47.8686	152.823	353.242	396.791	73.9435	181.51	87.6594	158.781	427.951	501.894
France_MFH_efficient,.RES0_hight_eli	42.8051	125.11	51.5523	169.68	346.343	389.148	72.698	148.88	93.7214	176.438	419.039	491.737
France_SFH_non-standard,.RES2.2_std_gas	23.6455	141.413	45.4927	208.654	395.559	419.205	40.1718	151.7	80.0739	217.763	449.537	489.709
France_MFH_standard,.RES2.2_std_eli	43.29	142.746	46.4837	150.023	339.253	382.543	73.5099	169.846	84.8456	155.938	410.63	484.14
France_SFH_ZEB,.RES2.2_hight_eli	24.9506	103.565	50.0132	219.003	372.582	397.532	42.3593	123.251	89.9878	228.223	441.461	483.821
France_MFH_efficient,.RES0_std_eli	42.5464	115.306	50.1674	166.88	332.353	374.9	72.2644	137.216	90.9075	173.595	401.718	473.982
France_MFH_standard,.RES2.1_hight_eli	77.753	155.526	31.1229	91.1843	277.833	355.586	132.086	185.019	56.8556	94.84	336.714	468.801
France_SFH_non-standard,.RES2.1_hight_gas	53.1933	155.528	29.0495	152.737	337.315	390.508	90.3926	168.071	50.0335	159.685	377.789	468.181
France_SFH_ZEB,.RES2.2_std_eli	24.6919	93.7606	48.6283	216.203	358.592	383.284	41.9257	111.587	87.1739	225.38	424.141	466.067
France_SFH_non-standard,.RES2.1+RES2.2_hight_gas	47.677	155.334	29.0002	152.456	336.79	384.467	81.015	167.84	49.9456	159.396	377.181	458.196
France_SFH_standard,.RES2.2_hight_gas	23.9666	102.225	45.7611	209.908	357.894	381.86	40.71	114.83	81.0479	219.008	414.887	455.597
France_MFH_standard,.RES2.1+RES2.2_hight_eli	70.2819	155.353	31.0686	90.8289	277.25	347.532	119.385	184.812	56.7622	94.4743	336.049	455.434
France_SFH_efficient,.RES2.2_hight_gas	24.1338	95.5849	46.2897	211.157	353.031	377.165	40.9902	109.395	82.2304	220.269	411.894	452.885
France_SFH_ZEB,.RES2.2_hight_gas	24.417	87.8234	47.2834	213.422	348.529	372.946	41.4649	103.673	84.4038	222.559	410.635	452.1
France_MFH_standard,.RES2.1_std_eli	77.4943	145.721	29.7381	88.3842	263.844	341.338	131.653	173.355	54.0418	91.9974	319.394	451.047
France_MFH_ZEB,.RES0_hight_eli	42.2036	102.31	48.3319	163.169	313.811	356.014	71.6896	121.755	87.1778	169.827	378.76	450.45
France_SFH_non-standard,.RES2.1_std_gas	52.9346	145.723	27.6647	149.937	323.325	376.26	89.959	156.407	47.2196	156.842	360.468	450.427
France_MFH_efficient,.RES2.2_hight_eli	42.7634	122.788	43.6647	144.323	310.775	353.539	72.6271	146.102	79.1175	150.152	375.372	447.999
France_MFH_ZEB,.RES0_hight_gas	42.078	98.6072	47.6897	161.856	308.153	350.231	71.4792	117.15	85.8642	168.495	371.509	442.988
France_SFH_non-standard,.RES2.1+RES2.2_std_gas	47.4184	145.53	27.6153	149.656	322.801	370.219	80.5813	156.176	47.1317	156.553	359.86	440.442
France_SFH_standard,.RES2.2_std_gas	23.7079	92.42	44.3763	207.108	343.904	367.612	40.2763	103.166	78.2341	216.166	397.566	437.842
France_MFH_standard,.RES2.1+RES2.2_std_eli	70.0233	145.548	29.6838	88.0288	263.261	333.284	118.952	173.148	53.9483	91.6316	318.728	437.68
France_SFH_efficient,.RES2.2_std_gas	23.8752	85.7803	44.9049	208.356	339.042	362.917	40.5566	97.7312	79.4165	217.426	394.574	435.131
France_SFH_ZEB,.RES2.2_std_gas	24.1584	78.0188	45.8986	210.622	334.539	358.698	41.0313	92.009	81.5899	219.716	393.315	434.346
France_SFH_ZEB,.RES2.1_hight_eli	54.1222	101.374	31.4983	158.926	291.799	345.921	91.9495	120.612	55.755	165.919	342.286	434.235
France_MFH_non-standard,.RES0_hight_gas	41.1226	113.575	44.0204	153.728	311.323	352.446	69.8777	125.239	77.9812	160.271	363.491	433.369
France_MFH_ZEB,.RES0_std_eli	41.9449	92.5057	46.947	160.369	299.821	341.766	71.256	110.091	84.364	166.984	361.44	432.696
France_MFH_efficient,.RES2.2_std_eli	42.5047	112.983	42.2799	141.523	296.786	339.291	72.1935	134.438	76.3036	147.309	358.051	430.245
France_MFH_ZEB,.RES0_std_gas	41.8194	88.8026	46.3049	159.056	294.163	335.983	71.0456	105.486	83.0504	165.652	354.188	425.234
France_SFH_ZEB,.RES2.1+RES2.2_hight_eli	48.606	101.18	31.4489	158.645	291.274	339.88	82.5719	120.381	55.6671	165.63	341.678	424.25
France_MFH_efficient,.RES0_hight_gas	41.622	90.2029	45.499	157.303	293.005	334.627	70.7147	105.465	81.3387	163.878	350.682	421.396
France_SFH_ZEB,.RES2.1_std_eli	53.8636	91.5697	30.1134	156.126	277.809	331.673	91.5159	108.948	52.9411	163.077	324.965	416.481
France_MFH_non-standard,.RES0_std_gas	40.8639	103.771	42.6355	150.928	297.334	338.197	69.444	113.575	75.1674	157.428	346.171	415.615
France_MFH_efficient,.RES2.1_hight_eli	76.9724	125.939	26.9439	82.7345	235.617	312.589	130.778	149.82	48.3642	86.2617	284.446	415.223
France_MFH_standard,.RES0_hight_gas	41.3663	89.2145	44.376	154.912	288.502	329.869	70.2861	102.637	78.9842	161.455	343.076	413.362
France_SFH_standard,.RES2.1_hight_gas	53.1876	102.847	27.5369	150.405	280.789	333.977	90.3829	115.358	47.3979	157.289	320.045	410.428
France_SFH_efficient,.RES2.1_hight_gas	53.3634	96.4119	28.1079	151.741	276.261	329.624	90.6774	110.189	48.6673	158.638	317.495	408.172
France_SFH_ZEB,.RES2.1+RES2.2_std_eli	48.3473	91.3758	30.0641	155.845	277.285	325.632	82.1382	108.717	52.8532	162.787	324.358	406.496
France_MFH_ZEB,.RES2.2_hight_eli	42.1518	99.6055	40.3904	137.703	277.698	319.85	71.6018	118.524	72.4644	143.431	334.419	406.021
France_MFH_efficient,.RES0_std_gas	41.3633	80.3983	44.1141	154.503	279.016	320.379	70.281	93.8012	78.5248	161.035	333.361	403.642
France_MFH_efficient,.RES2.1+RES2.2_hight_eli	69.4995	125.696	26.8798	82.3593	234.935	304.434	118.074	149.531	48.2508	85.8759	283.657	401.731
France_SFH_ZEB,.RES2.1_hight_gas	53.5563	84.6773	28.6029	153.006	266.286	319.843	91.0009	99.8458	49.8321	159.912	309.589	400.59
France_SFH_standard,.RES2.1+RES2.2_hight_gas	47.6713	102.653	27.4876	150.124	280.265	327.936	81.0052	115.128	47.31	157	319.437	400.443
France_MFH_ZEB,.RES2.2_hight_gas	42.0234	95.8156	39.7332	136.359	271.908	313.931	71.3865	113.81	71.12	142.067	326.997	398.384
France_SFH_efficient,.RES2.1+RES2.2_hight_gas	47.8471	96.218	28.0585	151.46	275.737	323.584	81.2998	109.959	48.5794	158.349	316.887	398.187
France_MFH_efficient,.RES2.1_std_eli	76.7137	116.134	25.559	79.9345	221.627	298.341	130.344	138.156	45.5503	83.4191	267.125	397.469
France_MFH_standard,.RES0_std_gas	41.1076	79.4099	42.9911	152.112	274.513	315.621	69.8524	90.973	76.1703	158.612	325.756	395.608
France_SFH_standard,.RES2.1_std_gas	52.9289	93.042	26.1521	147.605	266.8	319.728	89.9492	103.694	44.584	154.446	302.725	392.674
France_SFH_ZEB,.RES2.1+RES2.2_hight_gas	48.0401	84.4834	28.5535	152.725	265.762	313.802	81.6232	99.615	49.7442	159.622	308.982	390.605
France_SFH_efficient,.RES2.1_std_gas	53.1047	86.6073	26.723	148.941	262.272	315.376	90.2438	98.5254	45.8534	155.795	300.174	390.418
France_MFH_non-standard,.RES2.2_hight_gas	41.0729	111.154	36.0959	128.293	275.543	316.616	69.7934	122.307	63.3007	133.906	319.514	389.308
France_MFH_ZEB,.RES2.2_std_eli	41.8931	89.8009	39.0055	134.903	263.709	305.602	71.1682	106.86	69.6505	140.588	317.098	388.266
France_MFH_efficient,.RES2.1+RES2.2_std_eli	69.2408	115.891	25.4949	79.5593	220.945	290.186	117.64	137.867	45.4369	83.0332	266.337	383.977
France_SFH_ZEB,.RES2.1_std_gas	53.2977	74.8727	27.218	150.206	252.297	305.594	90.5672	88.1817	47.0182	157.069	292.269	382.836
France_SFH_standard,.RES2.1+RES2.2_std_gas	47.4127	92.8481	26.1027	147.324	266.275	313.688	80.5716	103.464	44.4961	154.157	302.117	382.688
France_MFH_ZEB,.RES2.2_std_gas	41.7647	86.0111	38.3483	133.559	257.918	299.683	70.9529	102.146	68.3062	139.224	309.677	380.63
France_SFH_efficient,.RES2.1+RES2.2_std_gas	47.5884	86.4134	26.6737	148.66	261.747	309.336	80.8661	98.2947	45.7655	155.506	299.566	380.433
France_MFH_efficient,.RES2.2_hight_gas	41.5697	87.5664	37.557	131.835	256.958	298.528	70.626	102.298	66.6236	137.479	306.401	377.027
France_SFH_ZEB,.RES2.1+RES2.2_std_gas	47.7814	74.6788	27.1687	149.925	251.772	299.554	81.1896	87.951	46.9303	156.78	291.661	372.851
France_MFH_non-standard,.RES2.2_std_gas	40.8143	101.35	34.711	125.493	261.554	302.368	69.3598	110.643	60.4868	131.064	302.194	371.553
France_MFH_standard,.RES2.2_hight_gas	41.3158	86.672	36.4446	129.465	252.581	293.897	70.2005	99.5773	64.2904	135.078	298.945	369.146
France_MFH_ZEB,.RES2.1_hight_eli	76.2814	99.7458	23.2443	75.2543	198.244	274.526	129.619	118.66	40.847	78.6677	238.174	367.794
France_MFH_efficient,.RES2.2_std_gas	41.311	77.7619	36.1722	129.035	242.969	284.28	70.1923	90.6341	63.8098	134.636	289.08	359.273
France_MFH_ZEB,.RES2.1_hight_gas	76.1323	95.3488	22.4818	73.6953	191.526	267.658	129.369	113.191	39.2873	77.0856	229.564	358.933
France_MFH_ZEB,.RES2.1+RES2.2_hight_eli	68.8093	99.5336	23.1846	74.8878	197.606	266.415	116.917	118.407	40.7424	78.2907	237.44	354.357
France_MFH_non-standard,.RES2.1_hight_gas	75.2096	112.552	19.0157	65.9641	197.532	272.741	127.823	123.751	31.8089	69.2653	224.825	352.648
France_MFH_standard,.RES2.2_std_gas	41.0572	76.8675	35.0597	126.665	238.592	279.649	69.7668	87.9133	61.4765	132.235	281.625	351.392
France_MFH_ZEB,.RES2.1_std_eli	76.0227	89.9412	21.8595	72.4543	184.255	260.278	129.186	106.996	38.0332	75.825	220.854	350.039
France_MFH_ZEB,.RES2.1+RES2.2_hight_gas	68.6614	95.1705	22.428	73.3408	190.939	259.601	116.669	112.981	39.1947	76.7208	228.896	345.565
France_MFH_ZEB,.RES2.1_std_gas	75.8737	85.5442	21.097	70.8952	177.536	253.41	128.936	101.527	36.4734	74.243	212.243	341.179
France_MFH_efficient,.RES2.1_hight_gas	75.7238	89.0986	20.5555	69.6724	179.327	255.05	128.685	104.002	35.2961	73.0066	212.305	340.989
France_MFH_non-standard,.RES2.1+RES2.2_hight_gas	67.7374	112.356	18.9561	65.5978	196.91	264.648	115.12	123.514	31.7046	68.8885	224.107	339.228
France_MFH_ZEB,.RES2.1+RES2.2_std_eli	68.5506	89.729	21.7997	72.0878	183.617	252.167	116.483	106.743	37.9286	75.448	220.12	336.603
France_MFH_non-standard,.RES2.1_std_gas	74.9509	102.747	17.6308	63.1641	183.542	258.493	127.389	112.087	28.995	66.4226	207.504	334.893
France_MFH_standard,.RES2.1_hight_gas	75.4476	87.5051	19.3275	67.0665	173.899	249.347	128.222	100.421	32.7268	70.3659	203.514	331.736
France_MFH_ZEB,.RES2.1+RES2.2_std_gas	68.4027	85.3659	21.0431	70.5408	176.95	245.353	116.235	101.317	36.3809	73.8782	211.576	327.811
France_MFH_efficient,.RES2.1+RES2.2_hight_gas	68.2515	88.8742	20.4946	69.3038	178.673	246.924	115.982	103.736	35.1892	72.6273	211.553	327.534
France_MFH_efficient,.RES2.1_std_gas	75.4651	79.294	19.1706	66.8724	165.337	240.802	128.251	92.3382	32.4822	70.164	194.984	323.235
France_MFH_non-standard,.RES2.1+RES2.2_std_gas	67.4788	102.552	17.5713	62.7978	182.921	250.4	114.686	111.85	28.8907	66.0459	206.787	321.473
France_MFH_standard,.RES2.1+RES2.2_hight_gas	67.9761	87.3193	19.271	66.7067	173.297	241.273	115.52	100.2	32.6289	69.9957	202.824	318.344
France_MFH_standard,.RES2.1_std_gas	75.1889	77.7005	17.9426	64.2665	159.91	235.099	127.788	88.7574	29.9129	67.5232	186.194	313.981
France_MFH_efficient,.RES2.1+RES2.2_std_gas	67.9929	79.0696	19.1098	66.5037	164.683	232.676	115.548	92.0721	32.3753	69.7847	194.232	309.78
France_MFH_standard,.RES2.1+RES2.2_std_gas	67.7174	77.5147	17.8862	63.9067	159.308	227.025	115.086	88.5356	29.815	67.153	185.504	300.59

## Sheet: S5.3_nutrition
archetypes	Raw.material.input..RMI...biomass	Raw.material.input..RMI...fossil.fuels	Raw.material.input..RMI...metal.ores	Raw.material.input..RMI...non.metallic.minerals	Raw.material.input..RMI...abiotic.materials	Raw.material.input..RMI...all.materials	Total.material.requirement..TMR...biomass	Total.material.requirement..TMR...fossil.fuels	Total.material.requirement..TMR...metal.ores	Total.material.requirement..TMR...non.metallic.minerals	Total.material.requirement..TMR...abiotic.materials	Total.material.requirement..TMR...all.materials
HGD_rice_act_min_high_eli_act_stove	1205.44	819.579	456.032	1053.9	2329.51	3534.95	2044.12	968.3	604.238	1596.49	3169.03	5213.15
HGD_rice_act_min_high_eli_act_microwave	1205.28	819.213	455.432	1053	2327.65	3532.92	2043.85	967.869	602.482	1595.52	3165.87	5209.73
HGD_rice_act_min_std_eli_act_stove	1203.07	729.95	443.372	1028.31	2201.63	3404.7	2040.16	861.673	578.516	1570.5	3010.69	5050.85
HGD_rice_act_min_std_eli_act_microwave	1202.91	729.584	442.772	1027.41	2199.76	3402.68	2039.89	861.242	576.759	1569.54	3007.54	5047.43
HGD_rice_act_min_low_eli_act_stove	1200.71	640.322	430.713	1002.71	2073.74	3274.45	2036.19	755.046	552.793	1544.52	2852.35	4888.55
HGD_rice_act_min_low_eli_act_microwave	1200.55	639.956	430.113	1001.81	2071.88	3272.43	2035.92	754.615	551.036	1543.55	2849.2	4885.13
LOWMEAT_rice_act_min_high_eli_act_stove	1121.34	788.277	433.614	957.447	2179.34	3300.68	1901.3	931.539	576.842	1433.48	2941.86	4843.16
LOWMEAT_rice_act_min_high_eli_act_microwave	1121.18	787.911	433.014	956.548	2177.47	3298.66	1901.03	931.109	575.085	1432.52	2938.71	4839.75
HGD_rice_act_min_high_eli_effi_stove	1199.52	595.458	424.376	989.896	2009.73	3209.25	2034.21	701.674	539.917	1531.51	2773.1	4807.31
HGD_rice_act_min_high_eli_effi_microwave	1199.37	595.092	423.776	988.997	2007.87	3207.23	2033.94	701.243	538.16	1530.55	2769.95	4803.89
HGD_rice_act_min_high_gas_act_stove	1198.38	611.372	419.927	980.079	2011.38	3209.76	2032.29	709.355	530.382	1521.57	2761.31	4793.6
HGD_rice_act_min_high_gas_act_microwave	1198.22	611.006	419.327	979.18	2009.51	3207.73	2032.02	708.924	528.625	1520.61	2758.16	4790.18
HGD_wheat_act_min_high_eli_act_stove	1523.41	556.675	301.552	769.302	1627.53	3150.94	2584.72	656.564	431.823	1102.58	2190.97	4775.69
HGD_rice_act_min_std_eli_effi_stove	1199.05	577.533	421.844	984.777	1984.15	3183.2	2033.41	680.349	534.773	1526.31	2741.43	4774.85
HGD_wheat_act_min_high_eli_act_microwave	1523.25	556.309	300.952	768.403	1625.66	3148.92	2584.46	656.134	430.066	1101.62	2187.82	4772.28
HGD_rice_act_min_std_eli_effi_microwave	1198.89	577.167	421.244	983.878	1982.29	3181.18	2033.15	679.918	533.016	1525.35	2738.28	4771.43
HGD_rice_act_min_std_gas_act_stove	1198.37	591.146	419.302	979.09	1989.54	3187.9	2032.27	689.043	529.278	1520.56	2738.88	4771.15
HGD_rice_act_min_std_gas_act_microwave	1198.21	590.78	418.702	978.191	1987.67	3185.88	2032	688.612	527.521	1519.6	2735.73	4767.73
HGD_rice_act_min_low_gas_act_stove	1198.35	570.92	418.678	978.101	1967.7	3166.05	2032.25	668.731	528.174	1519.54	2716.45	4748.7
HGD_rice_act_min_low_gas_act_microwave	1198.2	570.554	418.078	977.202	1965.83	3164.03	2031.98	668.3	526.417	1518.58	2713.3	4745.28
HGD_rice_act_min_low_eli_effi_stove	1198.58	559.607	419.312	979.658	1958.58	3157.15	2032.62	659.024	529.628	1521.11	2709.77	4742.39
HGD_rice_act_min_low_eli_effi_microwave	1198.42	559.241	418.712	978.758	1956.71	3155.13	2032.35	658.593	527.871	1520.15	2706.61	4738.97
HGD_rice_act_min_high_gas_effi_stove	1198.11	553.817	417.155	975.132	1946.1	3144.22	2031.84	649.885	525.146	1516.53	2691.56	4723.4
HGD_rice_act_min_high_gas_effi_microwave	1197.95	553.451	416.555	974.232	1944.24	3142.19	2031.57	649.455	523.389	1515.56	2688.41	4719.98
HGD_rice_act_min_std_gas_effi_stove	1198.11	549.772	417.03	974.934	1941.74	3139.84	2031.84	645.823	524.925	1516.32	2687.07	4718.91
HGD_rice_act_min_std_gas_effi_microwave	1197.95	549.406	416.43	974.035	1939.87	3137.82	2031.57	645.392	523.168	1515.36	2683.92	4715.49
HGD_rice_act_min_low_gas_effi_stove	1198.11	545.727	416.905	974.736	1937.37	3135.47	2031.83	641.761	524.704	1516.12	2682.58	4714.42
HGD_rice_act_min_low_gas_effi_microwave	1197.95	545.36	416.305	973.837	1935.5	3133.45	2031.57	641.33	522.948	1515.16	2679.43	4711
LOWMEAT_rice_act_min_std_eli_act_stove	1118.98	698.649	420.955	931.851	2051.45	3170.43	1897.34	824.913	551.119	1407.5	2783.53	4680.87
LOWMEAT_rice_act_min_std_eli_act_microwave	1118.82	698.283	420.354	930.951	2049.59	3168.41	1897.07	824.482	549.362	1406.53	2780.38	4677.45
HGD_rice_mact_min_high_eli_act_stove	1066.86	727.087	405.385	933.522	2065.99	3132.86	1809.13	859.031	537.285	1413.74	2810.06	4619.19
HGD_rice_mact_min_high_eli_act_microwave	1066.71	726.721	404.785	932.623	2064.13	3130.83	1808.87	858.6	535.529	1412.78	2806.9	4615.77
HGD_wheat_act_min_std_eli_act_stove	1521.05	467.046	288.893	743.705	1499.64	3020.69	2580.76	549.938	406.1	1076.6	2032.63	4613.39
HGD_wheat_act_min_std_eli_act_microwave	1520.89	466.68	288.293	742.806	1497.78	3018.67	2580.49	549.507	404.343	1075.63	2029.48	4609.98
LOWMEAT_rice_act_min_low_eli_act_stove	1116.61	609.02	408.295	906.254	1923.57	3040.18	1893.37	718.286	525.396	1381.51	2625.19	4518.57
LOWMEAT_rice_act_min_low_eli_act_microwave	1116.46	608.654	407.695	905.355	1921.7	3038.16	1893.11	717.855	523.639	1380.55	2622.04	4515.15
HGD_rice_mact_min_std_eli_act_stove	1064.77	647.766	394.182	910.869	1952.82	3017.59	1805.63	764.667	514.521	1390.74	2669.93	4475.56
HGD_rice_mact_min_std_eli_act_microwave	1064.61	647.4	393.582	909.97	1950.95	3015.56	1805.36	764.236	512.764	1389.78	2666.78	4472.14
HGD_wheat_act_min_low_eli_act_stove	1518.68	377.418	276.233	718.109	1371.76	2890.44	2576.8	443.311	380.377	1050.61	1874.3	4451.09
HGD_wheat_act_min_low_eli_act_microwave	1518.52	377.052	275.633	717.21	1369.89	2888.42	2576.53	442.88	378.62	1049.65	1871.15	4447.68
LOWMEAT_rice_act_min_high_eli_effi_stove	1115.43	564.157	401.958	893.442	1859.56	2974.99	1891.39	664.914	512.52	1368.5	2545.94	4437.33
LOWMEAT_rice_act_min_high_eli_effi_microwave	1115.27	563.791	401.358	892.543	1857.69	2972.96	1891.12	664.483	510.764	1367.54	2542.79	4433.91
LOWMEAT_rice_act_min_high_gas_act_stove	1114.28	580.071	397.509	883.625	1861.21	2975.49	1889.47	672.595	502.985	1358.57	2534.15	4423.62
LOWMEAT_rice_act_min_high_gas_act_microwave	1114.13	579.705	396.909	882.726	1859.34	2973.47	1889.21	672.164	501.229	1357.61	2531	4420.2
LOWMEAT_wheat_act_min_high_eli_act_stove	1431.22	532.07	283.069	680.097	1495.24	2926.45	2428.14	627.745	408.818	952.157	1988.72	4416.86
LOWMEAT_wheat_act_min_high_eli_act_microwave	1431.06	531.704	282.469	679.198	1493.37	2924.43	2427.87	627.314	407.061	951.193	1985.57	4413.44
LOWMEAT_rice_act_min_std_eli_effi_stove	1114.96	546.231	399.426	888.323	1833.98	2948.94	1890.6	643.589	507.376	1363.31	2514.27	4404.87
LOWMEAT_rice_act_min_std_eli_effi_microwave	1114.8	545.865	398.826	887.423	1832.12	2946.91	1890.33	643.158	505.619	1362.34	2511.12	4401.45
LOWMEAT_rice_act_min_std_gas_act_stove	1114.27	559.845	396.885	882.636	1839.37	2953.64	1889.45	652.283	501.881	1357.55	2511.72	4401.17
LOWMEAT_rice_act_min_std_gas_act_microwave	1114.12	559.479	396.284	881.737	1837.5	2951.62	1889.18	651.852	500.124	1356.59	2508.57	4397.75
LOWMEAT_rice_act_min_low_gas_act_stove	1114.26	539.618	396.26	881.647	1817.53	2931.79	1889.43	631.971	500.777	1356.54	2489.29	4378.72
LOWMEAT_rice_act_min_low_gas_act_microwave	1114.1	539.252	395.66	880.748	1815.66	2929.76	1889.16	631.54	499.02	1355.58	2486.14	4375.3
LOWMEAT_rice_act_min_low_eli_effi_stove	1114.48	528.306	396.895	883.203	1808.4	2922.89	1889.8	622.263	502.231	1358.11	2482.6	4372.41
HGD_wheat_act_min_high_eli_effi_stove	1517.5	332.554	269.896	705.297	1307.75	2825.25	2574.81	389.939	367.501	1037.6	1795.04	4369.85
LOWMEAT_rice_act_min_low_eli_effi_microwave	1114.33	527.94	396.294	882.304	1806.54	2920.86	1889.54	621.833	500.475	1357.14	2479.45	4368.99
HGD_wheat_act_min_high_eli_effi_microwave	1517.34	332.188	269.296	704.397	1305.88	2823.22	2574.54	389.508	365.745	1036.64	1791.89	4366.44
HGD_wheat_act_min_high_gas_act_stove	1516.35	348.468	265.447	695.48	1309.4	2825.75	2572.89	397.62	357.966	1027.67	1783.25	4356.15
LOWMEAT_rice_act_min_high_gas_effi_stove	1114.02	522.516	394.737	878.678	1795.93	2909.95	1889.02	613.125	497.749	1353.52	2464.39	4353.42
HGD_wheat_act_min_high_gas_act_microwave	1516.2	348.102	264.847	694.58	1307.53	2823.73	2572.63	397.189	356.21	1026.7	1780.1	4352.73
LOWMEAT_rice_act_min_high_gas_effi_microwave	1113.86	522.15	394.137	877.778	1794.07	2907.93	1888.76	612.694	495.992	1352.56	2461.24	4350
LOWMEAT_rice_act_min_std_gas_effi_stove	1114.01	518.471	394.612	878.48	1791.56	2905.58	1889.02	609.063	497.528	1353.32	2459.91	4348.93
LOWMEAT_rice_act_min_std_gas_effi_microwave	1113.86	518.104	394.012	877.58	1789.7	2903.56	1888.75	608.632	495.772	1352.35	2456.76	4345.51
LOWMEAT_rice_act_min_low_gas_effi_stove	1114.01	514.425	394.488	878.282	1787.19	2901.21	1889.02	605	497.307	1353.11	2455.42	4344.44
LOWMEAT_rice_act_min_low_gas_effi_microwave	1113.86	514.059	393.887	877.383	1785.33	2899.18	1888.75	604.57	495.551	1352.15	2452.27	4341.02
HGD_wheat_act_min_std_eli_effi_stove	1517.02	314.629	267.365	700.177	1282.17	2799.2	2574.02	368.614	362.357	1032.4	1763.38	4337.39
HGD_wheat_act_min_std_eli_effi_microwave	1516.87	314.263	266.764	699.278	1280.31	2797.17	2573.75	368.183	360.6	1031.44	1760.22	4333.98
HGD_wheat_act_min_std_gas_act_stove	1516.34	328.242	264.823	694.491	1287.56	2803.9	2572.87	377.308	356.862	1026.65	1760.82	4333.7
HGD_rice_mact_min_low_eli_act_stove	1062.68	568.446	382.979	888.217	1839.64	2902.32	1802.12	670.304	491.756	1367.74	2529.81	4331.92
HGD_wheat_act_min_std_gas_act_microwave	1516.18	327.876	264.223	693.591	1285.69	2801.87	2572.61	376.877	355.106	1025.69	1757.67	4330.28
HGD_rice_mact_min_low_eli_act_microwave	1062.52	568.08	382.378	887.317	1837.78	2900.3	1801.85	669.873	490	1366.78	2526.65	4328.5
HGD_wheat_act_min_low_gas_act_stove	1516.33	308.016	264.198	693.502	1265.72	2782.04	2572.85	356.996	355.758	1025.64	1738.39	4311.25
HGD_wheat_act_min_low_gas_act_microwave	1516.17	307.65	263.598	692.602	1263.85	2780.02	2572.59	356.565	354.001	1024.67	1735.24	4307.83
HGD_wheat_act_min_low_eli_effi_stove	1516.55	296.703	264.833	695.058	1256.59	2773.15	2573.23	347.289	357.212	1027.21	1731.71	4304.93
HGD_wheat_act_min_low_eli_effi_microwave	1516.39	296.337	264.233	694.159	1254.73	2771.12	2572.96	346.858	355.456	1026.24	1728.56	4301.52
LOWMEAT_rice_mact_min_high_eli_act_stove	992.44	699.385	385.546	848.161	1933.09	2925.53	1682.74	826.498	513.039	1269.48	2609.02	4291.76
LOWMEAT_rice_mact_min_high_eli_act_microwave	992.283	699.019	384.946	847.262	1931.23	2923.51	1682.47	826.067	511.283	1268.52	2605.87	4288.34
HGD_wheat_act_min_high_gas_effi_stove	1516.09	290.913	262.676	690.532	1244.12	2760.21	2572.45	338.15	352.73	1022.62	1713.5	4285.95
HGD_wheat_act_min_high_gas_effi_microwave	1515.93	290.547	262.075	689.633	1242.26	2758.18	2572.18	337.719	350.973	1021.66	1710.35	4282.53
HGD_wheat_act_min_std_gas_effi_stove	1516.08	286.868	262.551	690.334	1239.75	2755.84	2572.44	334.088	352.509	1022.42	1709.01	4281.46
HGD_wheat_act_min_std_gas_effi_microwave	1515.93	286.502	261.95	689.435	1237.89	2753.81	2572.17	333.657	350.753	1021.45	1705.86	4278.04
HGD_wheat_act_min_low_gas_effi_stove	1516.08	282.823	262.426	690.137	1235.38	2751.47	2572.44	330.026	352.289	1022.21	1704.53	4276.97
HGD_wheat_act_min_low_gas_effi_microwave	1515.92	282.456	261.826	689.237	1233.52	2749.44	2572.17	329.595	350.532	1021.25	1701.38	4273.55
HGD_rice_mact_min_high_eli_effi_stove	1061.6	527.706	377.224	876.582	1781.51	2843.11	1800.32	621.837	480.064	1355.93	2457.83	4258.15
HGD_rice_mact_min_high_eli_effi_microwave	1061.44	527.34	376.624	875.683	1779.65	2841.09	1800.05	621.407	478.308	1354.97	2454.68	4254.73
LOWMEAT_wheat_act_min_std_eli_act_stove	1428.85	442.442	270.41	654.501	1367.35	2796.2	2424.17	521.118	383.095	926.171	1830.38	4254.56
LOWMEAT_wheat_act_min_std_eli_act_microwave	1428.7	442.076	269.81	653.601	1365.49	2794.18	2423.9	520.688	381.338	925.207	1827.23	4251.14
HGD_rice_mact_min_high_gas_act_stove	1060.62	542.827	373.433	868.19	1784.45	2845.07	1798.66	629.868	471.923	1347.44	2449.23	4247.9
HGD_rice_mact_min_high_gas_act_microwave	1060.46	542.461	372.833	867.291	1782.58	2843.04	1798.4	629.437	470.167	1346.48	2446.08	4244.48
HGD_wheat_mact_min_high_eli_act_stove	1348.27	494.42	268.673	681.655	1444.75	2793.01	2287.56	583.149	384.7	976.638	1944.49	4232.05
HGD_rice_mact_min_std_eli_effi_stove	1061.18	511.842	374.984	872.052	1758.88	2820.06	1799.61	602.965	475.511	1351.33	2429.81	4229.42
HGD_wheat_mact_min_high_eli_act_microwave	1348.11	494.054	268.073	680.756	1442.88	2790.99	2287.3	582.718	382.943	975.675	1941.34	4228.63
HGD_rice_mact_min_std_gas_act_stove	1060.61	524.927	372.88	867.315	1765.12	2825.73	1798.65	611.892	470.946	1346.54	2429.38	4228.03
HGD_rice_mact_min_std_eli_effi_microwave	1061.03	511.476	374.383	871.152	1757.01	2818.04	1799.35	602.534	473.755	1350.37	2426.66	4226.01
HGD_rice_mact_min_std_gas_act_microwave	1060.45	524.56	372.28	866.415	1763.26	2823.71	1798.38	611.461	469.189	1345.58	2426.23	4224.61
HGD_rice_mact_min_low_gas_act_stove	1060.6	507.026	372.328	866.44	1745.79	2806.39	1798.63	593.916	469.969	1345.65	2409.53	4208.16
HGD_rice_mact_min_low_gas_act_microwave	1060.44	506.66	371.728	865.54	1743.93	2804.37	1798.36	593.485	468.212	1344.68	2406.38	4204.74
HGD_rice_mact_min_low_eli_effi_stove	1060.77	495.978	372.743	867.521	1736.24	2797.01	1798.91	584.092	470.959	1346.73	2401.78	4200.7
HGD_rice_mact_min_low_eli_effi_microwave	1060.61	495.612	372.143	866.622	1734.38	2794.98	1798.65	583.661	469.202	1345.77	2398.63	4197.28
HGD_rice_mact_min_high_gas_effi_stove	1060.35	490.854	370.834	863.516	1725.2	2785.56	1798.22	576.005	466.992	1342.67	2385.67	4183.89
HGD_rice_mact_min_high_gas_effi_microwave	1060.2	490.488	370.234	862.616	1723.34	2783.53	1797.95	575.574	465.235	1341.71	2382.52	4180.47
HGD_rice_mact_min_std_gas_effi_stove	1060.35	487.274	370.723	863.341	1721.34	2781.69	1798.22	572.41	466.796	1342.49	2381.7	4179.92
HGD_rice_mact_min_std_gas_effi_microwave	1060.19	486.908	370.123	862.441	1719.47	2779.67	1797.95	571.979	465.04	1341.53	2378.55	4176.5
HGD_rice_mact_min_low_gas_effi_stove	1060.35	483.694	370.613	863.166	1717.47	2777.82	1798.21	568.815	466.601	1342.31	2377.73	4175.94
HGD_rice_mact_min_low_gas_effi_microwave	1060.19	483.328	370.013	862.266	1715.61	2775.8	1797.95	568.384	464.844	1341.35	2374.58	4172.53
LOWMEAT_rice_mact_min_std_eli_act_stove	990.348	620.065	374.342	825.509	1819.92	2810.26	1679.23	732.135	490.275	1246.48	2468.89	4148.13
HGD_rice_sed_min_high_eli_act_stove	956.81	653.631	365.163	837.919	1856.71	2813.52	1622.51	772.251	484.112	1268.6	2524.97	4147.48
LOWMEAT_rice_mact_min_std_eli_act_microwave	990.191	619.699	373.742	824.609	1818.05	2808.24	1678.97	731.704	488.518	1245.52	2465.74	4144.71
HGD_rice_sed_min_high_eli_act_microwave	956.653	653.265	364.563	837.02	1854.85	2811.5	1622.25	771.82	482.356	1267.64	2521.82	4144.06
LOWMEAT_wheat_act_min_low_eli_act_stove	1426.49	352.813	257.75	628.904	1239.47	2665.96	2420.21	414.492	357.372	900.185	1672.05	4092.26
LOWMEAT_wheat_act_min_low_eli_act_microwave	1426.33	352.447	257.15	628.005	1237.6	2663.93	2419.94	414.061	355.615	899.221	1668.9	4088.84
HGD_wheat_mact_min_std_eli_act_stove	1346.17	415.1	257.469	659.002	1331.57	2677.74	2284.05	488.786	361.935	953.641	1804.36	4088.42
HGD_wheat_mact_min_std_eli_act_microwave	1346.02	414.734	256.869	658.103	1329.71	2675.72	2283.79	488.355	360.178	952.677	1801.21	4085
HGD_rice_sed_min_std_eli_act_stove	954.934	582.498	355.116	817.604	1755.22	2710.15	1619.37	687.627	463.698	1247.98	2399.31	4018.67
HGD_rice_sed_min_std_eli_act_microwave	954.776	582.132	354.516	816.705	1753.35	2708.13	1619.1	687.196	461.941	1247.02	2396.15	4015.25
LOWMEAT_wheat_act_min_high_eli_effi_stove	1425.3	307.95	251.414	616.092	1175.46	2600.76	2418.22	361.12	344.497	887.177	1592.79	4011.02
LOWMEAT_wheat_act_min_high_eli_effi_microwave	1425.15	307.584	250.814	615.193	1173.59	2598.74	2417.96	360.689	342.74	886.214	1589.64	4007.6
LOWMEAT_rice_mact_min_low_eli_act_stove	988.255	540.745	363.139	802.856	1706.74	2695	1675.73	637.771	467.511	1223.49	2328.77	4004.49
LOWMEAT_rice_mact_min_low_eli_act_microwave	988.098	540.379	362.539	801.957	1704.87	2692.97	1675.46	637.341	465.754	1222.52	2325.62	4001.08
LOWMEAT_wheat_act_min_high_gas_act_stove	1424.16	323.864	246.964	606.275	1177.1	2601.26	2416.31	368.8	334.961	877.243	1581.01	3997.31
LOWMEAT_wheat_act_min_high_gas_act_microwave	1424	323.498	246.364	605.376	1175.24	2599.24	2416.04	368.37	333.205	876.28	1577.85	3993.89
VGT_rice_act_min_high_eli_act_stove	867.934	703.629	375.382	794.926	1873.94	2741.87	1470.47	831.445	507.257	1177.29	2515.99	3986.46
VGT_rice_act_min_high_eli_act_microwave	867.777	703.263	374.782	794.027	1872.07	2739.85	1470.2	831.014	505.5	1176.32	2512.84	3983.04
LOWMEAT_wheat_act_min_std_eli_effi_stove	1424.83	290.024	248.882	610.973	1149.88	2574.71	2417.43	339.794	339.352	881.98	1561.13	3978.56
LOWMEAT_wheat_act_min_std_eli_effi_microwave	1424.67	289.658	248.282	610.073	1148.01	2572.69	2417.16	339.364	337.595	881.017	1557.98	3975.14
LOWMEAT_wheat_act_min_std_gas_act_stove	1424.15	303.638	246.34	605.286	1155.26	2579.41	2416.29	348.488	333.857	876.228	1558.57	3974.86
LOWMEAT_wheat_act_min_std_gas_act_microwave	1423.99	303.272	245.74	604.387	1153.4	2577.39	2416.02	348.058	332.101	875.265	1555.42	3971.44
LOWMEAT_wheat_act_min_low_gas_act_stove	1424.14	283.411	245.715	604.297	1133.42	2557.56	2416.26	328.177	332.753	875.213	1536.14	3952.41
LOWMEAT_wheat_act_min_low_gas_act_microwave	1423.98	283.045	245.115	603.398	1131.56	2555.54	2416	327.746	330.997	874.25	1532.99	3948.99
LOWMEAT_wheat_act_min_low_eli_effi_stove	1424.36	272.099	246.35	605.853	1124.3	2548.66	2416.64	318.469	334.207	876.783	1529.46	3946.1
HGD_wheat_mact_min_low_eli_act_stove	1344.08	335.78	246.266	636.35	1218.4	2562.48	2280.55	394.422	339.171	930.644	1664.24	3944.78
LOWMEAT_wheat_act_min_low_eli_effi_microwave	1424.2	271.733	245.75	604.954	1122.44	2546.64	2416.37	318.038	332.451	875.82	1526.31	3942.68
HGD_wheat_mact_min_low_eli_act_microwave	1343.92	335.413	245.666	635.45	1216.53	2560.45	2280.28	393.991	337.414	929.68	1661.09	3941.36
HGD_potatoes_act_min_high_eli_act_stove	935.029	560.285	311.258	852.975	1724.52	2659.55	1584.48	660.284	439.061	1253.62	2352.97	3937.44
HGD_potatoes_act_min_high_eli_act_microwave	934.872	559.919	310.658	852.075	1722.65	2657.52	1584.21	659.853	437.304	1252.66	2349.81	3934.02
LOWMEAT_rice_mact_min_high_eli_effi_stove	987.18	500.005	357.385	791.221	1648.61	2635.79	1673.92	589.305	455.818	1211.67	2256.8	3930.72
LOWMEAT_rice_mact_min_high_eli_effi_microwave	987.023	499.639	356.785	790.322	1646.75	2633.77	1673.66	588.874	454.062	1210.71	2253.65	3927.3
LOWMEAT_wheat_act_min_high_gas_effi_stove	1423.89	266.309	244.193	601.328	1111.83	2535.72	2415.86	309.331	329.725	872.195	1511.25	3927.11
LOWMEAT_wheat_act_min_high_gas_effi_microwave	1423.74	265.943	243.593	600.428	1109.96	2533.7	2415.59	308.9	327.969	871.231	1508.1	3923.69
LOWMEAT_wheat_act_min_std_gas_effi_stove	1423.89	262.263	244.068	601.13	1107.46	2531.35	2415.85	305.269	329.505	871.992	1506.76	3922.62
LOWMEAT_rice_mact_min_high_gas_act_stove	986.195	515.125	353.594	782.829	1651.55	2637.74	1672.27	597.335	447.677	1203.18	2248.2	3920.47
LOWMEAT_wheat_act_min_std_gas_effi_microwave	1423.73	261.897	243.468	600.23	1105.6	2529.33	2415.59	304.838	327.748	871.028	1503.61	3919.2
LOWMEAT_wheat_act_min_low_gas_effi_stove	1423.89	258.218	243.943	600.932	1103.09	2526.98	2415.85	301.206	329.284	871.789	1502.28	3918.13
LOWMEAT_rice_mact_min_high_gas_act_microwave	986.038	514.759	352.993	781.93	1649.68	2635.72	1672.01	596.905	445.921	1202.22	2245.05	3917.05
LOWMEAT_wheat_act_min_low_gas_effi_microwave	1423.73	257.852	243.343	600.033	1101.23	2524.96	2415.58	300.775	327.527	870.825	1499.13	3914.71
LOWMEAT_wheat_mact_min_high_eli_act_stove	1266.68	472.645	252.316	602.71	1327.67	2594.35	2148.98	557.644	364.341	843.514	1765.5	3914.48
LOWMEAT_wheat_mact_min_high_eli_act_microwave	1266.52	472.279	251.716	601.81	1325.81	2592.32	2148.72	557.213	362.584	842.551	1762.35	3911.06
LOWMEAT_rice_mact_min_std_eli_effi_stove	986.762	484.141	355.144	786.691	1625.98	2612.74	1673.22	570.432	451.266	1207.08	2228.77	3902
LOWMEAT_rice_mact_min_std_gas_act_stove	986.184	497.225	353.041	781.954	1632.22	2618.4	1672.25	579.36	446.7	1202.29	2228.35	3900.6
LOWMEAT_rice_mact_min_std_eli_effi_microwave	986.605	483.775	354.544	785.791	1624.11	2610.71	1672.95	570.002	449.509	1206.11	2225.62	3898.58
LOWMEAT_rice_mact_min_std_gas_act_microwave	986.027	496.859	352.441	781.055	1630.35	2616.38	1671.99	578.929	444.944	1201.32	2225.19	3897.18
HGD_rice_sed_min_low_eli_act_stove	953.057	511.364	345.069	797.29	1653.72	2606.78	1616.22	603.003	443.283	1227.36	2273.64	3889.86
HGD_rice_sed_min_low_eli_act_microwave	952.9	510.998	344.469	796.39	1651.86	2604.76	1615.95	602.572	441.526	1226.39	2270.49	3886.44
LOWMEAT_rice_mact_min_low_gas_act_stove	986.173	479.325	352.488	781.079	1612.89	2599.07	1672.24	561.384	445.723	1201.39	2208.49	3880.73
LOWMEAT_rice_mact_min_low_gas_act_microwave	986.016	478.959	351.888	780.179	1611.03	2597.04	1671.97	560.953	443.967	1200.42	2205.34	3877.31
LOWMEAT_rice_mact_min_low_eli_effi_stove	986.343	468.277	352.903	782.16	1603.34	2589.68	1672.52	551.56	446.713	1202.48	2200.75	3873.27
HGD_wheat_mact_min_high_eli_effi_stove	1343.01	295.04	240.512	624.715	1160.27	2503.27	2278.74	345.956	327.479	918.832	1592.27	3871.01
LOWMEAT_rice_mact_min_low_eli_effi_microwave	986.186	467.911	352.303	781.261	1601.48	2587.66	1672.25	551.129	444.956	1201.51	2197.6	3869.85
HGD_wheat_mact_min_high_eli_effi_microwave	1342.85	294.674	239.911	623.816	1158.4	2501.25	2278.48	345.525	325.722	917.868	1589.12	3867.59
HGD_wheat_mact_min_high_gas_act_stove	1342.02	310.16	236.72	616.323	1163.2	2505.22	2277.09	353.986	319.338	910.341	1583.66	3860.76
HGD_wheat_mact_min_high_gas_act_microwave	1341.86	309.794	236.12	615.424	1161.34	2503.2	2276.83	353.555	317.581	909.377	1580.51	3857.34
LOWMEAT_rice_mact_min_high_gas_effi_stove	985.931	463.153	350.994	778.155	1592.3	2578.23	1671.83	543.473	442.746	1198.42	2184.63	3856.46
LOWMEAT_rice_sed_min_high_eli_act_stove	890.069	628.789	347.371	761.368	1737.53	2627.6	1509.17	743.077	462.369	1139.23	2344.68	3853.85
LOWMEAT_rice_mact_min_high_gas_effi_microwave	985.774	462.787	350.394	777.256	1590.44	2576.21	1671.56	543.042	440.989	1197.45	2181.48	3853.05
LOWMEAT_rice_mact_min_std_gas_effi_stove	985.929	459.573	350.884	777.98	1588.44	2574.37	1671.83	539.877	442.551	1198.24	2180.66	3852.49
LOWMEAT_rice_sed_min_high_eli_act_microwave	889.912	628.423	346.771	760.469	1735.66	2625.58	1508.9	742.646	460.612	1138.27	2341.53	3850.43
LOWMEAT_rice_mact_min_std_gas_effi_microwave	985.772	459.207	350.284	777.081	1586.57	2572.34	1671.56	539.447	440.794	1197.27	2177.51	3849.07
LOWMEAT_rice_mact_min_low_gas_effi_stove	985.927	455.993	350.773	777.805	1584.57	2570.5	1671.82	536.282	442.355	1198.06	2176.69	3848.52
LOWMEAT_rice_mact_min_low_gas_effi_microwave	985.77	455.627	350.173	776.905	1582.71	2568.48	1671.56	535.851	440.599	1197.09	2173.54	3845.1
HGD_wheat_mact_min_std_eli_effi_stove	1342.59	279.176	238.271	620.185	1137.63	2480.22	2278.04	327.083	322.926	914.232	1564.24	3842.28
HGD_wheat_mact_min_std_gas_act_stove	1342.01	292.26	236.168	615.448	1143.88	2485.89	2277.07	336.01	318.36	909.443	1563.81	3840.89
HGD_wheat_mact_min_std_eli_effi_microwave	1342.43	278.81	237.671	619.285	1135.77	2478.2	2277.78	326.652	321.169	913.269	1561.09	3838.87
HGD_wheat_mact_min_std_gas_act_microwave	1341.85	291.894	235.568	614.548	1142.01	2483.86	2276.81	335.579	316.604	908.479	1560.66	3837.47
VGT_rice_act_min_std_eli_act_stove	865.57	614.001	362.723	769.329	1746.05	2611.62	1466.5	724.818	481.534	1151.3	2357.65	3824.16
HGD_rice_sed_min_high_eli_effi_stove	952.068	473.899	339.777	786.59	1600.27	2552.33	1614.56	558.433	432.53	1216.49	2207.46	3822.02
HGD_wheat_mact_min_low_gas_act_stove	1342	274.36	235.615	614.572	1124.55	2466.55	2277.06	318.034	317.383	908.544	1543.96	3821.02
VGT_rice_act_min_std_eli_act_microwave	865.413	613.635	362.123	768.43	1744.19	2609.6	1466.24	724.387	479.778	1150.34	2354.5	3820.74
HGD_rice_sed_min_high_eli_effi_microwave	951.911	473.533	339.177	785.691	1598.4	2550.31	1614.3	558.002	430.774	1215.53	2204.31	3818.6
HGD_wheat_mact_min_low_gas_act_microwave	1341.84	273.994	235.015	613.673	1122.68	2464.52	2276.79	317.604	315.627	907.581	1540.81	3817.6
HGD_rice_sed_min_high_gas_act_stove	951.21	488.389	336.509	779.33	1604.23	2555.44	1613.12	566.74	425.496	1209.15	2201.39	3814.51
HGD_wheat_mact_min_low_eli_effi_stove	1342.17	263.312	236.03	615.654	1115	2457.16	2277.34	308.21	318.373	909.633	1536.22	3813.56
HGD_rice_sed_min_high_gas_act_microwave	951.053	488.023	335.908	778.431	1602.36	2553.41	1612.86	566.31	423.74	1208.19	2198.24	3811.09
HGD_wheat_mact_min_low_eli_effi_microwave	1342.01	262.946	235.43	614.755	1113.13	2455.14	2277.07	307.78	316.616	908.67	1533.07	3810.14
HGD_wheat_sed_min_high_eli_act_stove	1209.17	444.978	242.561	612.047	1299.59	2508.76	2051.56	524.844	347.275	876.617	1748.74	3800.3
HGD_wheat_sed_min_high_eli_act_microwave	1209.01	444.612	241.961	611.148	1297.72	2506.73	2051.29	524.413	345.518	875.653	1745.58	3796.88
HGD_wheat_mact_min_high_gas_effi_stove	1341.76	258.188	234.121	611.649	1103.96	2445.71	2276.65	300.123	314.406	905.572	1520.1	3796.75
HGD_rice_sed_min_std_gas_act_stove	951.2	472.336	336.013	778.545	1586.89	2538.09	1613.11	550.62	424.62	1208.34	2183.58	3796.69
HGD_rice_sed_min_std_eli_effi_stove	951.693	459.672	337.768	782.527	1579.97	2531.66	1613.93	541.508	428.447	1212.37	2182.32	3796.26
HGD_wheat_mact_min_high_gas_effi_microwave	1341.6	257.822	233.521	610.749	1102.09	2443.69	2276.38	299.692	312.649	904.609	1516.95	3793.33
HGD_rice_sed_min_std_gas_act_microwave	951.043	471.97	335.413	777.646	1585.03	2536.07	1612.84	550.189	422.864	1207.38	2180.43	3793.27
HGD_rice_sed_min_std_eli_effi_microwave	951.536	459.306	337.168	781.628	1578.1	2529.64	1613.67	541.077	426.691	1211.41	2179.17	3792.84
HGD_wheat_mact_min_std_gas_effi_stove	1341.75	254.608	234.011	611.474	1100.09	2441.85	2276.65	296.528	314.211	905.393	1516.13	3792.78
HGD_wheat_mact_min_std_gas_effi_microwave	1341.6	254.242	233.41	610.574	1098.23	2439.82	2276.38	296.097	312.454	904.429	1512.98	3789.36
HGD_wheat_mact_min_low_gas_effi_stove	1341.75	251.028	233.9	611.299	1096.23	2437.98	2276.64	292.933	314.015	905.213	1512.16	3788.8
HGD_wheat_mact_min_low_gas_effi_microwave	1341.6	250.662	233.3	610.399	1094.36	2435.96	2276.38	292.502	312.259	904.25	1509.01	3785.39
HGD_rice_sed_min_low_gas_act_stove	951.19	456.284	335.517	777.76	1569.56	2520.75	1613.09	534.5	423.744	1207.54	2165.78	3778.87
HGD_rice_sed_min_low_gas_act_microwave	951.033	455.918	334.917	776.861	1567.7	2518.73	1612.82	534.069	421.987	1206.58	2162.63	3775.45
HGD_potatoes_act_min_std_eli_act_stove	932.665	470.656	298.599	827.378	1596.63	2529.3	1580.51	553.657	413.338	1227.63	2194.63	3775.14
HGD_potatoes_act_min_std_eli_act_microwave	932.507	470.29	297.999	826.479	1594.77	2527.28	1580.25	553.226	411.581	1226.67	2191.48	3771.72
LOWMEAT_wheat_mact_min_std_eli_act_stove	1264.58	393.325	241.112	580.057	1214.49	2479.08	2145.47	463.281	341.576	820.517	1625.37	3770.85
HGD_rice_sed_min_low_eli_effi_stove	951.318	445.446	335.758	778.464	1559.67	2510.99	1613.3	524.583	424.364	1208.24	2157.19	3770.5
LOWMEAT_wheat_mact_min_std_eli_act_microwave	1264.43	392.959	240.512	579.158	1212.63	2477.06	2145.21	462.85	339.819	819.553	1622.22	3767.43
HGD_rice_sed_min_low_eli_effi_microwave	951.161	445.08	335.158	777.565	1557.8	2508.96	1613.04	524.152	422.608	1207.28	2154.04	3767.08
HGD_rice_sed_min_high_gas_effi_stove	950.948	440.851	334.046	774.872	1549.77	2500.72	1612.69	517.33	420.807	1204.6	2142.74	3755.43
HGD_rice_sed_min_high_gas_effi_microwave	950.791	440.485	333.446	773.973	1547.9	2498.7	1612.42	516.9	419.05	1203.64	2139.59	3752.01
HGD_rice_sed_min_std_gas_effi_stove	950.946	437.64	333.947	774.715	1546.3	2497.25	1612.68	514.106	420.632	1204.44	2139.18	3751.86
HGD_rice_sed_min_std_gas_effi_microwave	950.789	437.274	333.347	773.816	1544.44	2495.23	1612.41	513.676	418.875	1203.48	2136.03	3748.44
HGD_rice_sed_min_low_gas_effi_stove	950.944	434.43	333.848	774.558	1542.84	2493.78	1612.68	510.882	420.457	1204.28	2135.62	3748.3
HGD_rice_sed_min_low_gas_effi_microwave	950.787	434.064	333.248	773.659	1540.97	2491.76	1612.41	510.451	418.7	1203.32	2132.47	3744.88
LOWMEAT_rice_sed_min_std_eli_act_stove	888.193	557.656	337.324	741.054	1636.03	2524.23	1506.02	658.453	441.954	1118.61	2219.02	3725.04
LOWMEAT_rice_sed_min_std_eli_act_microwave	888.036	557.29	336.724	740.154	1634.17	2522.2	1505.75	658.022	440.197	1117.65	2215.87	3721.62
VGN_rice_act_min_high_eli_act_stove	746.453	720.952	369.658	721.595	1812.2	2558.66	1263.32	851.867	498.654	1082.5	2433.02	3696.35
VGN_rice_act_min_high_eli_act_microwave	746.296	720.586	369.058	720.696	1810.34	2556.64	1263.06	851.436	496.897	1081.54	2429.87	3692.93
HGD_wheat_sed_min_std_eli_act_stove	1207.29	373.845	232.514	591.733	1198.09	2405.38	2048.42	440.22	326.86	855.993	1623.07	3671.49
HGD_wheat_sed_min_std_eli_act_microwave	1207.14	373.479	231.913	590.833	1196.23	2403.36	2048.15	439.789	325.104	855.029	1619.92	3668.07
VGT_rice_act_min_low_eli_act_stove	863.205	524.372	350.063	743.733	1618.17	2481.37	1462.54	618.191	455.811	1125.31	2199.32	3661.86
VGT_rice_act_min_low_eli_act_microwave	863.048	524.006	349.463	742.834	1616.3	2479.35	1462.27	617.761	454.055	1124.35	2196.17	3658.44
VGT_wheat_act_min_high_eli_act_stove	1120.31	494.96	252.771	569.037	1316.77	2437.08	1899.55	584.018	370.41	785.268	1739.7	3639.25
VGT_wheat_act_min_high_eli_act_microwave	1120.16	494.594	252.171	568.138	1314.9	2435.06	1899.28	583.588	368.653	784.305	1736.54	3635.83
LOWMEAT_wheat_mact_min_low_eli_act_stove	1262.49	314.005	229.909	557.405	1101.32	2363.81	2141.97	368.917	318.812	797.52	1485.25	3627.22
LOWMEAT_wheat_mact_min_low_eli_act_microwave	1262.33	313.639	229.309	556.505	1099.45	2361.79	2141.7	368.487	317.055	796.556	1482.1	3623.8
HGD_potatoes_act_min_low_eli_act_stove	930.3	381.028	285.939	801.782	1468.75	2399.05	1576.55	447.03	387.615	1201.65	2036.29	3612.84
HGD_potatoes_act_min_low_eli_act_microwave	930.143	380.662	285.339	800.882	1466.88	2397.03	1576.28	446.599	385.858	1200.69	2033.14	3609.42
LOWMEAT_potatoes_act_min_high_eli_act_stove	857.823	535.588	292.528	761.639	1589.76	2447.58	1453.37	631.369	415.872	1099.35	2146.59	3599.96
LOWMEAT_potatoes_act_min_high_eli_act_microwave	857.666	535.222	291.928	760.739	1587.89	2445.56	1453.1	630.939	414.115	1098.39	2143.44	3596.54
LOWMEAT_rice_sed_min_low_eli_act_stove	886.316	486.522	327.277	720.739	1534.54	2420.85	1502.87	573.829	421.539	1097.99	2093.36	3596.23
LOWMEAT_rice_sed_min_low_eli_act_microwave	886.159	486.156	326.677	719.84	1532.67	2418.83	1502.61	573.398	419.783	1097.02	2090.2	3592.81
VGT_rice_act_min_high_eli_effi_stove	862.021	479.509	343.727	730.921	1554.16	2416.18	1460.56	564.82	442.936	1112.31	2120.06	3580.62
VGT_rice_act_min_high_eli_effi_microwave	861.864	479.143	343.127	730.021	1552.29	2414.16	1460.29	564.389	441.179	1111.34	2116.91	3577.2
VGT_rice_act_min_high_gas_act_stove	860.878	495.423	339.278	721.104	1555.8	2416.68	1458.64	572.5	433.401	1102.37	2108.27	3566.91
VGT_rice_act_min_high_gas_act_microwave	860.72	495.057	338.677	720.204	1553.94	2414.66	1458.37	572.069	431.644	1101.41	2105.12	3563.49
LOWMEAT_wheat_mact_min_high_eli_effi_stove	1261.42	273.265	224.154	545.77	1043.19	2304.61	2140.16	320.451	307.12	785.708	1413.28	3553.44
LOWMEAT_wheat_mact_min_high_eli_effi_microwave	1261.26	272.899	223.554	544.871	1041.32	2302.58	2139.9	320.02	305.363	784.744	1410.13	3550.03
VGT_rice_act_min_std_eli_effi_stove	861.548	461.583	341.195	725.801	1528.58	2390.13	1459.76	543.494	437.791	1107.11	2088.39	3548.16
VGT_rice_act_min_std_eli_effi_microwave	861.391	461.217	340.595	724.902	1526.71	2388.11	1459.5	543.063	436.035	1106.15	2085.24	3544.74
VGT_rice_act_min_std_gas_act_stove	860.865	475.197	338.653	720.115	1533.96	2394.83	1458.62	552.188	432.297	1101.36	2085.84	3544.46
LOWMEAT_wheat_mact_min_high_gas_act_stove	1260.43	288.385	220.363	537.378	1046.13	2306.56	2138.51	328.481	298.979	777.217	1404.68	3543.19
HGD_wheat_sed_min_low_eli_act_stove	1205.42	302.711	222.466	571.418	1096.6	2302.01	2045.27	355.596	306.445	835.369	1497.41	3542.68
VGT_rice_act_min_std_gas_act_microwave	860.708	474.831	338.053	719.215	1532.1	2392.81	1458.35	551.757	430.54	1100.39	2082.69	3541.04
LOWMEAT_wheat_mact_min_high_gas_act_microwave	1260.27	288.019	219.763	536.479	1044.26	2304.54	2138.25	328.05	297.222	776.253	1401.53	3539.77
HGD_wheat_sed_min_low_eli_act_microwave	1205.26	302.345	221.866	570.519	1094.73	2299.99	2045	355.165	304.689	834.406	1494.26	3539.26
VGN_rice_act_min_std_eli_act_stove	744.089	631.323	356.999	695.999	1684.32	2428.41	1259.36	745.24	472.931	1056.52	2274.69	3534.05
VGT_rice_mact_min_high_eli_act_stove	768.178	624.473	334.012	704.332	1662.82	2430.99	1301.46	737.916	451.458	1042.75	2232.12	3533.58
HGD_potatoes_act_min_high_eli_effi_stove	929.116	336.165	279.603	788.969	1404.74	2333.85	1574.56	393.658	374.74	1188.64	1957.04	3531.6
VGN_rice_act_min_std_eli_act_microwave	743.932	630.957	356.399	695.099	1682.45	2426.39	1259.09	744.809	471.174	1055.55	2271.54	3530.63
VGT_rice_mact_min_high_eli_act_microwave	768.021	624.107	333.412	703.432	1660.95	2428.97	1301.19	737.485	449.701	1041.79	2228.97	3530.16
LOWMEAT_rice_sed_min_high_eli_effi_stove	885.328	449.057	321.985	710.04	1481.08	2366.41	1501.22	529.258	410.787	1087.13	2027.17	3528.39
HGD_potatoes_act_min_high_eli_effi_microwave	928.959	335.798	279.003	788.07	1402.87	2331.83	1574.3	393.227	372.983	1187.68	1953.89	3528.19
LOWMEAT_rice_sed_min_high_eli_effi_microwave	885.171	448.691	321.385	709.14	1479.22	2364.39	1500.95	528.827	409.03	1086.16	2024.02	3524.97
LOWMEAT_wheat_mact_min_std_eli_effi_stove	1261	257.401	221.914	541.239	1020.55	2281.55	2139.46	301.578	302.567	781.108	1385.25	3524.72
LOWMEAT_wheat_mact_min_std_gas_act_stove	1260.42	270.485	219.811	536.503	1026.8	2287.22	2138.5	310.505	298.001	776.319	1384.83	3523.32
VGT_rice_act_min_low_gas_act_stove	860.853	454.97	338.028	719.125	1512.12	2372.98	1458.6	531.876	431.193	1100.34	2063.41	3522.01
LOWMEAT_wheat_mact_min_std_eli_effi_microwave	1260.84	257.035	221.314	540.34	1018.69	2279.53	2139.2	301.147	300.81	780.145	1382.1	3521.3
LOWMEAT_rice_sed_min_high_gas_act_stove	884.469	463.547	318.717	702.779	1485.04	2369.51	1499.78	537.566	403.753	1079.78	2021.1	3520.88
LOWMEAT_wheat_mact_min_std_gas_act_microwave	1260.26	270.119	219.211	535.603	1024.93	2285.2	2138.23	310.075	296.245	775.355	1381.67	3519.9
VGT_rice_act_min_low_gas_act_microwave	860.696	454.604	337.428	718.226	1510.26	2370.95	1458.33	531.446	429.436	1099.38	2060.26	3518.59
HGD_potatoes_act_min_high_gas_act_stove	927.973	352.079	275.153	779.152	1406.38	2334.36	1572.65	401.339	365.205	1178.71	1945.25	3517.9
LOWMEAT_rice_sed_min_high_gas_act_microwave	884.312	463.181	318.117	701.88	1483.18	2367.49	1499.51	537.135	401.996	1078.82	2017.95	3517.46
VGT_rice_act_min_low_eli_effi_stove	861.076	443.657	338.663	720.682	1503	2364.08	1458.97	522.169	432.647	1101.91	2056.73	3515.7
LOWMEAT_wheat_sed_min_high_eli_act_stove	1136	425.451	227.892	541.25	1194.59	2330.59	1927.29	501.971	329.017	757.232	1588.22	3515.51
HGD_potatoes_act_min_high_gas_act_microwave	927.815	351.713	274.553	778.253	1404.52	2332.33	1572.38	400.908	363.448	1177.74	1942.1	3514.48
VGT_rice_act_min_low_eli_effi_microwave	860.918	443.291	338.063	719.783	1501.14	2362.06	1458.7	521.738	430.89	1100.95	2053.58	3512.28
LOWMEAT_wheat_sed_min_high_eli_act_microwave	1135.84	425.085	227.292	540.351	1192.73	2328.57	1927.02	501.54	327.261	756.269	1585.07	3512.09
LOWMEAT_wheat_mact_min_low_gas_act_stove	1260.41	252.585	219.258	535.627	1007.47	2267.88	2138.48	292.53	297.024	775.42	1364.97	3503.45
LOWMEAT_rice_sed_min_std_gas_act_stove	884.459	447.494	318.221	701.994	1467.71	2352.17	1499.76	521.445	402.877	1078.97	2003.3	3503.06
LOWMEAT_rice_sed_min_std_eli_effi_stove	884.952	434.83	319.976	705.977	1460.78	2345.74	1500.59	512.333	406.704	1083	2002.04	3502.62
LOWMEAT_wheat_mact_min_low_gas_act_microwave	1260.25	252.219	218.658	534.728	1005.6	2265.86	2138.21	292.099	295.268	774.457	1361.82	3500.03
LOWMEAT_rice_sed_min_std_gas_act_microwave	884.302	447.128	317.621	701.095	1465.84	2350.15	1499.49	521.015	401.12	1078.01	2000.15	3499.64
LOWMEAT_rice_sed_min_std_eli_effi_microwave	884.795	434.464	319.376	705.077	1458.92	2343.71	1500.32	511.902	404.947	1082.04	1998.89	3499.21
HGD_potatoes_act_min_std_eli_effi_stove	928.643	318.239	277.071	783.85	1379.16	2307.8	1573.77	372.333	369.595	1183.44	1925.37	3499.14
VGT_rice_act_min_high_gas_effi_stove	860.61	437.868	336.506	716.156	1490.53	2351.14	1458.19	513.031	428.165	1097.32	2038.52	3496.71
LOWMEAT_wheat_mact_min_low_eli_effi_stove	1260.58	241.537	219.673	536.709	997.919	2258.5	2138.76	282.706	298.014	776.509	1357.23	3495.99
HGD_potatoes_act_min_std_eli_effi_microwave	928.486	317.873	276.471	782.951	1377.29	2305.78	1573.5	371.902	367.838	1182.48	1922.22	3495.73
HGD_potatoes_act_min_std_gas_act_stove	927.96	331.852	274.529	778.163	1384.54	2312.5	1572.63	381.027	364.1	1177.69	1922.82	3495.45
VGT_rice_act_min_high_gas_effi_microwave	860.453	437.502	335.906	715.257	1488.66	2349.12	1457.92	512.6	426.408	1096.36	2035.37	3493.29
LOWMEAT_wheat_mact_min_low_eli_effi_microwave	1260.42	241.171	219.073	535.81	996.054	2256.48	2138.49	282.275	296.257	775.545	1354.08	3492.57
VGT_rice_act_min_std_gas_effi_stove	860.608	433.822	336.381	715.958	1486.16	2346.77	1458.19	508.968	427.944	1097.12	2034.03	3492.22
HGD_potatoes_act_min_std_gas_act_microwave	927.803	331.486	273.929	777.264	1382.68	2310.48	1572.36	380.596	362.344	1176.73	1919.67	3492.03
HGD_potatoes_mact_min_high_eli_act_stove	827.556	497.615	277.263	755.704	1530.58	2358.14	1402.36	586.44	391.105	1110.31	2087.85	3490.21
VGT_rice_act_min_std_gas_effi_microwave	860.45	433.456	335.781	715.059	1484.3	2344.75	1457.92	508.537	426.187	1096.16	2030.88	3488.8
VGT_rice_act_min_low_gas_effi_stove	860.605	429.777	336.256	715.761	1481.79	2342.4	1458.18	504.906	427.723	1096.92	2029.55	3487.73
HGD_potatoes_mact_min_high_eli_act_microwave	827.399	497.249	276.663	754.805	1528.72	2356.12	1402.09	586.009	389.349	1109.34	2084.7	3486.79
LOWMEAT_rice_sed_min_low_gas_act_stove	884.449	431.441	317.725	701.209	1450.38	2334.83	1499.74	505.325	402.001	1078.17	1985.49	3485.24
VGT_rice_act_min_low_gas_effi_microwave	860.448	429.411	335.656	714.861	1479.93	2340.38	1457.91	504.475	425.966	1095.95	2026.4	3484.31
LOWMEAT_rice_sed_min_low_gas_act_microwave	884.292	431.075	317.125	700.31	1448.51	2332.8	1499.48	504.894	400.244	1077.21	1982.34	3481.82
LOWMEAT_wheat_mact_min_high_gas_effi_stove	1260.17	236.413	217.764	532.704	986.881	2247.05	2138.07	274.618	294.047	772.448	1341.11	3479.18
VGT_wheat_act_min_std_eli_act_stove	1117.95	405.332	240.111	543.441	1188.88	2306.83	1895.59	477.392	344.687	759.282	1581.36	3476.95
LOWMEAT_rice_sed_min_low_eli_effi_stove	884.577	420.604	317.966	701.914	1440.48	2325.06	1499.96	495.408	402.621	1078.88	1976.91	3476.86
LOWMEAT_wheat_mact_min_high_gas_effi_microwave	1260.01	236.047	217.164	531.804	985.015	2245.03	2137.8	274.188	292.29	771.485	1337.96	3475.77
LOWMEAT_wheat_mact_min_std_gas_effi_stove	1260.16	232.833	217.653	532.529	983.015	2243.18	2138.07	271.023	293.852	772.269	1337.14	3475.21
HGD_wheat_sed_min_high_eli_effi_stove	1204.43	265.246	217.175	560.719	1043.14	2247.57	2043.61	311.025	295.693	824.507	1431.22	3474.84
VGT_wheat_act_min_std_eli_act_microwave	1117.79	404.966	239.511	542.541	1187.02	2304.81	1895.32	476.961	342.93	758.319	1578.21	3473.53
LOWMEAT_rice_sed_min_low_eli_effi_microwave	884.42	420.238	317.366	701.014	1438.62	2323.04	1499.69	494.978	400.864	1077.91	1973.75	3473.44
HGD_potatoes_act_min_low_gas_act_stove	927.948	311.626	273.904	777.174	1362.7	2290.65	1572.61	360.715	362.996	1176.68	1900.39	3472.99
LOWMEAT_wheat_mact_min_std_gas_effi_microwave	1260.01	232.467	217.053	531.629	981.15	2241.16	2137.8	270.592	292.095	771.305	1333.99	3471.79
HGD_wheat_sed_min_high_eli_effi_microwave	1204.27	264.88	216.575	559.819	1041.27	2245.55	2043.35	310.594	293.936	823.543	1428.07	3471.42
LOWMEAT_wheat_mact_min_low_gas_effi_stove	1260.16	229.253	217.543	532.354	979.149	2239.31	2138.06	267.428	293.656	772.089	1333.17	3471.24
HGD_potatoes_act_min_low_gas_act_microwave	927.791	311.26	273.304	776.275	1360.84	2288.63	1572.34	360.284	361.24	1175.71	1897.24	3469.58
LOWMEAT_wheat_mact_min_low_gas_effi_microwave	1260.01	228.887	216.943	531.454	977.284	2237.29	2137.8	266.997	291.9	771.126	1330.02	3467.82
HGD_wheat_sed_min_high_gas_act_stove	1203.57	279.736	213.906	553.458	1047.1	2250.67	2042.17	319.333	288.659	817.162	1425.15	3467.33
HGD_potatoes_act_min_low_eli_effi_stove	928.17	300.313	274.539	778.731	1353.58	2281.75	1572.98	351.008	364.451	1178.25	1893.71	3466.68
HGD_wheat_sed_min_high_gas_act_microwave	1203.41	279.37	213.306	552.559	1045.24	2248.65	2041.91	318.902	286.903	816.198	1422	3463.91
HGD_potatoes_act_min_low_eli_effi_microwave	928.013	299.947	273.939	777.831	1351.72	2279.73	1572.71	350.577	362.694	1177.28	1890.55	3463.27
LOWMEAT_rice_sed_min_high_gas_effi_stove	884.208	416.009	316.254	698.322	1430.58	2314.79	1499.34	488.156	399.064	1075.23	1962.45	3461.79
LOWMEAT_rice_sed_min_high_gas_effi_microwave	884.051	415.642	315.654	697.423	1428.72	2312.77	1499.07	487.725	397.307	1074.27	1959.3	3458.37
LOWMEAT_rice_sed_min_std_gas_effi_stove	884.206	412.798	316.155	698.165	1427.12	2311.32	1499.33	484.932	398.888	1075.07	1958.89	3458.23
LOWMEAT_rice_sed_min_std_gas_effi_microwave	884.049	412.432	315.555	697.266	1425.25	2309.3	1499.07	484.501	397.132	1074.11	1955.74	3454.81
LOWMEAT_rice_sed_min_low_gas_effi_stove	884.204	409.587	316.056	698.008	1423.65	2307.86	1499.33	481.708	398.713	1074.91	1955.33	3454.66
LOWMEAT_rice_sed_min_low_gas_effi_microwave	884.047	409.221	315.456	697.109	1421.79	2305.83	1499.06	481.277	396.957	1073.95	1952.18	3451.25
HGD_wheat_sed_min_std_gas_act_stove	1203.56	263.683	213.411	552.673	1029.77	2233.33	2042.16	303.212	287.783	816.356	1407.35	3449.51
HGD_wheat_sed_min_std_eli_effi_stove	1204.05	251.019	215.165	556.656	1022.84	2226.89	2042.98	294.1	291.61	820.382	1406.09	3449.08
HGD_potatoes_act_min_high_gas_effi_stove	927.705	294.523	272.382	774.205	1341.11	2268.81	1572.2	341.869	359.968	1173.66	1875.5	3447.69
HGD_wheat_sed_min_std_gas_act_microwave	1203.4	263.317	212.81	551.774	1027.9	2231.3	2041.89	302.782	286.026	815.393	1404.2	3446.09
HGD_wheat_sed_min_std_eli_effi_microwave	1203.9	250.653	214.565	555.756	1020.97	2224.87	2042.72	293.669	289.853	819.419	1402.94	3445.66
HGD_potatoes_act_min_high_gas_effi_microwave	927.548	294.157	271.782	773.306	1339.24	2266.79	1571.93	341.439	358.212	1172.7	1872.35	3444.28
HGD_potatoes_act_min_std_gas_effi_stove	927.703	290.478	272.257	774.007	1336.74	2264.44	1572.19	337.807	359.748	1173.46	1871.01	3443.2
HGD_potatoes_act_min_std_gas_effi_microwave	927.545	290.112	271.657	773.108	1334.88	2262.42	1571.93	337.376	357.991	1172.49	1867.86	3439.79
HGD_potatoes_act_min_low_gas_effi_stove	927.7	286.433	272.132	773.809	1332.37	2260.07	1572.19	333.745	359.527	1173.25	1866.52	3438.71
LOWMEAT_potatoes_act_min_std_eli_act_stove	855.459	445.96	279.869	736.042	1461.87	2317.33	1449.4	524.743	390.149	1073.36	1988.25	3437.66
HGD_potatoes_act_min_low_gas_effi_microwave	927.543	286.067	271.532	772.91	1330.51	2258.05	1571.92	333.314	357.77	1172.29	1863.37	3435.3
LOWMEAT_potatoes_act_min_std_eli_act_microwave	855.302	445.594	279.269	735.143	1460.01	2315.31	1449.14	524.312	388.392	1072.4	1985.1	3434.24
HGD_wheat_sed_min_low_gas_act_stove	1203.55	247.631	212.915	551.889	1012.43	2215.98	2042.14	287.092	286.907	815.551	1389.55	3431.69
HGD_wheat_sed_min_low_gas_act_microwave	1203.39	247.265	212.315	550.989	1010.57	2213.96	2041.87	286.661	285.15	814.587	1386.4	3428.27
HGD_wheat_sed_min_low_eli_effi_stove	1203.68	236.793	213.156	552.593	1002.54	2206.22	2042.35	277.175	287.527	816.257	1380.96	3423.31
HGD_wheat_sed_min_low_eli_effi_microwave	1203.52	236.427	212.556	551.693	1000.68	2204.2	2042.09	276.745	285.77	815.294	1377.81	3419.9
HGD_wheat_sed_min_high_gas_effi_stove	1203.31	232.198	211.444	549.001	992.642	2195.95	2041.73	269.923	283.97	812.616	1366.51	3408.24
HGD_wheat_sed_min_high_gas_effi_microwave	1203.15	231.832	210.844	548.102	990.777	2193.93	2041.47	269.492	282.213	811.653	1363.36	3404.83
HGD_wheat_sed_min_std_gas_effi_stove	1203.31	228.987	211.345	548.844	989.176	2192.48	2041.73	266.699	283.795	812.455	1362.95	3404.68
HGD_wheat_sed_min_std_gas_effi_microwave	1203.15	228.621	210.745	547.945	987.31	2190.46	2041.46	266.268	282.038	811.491	1359.8	3401.26
HGD_wheat_sed_min_low_gas_effi_stove	1203.3	225.777	211.246	548.687	985.709	2189.01	2041.73	263.475	283.619	812.294	1359.39	3401.12
HGD_wheat_sed_min_low_gas_effi_microwave	1203.15	225.411	210.645	547.788	983.844	2186.99	2041.46	263.044	281.863	811.33	1356.24	3397.7
VGT_rice_mact_min_std_eli_act_stove	766.085	545.153	322.808	681.679	1549.64	2315.73	1297.95	643.552	428.694	1019.75	2092	3389.95
LOWMEAT_wheat_sed_min_std_eli_act_stove	1134.12	354.318	217.845	520.936	1093.1	2227.22	1924.14	417.347	308.603	736.609	1462.56	3386.7
VGT_rice_mact_min_std_eli_act_microwave	765.928	544.787	322.208	680.78	1547.77	2313.7	1297.68	643.122	426.937	1018.79	2088.85	3386.53
LOWMEAT_wheat_sed_min_std_eli_act_microwave	1133.97	353.952	217.245	520.036	1091.23	2225.2	1923.87	416.916	306.846	735.645	1459.41	3383.28
VGN_rice_act_min_low_eli_act_stove	741.724	541.695	344.339	670.402	1556.44	2298.16	1255.4	638.613	447.208	1030.53	2116.35	3371.75
VGN_rice_act_min_low_eli_act_microwave	741.567	541.328	343.739	669.503	1554.57	2296.14	1255.13	638.182	445.451	1029.57	2113.2	3368.33
HGD_potatoes_mact_min_std_eli_act_stove	825.464	418.295	266.059	733.052	1417.41	2242.87	1398.85	492.077	368.341	1087.31	1947.73	3346.57
HGD_potatoes_mact_min_std_eli_act_microwave	825.306	417.929	265.459	732.152	1415.54	2240.85	1398.58	491.646	366.584	1086.35	1944.58	3343.16
VGT_wheat_act_min_low_eli_act_stove	1115.58	315.703	227.452	517.844	1061	2176.58	1891.62	370.765	318.964	733.296	1423.02	3314.65
VGT_wheat_act_min_low_eli_act_microwave	1115.43	315.337	226.852	516.945	1059.13	2174.56	1891.35	370.334	317.207	732.333	1419.87	3311.23
VGN_rice_act_min_high_eli_effi_stove	740.541	496.831	338.003	657.59	1492.42	2232.96	1253.41	585.241	434.332	1017.52	2037.1	3290.51
VGN_rice_act_min_high_eli_effi_microwave	740.384	496.465	337.402	656.691	1490.56	2230.94	1253.15	584.811	432.576	1016.56	2033.95	3287.09
VGN_rice_mact_min_high_eli_act_stove	660.669	639.803	328.946	639.435	1608.18	2268.85	1118.14	755.989	443.844	958.868	2158.7	3276.84
VGN_rice_act_min_high_gas_act_stove	739.397	512.745	333.553	647.773	1494.07	2233.47	1251.49	592.922	424.797	1007.59	2025.31	3276.8
LOWMEAT_potatoes_act_min_low_eli_act_stove	853.094	356.331	267.209	710.446	1333.99	2187.08	1445.44	418.116	364.426	1047.38	1829.92	3275.36
VGN_rice_mact_min_high_eli_act_microwave	660.512	639.437	328.346	638.536	1606.32	2266.83	1117.87	755.558	442.087	957.904	2155.55	3273.42
VGN_rice_act_min_high_gas_act_microwave	739.24	512.379	332.953	646.874	1492.21	2231.45	1251.23	592.491	423.041	1006.62	2022.16	3273.38
LOWMEAT_potatoes_act_min_low_eli_act_microwave	852.937	355.965	266.609	709.546	1332.12	2185.06	1445.17	417.685	362.669	1046.41	1826.77	3271.94
VGN_rice_act_min_std_eli_effi_stove	740.068	478.906	335.471	652.471	1466.85	2206.91	1252.62	563.916	429.188	1012.33	2005.43	3258.05
LOWMEAT_wheat_sed_min_low_eli_act_stove	1132.25	283.184	207.798	500.621	991.603	2123.85	1920.99	332.723	288.188	715.985	1336.9	3257.89
VGN_wheat_act_min_high_eli_act_stove	1065.33	457.303	214.741	436.189	1108.23	2173.56	1805.46	539.249	325.75	587.196	1452.19	3257.65
VGN_rice_act_min_std_eli_effi_microwave	739.911	478.54	334.87	651.571	1464.98	2204.89	1252.35	563.485	427.431	1011.36	2002.28	3254.63
LOWMEAT_wheat_sed_min_low_eli_act_microwave	1132.09	282.818	207.197	499.722	989.737	2121.83	1920.73	332.292	286.431	715.022	1333.74	3254.47
VGN_rice_act_min_std_gas_act_stove	739.384	492.519	332.929	646.784	1472.23	2211.62	1251.47	572.61	423.693	1006.57	2002.88	3254.35
VGN_wheat_act_min_high_eli_act_microwave	1065.17	456.937	214.141	435.29	1106.37	2171.54	1805.19	538.818	323.993	586.232	1449.04	3254.24
VGN_rice_act_min_std_gas_act_microwave	739.227	492.153	332.329	645.884	1470.37	2209.59	1251.21	572.179	421.937	1005.61	1999.73	3250.93
VGT_rice_mact_min_low_eli_act_stove	763.993	465.832	311.605	659.027	1436.46	2200.46	1294.44	549.189	405.929	996.756	1951.87	3246.32
VGT_rice_mact_min_low_eli_act_microwave	763.836	465.466	311.005	658.127	1434.6	2198.43	1294.18	548.758	404.172	995.792	1948.72	3242.9
VGT_wheat_act_min_high_eli_effi_stove	1114.4	270.84	221.115	505.032	996.987	2111.39	1889.64	317.393	306.088	720.289	1343.77	3233.41
VGN_rice_act_min_low_gas_act_stove	739.372	472.292	332.304	645.795	1450.39	2189.76	1251.45	552.298	422.589	1005.56	1980.45	3231.9
VGT_wheat_act_min_high_eli_effi_microwave	1114.24	270.474	220.515	504.133	995.121	2109.37	1889.37	316.962	304.332	719.325	1340.62	3229.99
VGN_rice_act_min_low_gas_act_microwave	739.215	471.926	331.704	644.895	1448.53	2187.74	1251.19	551.867	420.832	1004.59	1977.29	3228.48
VGT_wheat_mact_min_high_eli_act_stove	991.531	439.803	225.502	504.423	1169.73	2161.26	1681.19	518.947	330.35	695.82	1545.12	3226.31
VGN_rice_act_min_low_eli_effi_stove	739.595	460.98	332.939	647.351	1441.27	2180.86	1251.83	542.591	424.043	1007.13	1973.76	3225.59
VGT_wheat_mact_min_high_eli_act_microwave	991.373	439.437	224.902	503.524	1167.86	2159.24	1680.92	518.516	328.593	694.856	1541.96	3222.89
VGN_rice_act_min_low_eli_effi_microwave	739.438	460.614	332.339	646.452	1439.4	2178.84	1251.56	542.16	422.287	1006.16	1970.61	3222.17
VGT_wheat_act_min_high_gas_act_stove	1113.26	286.754	216.666	495.215	998.635	2111.89	1887.72	325.074	296.553	710.355	1331.98	3219.7
VGT_wheat_act_min_high_gas_act_microwave	1113.1	286.388	216.066	494.315	996.769	2109.87	1887.45	324.643	294.796	709.391	1328.83	3216.28
VGN_rice_act_min_high_gas_effi_stove	739.129	455.19	330.782	642.826	1428.8	2167.93	1251.05	533.452	419.561	1002.54	1955.55	3206.6
VGN_rice_act_min_high_gas_effi_microwave	738.972	454.824	330.181	641.926	1426.93	2165.9	1250.78	533.022	417.804	1001.58	1952.4	3203.18
HGD_potatoes_mact_min_low_eli_act_stove	823.371	338.974	254.856	710.399	1304.23	2127.6	1395.34	397.713	345.576	1064.31	1807.6	3202.94
VGN_rice_act_min_std_gas_effi_stove	739.127	451.145	330.657	642.628	1424.43	2163.56	1251.04	529.39	419.34	1002.34	1951.07	3202.11
VGT_wheat_act_min_std_eli_effi_stove	1113.93	252.914	218.583	499.913	971.41	2085.34	1888.84	296.068	300.944	715.092	1312.1	3200.95
HGD_potatoes_mact_min_low_eli_act_microwave	823.214	338.608	254.256	709.5	1302.36	2125.58	1395.07	397.283	343.82	1063.35	1804.45	3199.52
VGN_rice_act_min_std_gas_effi_microwave	738.97	450.779	330.057	641.728	1422.56	2161.53	1250.78	528.959	417.584	1001.37	1947.92	3198.69
VGN_rice_act_min_low_gas_effi_stove	739.124	447.099	330.532	642.43	1420.06	2159.19	1251.04	525.328	419.12	1002.13	1946.58	3197.62
VGT_wheat_act_min_std_eli_effi_microwave	1113.77	252.548	217.983	499.013	969.545	2083.32	1888.58	295.637	299.187	714.128	1308.95	3197.53
VGT_wheat_act_min_std_gas_act_stove	1113.24	266.528	216.041	494.226	976.795	2090.04	1887.7	304.762	295.449	709.34	1309.55	3197.25
VGN_rice_act_min_low_gas_effi_microwave	738.967	446.733	329.932	641.531	1418.2	2157.16	1250.77	524.897	417.363	1001.17	1943.43	3194.2
LOWMEAT_potatoes_act_min_high_eli_effi_stove	851.911	311.468	260.873	697.633	1269.97	2121.88	1443.45	364.744	351.55	1034.37	1750.66	3194.12
VGT_wheat_act_min_std_gas_act_microwave	1113.09	266.162	215.441	493.326	974.929	2088.02	1887.43	304.331	293.692	708.376	1306.4	3193.83
LOWMEAT_potatoes_mact_min_high_eli_act_stove	759.23	475.759	260.687	674.873	1411.32	2170.55	1286.32	560.851	370.583	973.777	1905.21	3191.54
LOWMEAT_potatoes_act_min_high_eli_effi_microwave	851.753	311.102	260.272	696.734	1268.11	2119.86	1443.19	364.313	349.794	1033.41	1747.51	3190.7
LOWMEAT_wheat_sed_min_high_eli_effi_stove	1131.26	245.719	202.506	489.922	938.146	2069.41	1919.34	288.153	277.435	705.123	1270.71	3190.05
LOWMEAT_potatoes_mact_min_high_eli_act_microwave	759.073	475.393	260.087	673.974	1409.45	2168.53	1286.06	560.421	368.826	972.814	1902.06	3188.12
LOWMEAT_wheat_sed_min_high_eli_effi_microwave	1131.1	245.353	201.906	489.022	936.281	2067.38	1919.07	287.722	275.679	704.159	1267.56	3186.63
LOWMEAT_wheat_sed_min_high_gas_act_stove	1130.4	260.209	199.237	482.661	942.108	2072.51	1917.9	296.46	270.402	697.778	1264.64	3182.54
LOWMEAT_potatoes_act_min_high_gas_act_stove	850.767	327.382	256.423	687.816	1271.62	2122.39	1441.54	372.425	342.015	1024.44	1738.88	3180.41
LOWMEAT_wheat_sed_min_high_gas_act_microwave	1130.24	259.843	198.637	481.762	940.242	2070.49	1917.63	296.03	268.645	696.814	1261.49	3179.12
LOWMEAT_potatoes_act_min_high_gas_act_microwave	850.61	327.016	255.823	686.917	1269.76	2120.37	1441.27	371.994	340.259	1023.47	1735.72	3176.99
VGT_wheat_act_min_low_gas_act_stove	1113.23	246.301	215.417	493.237	954.955	2068.19	1887.68	284.45	294.345	708.325	1287.12	3174.8
VGT_rice_sed_min_high_eli_act_stove	688.954	561.608	301.156	632.384	1495.15	2184.1	1167.23	663.637	407.143	935.905	2006.69	3173.92
VGT_rice_mact_min_high_eli_effi_stove	762.918	425.093	305.85	647.392	1378.33	2141.25	1292.64	500.723	394.237	984.944	1879.9	3172.54
VGT_wheat_act_min_low_gas_act_microwave	1113.07	245.935	214.817	492.337	953.089	2066.16	1887.41	284.019	292.588	707.361	1283.97	3171.38
VGT_rice_sed_min_high_eli_act_microwave	688.796	561.242	300.556	631.484	1493.28	2182.08	1166.97	663.206	405.387	934.942	2003.53	3170.5
VGT_rice_mact_min_high_eli_effi_microwave	762.761	424.727	305.25	646.493	1376.47	2139.23	1292.37	500.292	392.48	983.981	1876.75	3169.13
VGT_wheat_act_min_low_eli_effi_stove	1113.45	234.989	216.051	494.793	945.833	2059.29	1888.05	274.742	295.799	709.894	1280.44	3168.49
VGT_wheat_act_min_low_eli_effi_microwave	1113.3	234.623	215.451	493.894	943.968	2057.27	1887.78	274.312	294.042	708.931	1277.28	3165.07
LOWMEAT_wheat_sed_min_std_gas_act_stove	1130.39	244.156	198.742	481.876	924.774	2055.17	1917.88	280.34	269.525	696.972	1246.84	3164.72
LOWMEAT_wheat_sed_min_std_eli_effi_stove	1130.88	231.492	200.496	485.859	917.847	2048.73	1918.71	271.228	273.352	700.998	1245.58	3164.28
VGT_rice_mact_min_high_gas_act_stove	761.933	440.213	302.059	639	1381.27	2143.21	1290.99	508.753	386.096	976.453	1871.3	3162.29
LOWMEAT_potatoes_act_min_std_eli_effi_stove	851.438	293.542	258.341	692.514	1244.4	2095.83	1442.66	343.419	346.406	1029.17	1719	3161.66
LOWMEAT_wheat_sed_min_std_gas_act_microwave	1130.23	243.79	198.142	480.977	922.909	2053.14	1917.61	279.909	267.769	696.009	1243.69	3161.3
LOWMEAT_wheat_sed_min_std_eli_effi_microwave	1130.73	231.126	199.896	484.959	915.982	2046.71	1918.44	270.797	271.596	700.035	1242.43	3160.87
VGT_rice_mact_min_high_gas_act_microwave	761.776	439.847	301.459	638.101	1379.41	2141.18	1290.72	508.322	384.339	975.489	1868.15	3158.87
LOWMEAT_potatoes_act_min_std_eli_effi_microwave	851.281	293.176	257.741	691.615	1242.53	2093.81	1442.39	342.988	344.649	1028.21	1715.85	3158.24
LOWMEAT_potatoes_act_min_std_gas_act_stove	850.754	307.156	255.799	686.827	1249.78	2100.54	1441.52	352.113	340.911	1023.42	1716.44	3157.96
LOWMEAT_potatoes_act_min_std_gas_act_microwave	850.597	306.79	255.199	685.928	1247.92	2098.51	1441.25	351.682	339.155	1022.46	1713.29	3154.54
VGT_wheat_act_min_high_gas_effi_stove	1112.99	229.199	213.894	490.267	933.36	2046.35	1887.27	265.604	291.317	705.306	1262.23	3149.5
LOWMEAT_wheat_sed_min_low_gas_act_stove	1130.38	228.103	198.246	481.091	907.441	2037.82	1917.86	264.22	268.649	696.167	1229.04	3146.9
VGT_wheat_act_min_high_gas_effi_microwave	1112.83	228.833	213.294	489.368	931.495	2044.33	1887	265.173	289.56	704.343	1259.08	3146.08
VGT_wheat_act_min_std_gas_effi_stove	1112.99	225.153	213.769	490.07	928.992	2041.98	1887.27	261.542	291.096	705.103	1257.74	3145.01
VGT_rice_mact_min_std_eli_effi_stove	762.499	409.229	303.61	642.861	1355.7	2118.2	1291.94	481.85	389.684	980.345	1851.88	3143.82
LOWMEAT_wheat_sed_min_low_gas_act_microwave	1130.22	227.737	197.646	480.192	905.575	2035.8	1917.6	263.789	266.892	695.203	1225.88	3143.48
VGT_rice_mact_min_std_gas_act_stove	761.922	422.313	301.507	638.125	1361.94	2123.87	1290.97	490.777	385.119	975.555	1851.45	3142.42
VGT_wheat_act_min_std_gas_effi_microwave	1112.83	224.787	213.169	489.17	927.127	2039.96	1887	261.111	289.339	704.14	1254.59	3141.59
VGT_wheat_act_min_low_gas_effi_stove	1112.98	221.108	213.644	489.872	924.624	2037.61	1887.26	257.479	290.875	704.9	1253.25	3140.52
VGT_rice_mact_min_std_eli_effi_microwave	762.342	408.863	303.01	641.962	1353.83	2116.18	1291.67	481.419	387.927	979.381	1848.73	3140.4
VGT_rice_mact_min_std_gas_act_microwave	761.765	421.947	300.907	637.225	1360.08	2121.84	1290.7	490.346	383.362	974.591	1848.3	3139
LOWMEAT_wheat_sed_min_low_eli_effi_stove	1130.51	217.266	198.487	481.796	897.548	2028.06	1918.08	254.303	269.269	696.873	1220.45	3138.52
VGT_wheat_act_min_low_gas_effi_microwave	1112.83	220.742	213.044	488.972	922.759	2035.59	1887	257.049	289.119	703.937	1250.1	3137.1
LOWMEAT_potatoes_act_min_low_gas_act_stove	850.742	286.929	255.174	685.838	1227.94	2078.68	1441.5	331.801	339.807	1022.41	1694.01	3135.51
LOWMEAT_wheat_sed_min_low_eli_effi_microwave	1130.35	216.9	197.887	480.896	895.683	2026.03	1917.81	253.872	267.513	695.91	1217.29	3135.11
HGD_potatoes_sed_min_high_eli_act_stove	742.203	447.843	250.264	678.454	1376.56	2118.76	1257.72	527.795	353.02	996.489	1877.3	3135.02
VGN_rice_mact_min_std_eli_act_stove	658.576	560.483	317.742	616.782	1495.01	2153.58	1114.63	661.625	421.08	935.87	2018.58	3133.21
LOWMEAT_potatoes_act_min_low_gas_act_microwave	850.585	286.563	254.574	684.939	1226.08	2076.66	1441.23	331.37	338.05	1021.44	1690.86	3132.09
HGD_potatoes_sed_min_high_eli_act_microwave	742.046	447.477	249.664	677.555	1374.7	2116.74	1257.45	527.364	351.263	995.525	1874.15	3131.6
VGN_rice_mact_min_std_eli_act_microwave	658.419	560.117	317.142	615.883	1493.14	2151.56	1114.36	661.195	419.323	934.907	2015.42	3129.79
LOWMEAT_potatoes_act_min_low_eli_effi_stove	850.965	275.617	255.809	687.395	1218.82	2069.79	1441.87	322.093	341.261	1023.98	1687.33	3129.2
HGD_potatoes_mact_min_high_eli_effi_stove	822.296	298.235	249.101	698.764	1246.1	2068.4	1393.54	349.247	333.884	1052.5	1735.63	3129.17
LOWMEAT_potatoes_act_min_low_eli_effi_microwave	850.808	275.251	255.209	686.495	1216.95	2067.76	1441.6	321.663	339.505	1023.01	1684.18	3125.78
HGD_potatoes_mact_min_high_eli_effi_microwave	822.139	297.869	248.501	697.865	1244.23	2066.37	1393.27	348.816	332.128	1051.54	1732.48	3125.75
LOWMEAT_wheat_sed_min_high_gas_effi_stove	1130.14	212.671	196.775	478.204	887.649	2017.79	1917.46	247.05	265.712	693.232	1205.99	3123.45
VGT_rice_mact_min_low_gas_act_stove	761.911	404.413	300.954	637.249	1342.62	2104.53	1290.95	472.801	384.142	974.657	1831.6	3122.55
LOWMEAT_wheat_sed_min_high_gas_effi_microwave	1129.98	212.304	196.175	477.305	885.784	2015.77	1917.19	246.62	263.955	692.268	1202.84	3120.03
LOWMEAT_wheat_sed_min_std_gas_effi_stove	1130.14	209.46	196.676	478.047	884.183	2014.32	1917.45	243.826	265.537	693.071	1202.43	3119.89
VGT_rice_mact_min_low_gas_act_microwave	761.754	404.046	300.354	636.35	1340.75	2102.5	1290.69	472.371	382.385	973.693	1828.45	3119.13
HGD_potatoes_mact_min_high_gas_act_stove	821.311	313.355	245.31	690.372	1249.04	2070.35	1391.89	357.277	325.743	1044.01	1727.03	3118.92
LOWMEAT_wheat_sed_min_std_gas_effi_microwave	1129.98	209.094	196.076	477.148	882.317	2012.3	1917.19	243.396	263.78	692.107	1199.28	3116.47
LOWMEAT_wheat_sed_min_low_gas_effi_stove	1130.14	206.249	196.577	477.89	880.716	2010.85	1917.45	240.602	265.362	692.91	1198.87	3116.33
HGD_potatoes_mact_min_high_gas_act_microwave	821.154	312.989	244.71	689.473	1247.17	2068.33	1391.62	356.846	323.987	1043.05	1723.88	3115.5
VGT_rice_mact_min_low_eli_effi_stove	762.081	393.365	301.369	638.331	1333.06	2095.15	1291.24	462.977	385.131	975.745	1823.85	3115.09
LOWMEAT_wheat_sed_min_low_gas_effi_microwave	1129.98	205.883	195.977	476.991	878.85	2008.83	1917.18	240.171	263.605	691.946	1195.72	3112.91
VGT_rice_mact_min_low_eli_effi_microwave	761.924	392.998	300.769	637.432	1331.2	2093.12	1290.97	462.547	383.375	974.782	1820.7	3111.67
HGD_potatoes_act_proxy_high_eli_act_stove	709.774	493.241	248.686	666.196	1408.12	2117.9	1202.73	582.029	356.525	969.883	1908.44	3111.17
LOWMEAT_potatoes_act_min_high_gas_effi_stove	850.499	269.827	253.652	682.869	1206.35	2056.85	1441.09	312.955	336.779	1019.39	1669.12	3110.21
HGD_potatoes_act_proxy_high_eli_act_microwave	709.617	492.875	248.086	665.297	1406.26	2115.87	1202.47	581.598	354.768	968.919	1905.29	3107.75
LOWMEAT_potatoes_act_min_high_gas_effi_microwave	850.342	269.461	253.051	681.97	1204.48	2054.82	1440.82	312.524	335.022	1018.42	1665.97	3106.79
LOWMEAT_potatoes_act_min_std_gas_effi_stove	850.497	265.782	253.527	682.671	1201.98	2052.48	1441.08	308.893	336.558	1019.18	1664.64	3105.72
LOWMEAT_potatoes_act_min_std_gas_effi_microwave	850.34	265.416	252.927	681.772	1200.11	2050.45	1440.82	308.462	334.802	1018.22	1661.48	3102.3
LOWMEAT_potatoes_act_min_low_gas_effi_stove	850.494	261.736	253.402	682.473	1197.61	2048.11	1441.08	304.83	336.337	1018.98	1660.15	3101.23
HGD_potatoes_mact_min_std_eli_effi_stove	821.878	282.371	246.861	694.234	1223.47	2045.34	1392.84	330.374	329.331	1047.9	1707.61	3100.44
HGD_potatoes_mact_min_std_gas_act_stove	821.3	295.455	244.758	689.497	1229.71	2051.01	1391.87	339.302	324.766	1043.11	1707.18	3099.05
VGT_rice_mact_min_high_gas_effi_stove	761.669	388.241	299.46	634.326	1322.03	2083.7	1290.55	454.89	381.165	971.685	1807.74	3098.29
LOWMEAT_potatoes_act_min_low_gas_effi_microwave	850.337	261.37	252.802	681.574	1195.75	2046.08	1440.81	304.4	334.581	1018.02	1657	3097.81
HGD_potatoes_mact_min_std_eli_effi_microwave	821.72	282.005	246.261	693.334	1221.6	2043.32	1392.57	329.944	327.575	1046.94	1704.46	3097.02
HGD_potatoes_mact_min_std_gas_act_microwave	821.143	295.089	244.157	688.598	1227.84	2048.99	1391.6	338.871	323.009	1042.15	1704.03	3095.63
VGN_wheat_act_min_std_eli_act_stove	1062.96	367.674	202.081	410.593	980.349	2043.31	1801.5	432.622	300.027	561.21	1293.86	3095.35
VGT_rice_mact_min_high_gas_effi_microwave	761.512	387.875	298.86	633.426	1320.16	2081.67	1290.28	454.459	379.408	970.721	1804.59	3094.87
VGT_rice_mact_min_std_gas_effi_stove	761.667	384.661	299.349	634.151	1318.16	2079.83	1290.54	451.295	380.969	971.505	1803.77	3094.31
VGN_wheat_act_min_std_eli_act_microwave	1062.81	367.308	201.481	409.694	978.483	2041.29	1801.23	432.191	298.27	560.246	1290.71	3091.94
VGT_rice_mact_min_std_gas_effi_microwave	761.51	384.295	298.749	633.251	1316.3	2077.8	1290.28	450.864	379.212	970.541	1800.62	3090.89
VGT_rice_mact_min_low_gas_effi_stove	761.664	381.081	299.239	633.975	1314.29	2075.96	1290.54	447.7	380.774	971.325	1799.8	3090.34
VGT_rice_mact_min_low_gas_effi_microwave	761.507	380.714	298.639	633.076	1312.43	2073.94	1290.27	447.269	379.017	970.362	1796.65	3086.92
VGT_wheat_mact_min_std_eli_act_stove	989.438	360.483	214.298	481.77	1056.55	2045.99	1677.68	424.583	307.585	672.823	1404.99	3082.67
VGT_wheat_mact_min_std_eli_act_microwave	989.281	360.117	213.698	480.871	1054.69	2043.97	1677.42	424.152	305.828	671.859	1401.84	3079.26
HGD_potatoes_mact_min_low_gas_act_stove	821.289	277.555	244.205	688.622	1210.38	2031.67	1391.85	321.326	323.789	1042.21	1687.33	3079.18
HGD_potatoes_mact_min_low_gas_act_microwave	821.132	277.188	243.605	687.722	1208.52	2029.65	1391.58	320.895	322.032	1041.25	1684.18	3075.76
HGD_potatoes_mact_min_low_eli_effi_stove	821.459	266.507	244.62	689.703	1200.83	2022.29	1392.13	311.502	324.778	1043.3	1679.58	3071.71
HGD_potatoes_mact_min_low_eli_effi_microwave	821.302	266.14	244.02	688.804	1198.96	2020.27	1391.87	311.071	323.022	1042.34	1676.43	3068.3
HGD_potatoes_mact_min_high_gas_effi_stove	821.047	261.383	242.711	685.698	1189.79	2010.84	1391.44	303.414	320.812	1039.24	1663.47	3054.91
HGD_potatoes_mact_min_high_gas_effi_microwave	820.89	261.017	242.111	684.799	1187.93	2008.82	1391.18	302.984	319.055	1038.28	1660.32	3051.49
HGD_potatoes_mact_min_std_gas_effi_stove	821.045	257.803	242.6	685.523	1185.93	2006.97	1391.44	299.819	320.616	1039.06	1659.5	3050.94
LOWMEAT_potatoes_mact_min_std_eli_act_stove	757.137	396.439	249.483	652.22	1298.14	2055.28	1282.82	466.488	347.819	950.78	1765.09	3047.9
HGD_potatoes_mact_min_std_gas_effi_microwave	820.888	257.437	242	684.624	1184.06	2004.95	1391.17	299.389	318.86	1038.1	1656.35	3047.52
HGD_potatoes_mact_min_low_gas_effi_stove	821.043	254.223	242.49	685.348	1182.06	2003.1	1391.44	296.224	320.421	1038.88	1655.53	3046.96
VGT_rice_sed_min_std_eli_act_stove	687.077	490.475	291.109	612.069	1393.65	2080.73	1164.09	579.013	386.729	915.282	1881.02	3045.11
LOWMEAT_potatoes_mact_min_std_eli_act_microwave	756.98	396.073	248.883	651.321	1296.28	2053.26	1282.55	466.057	346.062	949.817	1761.94	3044.49
HGD_potatoes_mact_min_low_gas_effi_microwave	820.886	253.856	241.89	684.449	1180.19	2001.08	1391.17	295.793	318.664	1037.92	1652.38	3043.54
VGT_rice_sed_min_std_eli_act_microwave	686.92	490.109	290.509	611.17	1391.79	2078.71	1163.82	578.582	384.972	914.318	1877.87	3041.69
HGD_potatoes_sed_min_std_eli_act_stove	740.327	376.71	240.217	658.139	1275.07	2015.39	1254.57	443.171	332.605	975.865	1751.64	3006.21
HGD_potatoes_sed_min_std_eli_act_microwave	740.169	376.344	239.617	657.24	1273.2	2013.37	1254.3	442.74	330.848	974.902	1748.49	3002.79
VGN_rice_mact_min_low_eli_act_stove	656.484	481.163	306.539	594.13	1381.83	2038.31	1111.12	567.262	398.315	912.873	1878.45	2989.57
VGN_rice_mact_min_low_eli_act_microwave	656.327	480.797	305.939	593.23	1379.97	2036.29	1110.86	566.831	396.559	911.91	1875.3	2986.16
VGT_potatoes_act_min_high_eli_act_stove	653.311	497.826	260.475	635.449	1393.75	2047.06	1105.65	586.97	376.155	905.149	1868.27	2973.92
VGT_potatoes_act_min_high_eli_act_microwave	653.154	497.46	259.874	634.549	1391.88	2045.04	1105.38	586.539	374.398	904.186	1865.12	2970.5
HGD_potatoes_act_proxy_std_eli_act_stove	707.409	403.612	236.027	640.599	1280.24	1987.65	1198.77	475.402	330.802	943.897	1750.1	2948.87
HGD_potatoes_act_proxy_std_eli_act_microwave	707.252	403.246	235.426	639.7	1278.37	1985.63	1198.5	474.971	329.045	942.933	1746.95	2945.45
VGN_rice_sed_min_high_eli_act_stove	592.541	575.356	296.613	574.185	1446.15	2038.69	1002.84	679.845	400.315	860.68	1940.84	2943.68
VGN_rice_sed_min_high_eli_act_microwave	592.384	574.99	296.013	573.286	1444.29	2036.67	1002.57	679.414	398.559	859.717	1937.69	2940.26
VGT_wheat_mact_min_low_eli_act_stove	987.345	281.163	203.095	459.118	943.376	1930.72	1674.17	330.22	284.821	649.825	1264.87	2939.04
VGT_wheat_mact_min_low_eli_act_microwave	987.188	280.797	202.495	458.218	941.51	1928.7	1673.91	329.789	283.064	648.862	1261.71	2935.62
VGN_wheat_act_min_low_eli_act_stove	1060.6	278.046	189.422	384.996	852.464	1913.06	1797.53	325.995	274.304	535.224	1135.52	2933.05
VGN_wheat_act_min_low_eli_act_microwave	1060.44	277.68	188.822	384.097	850.599	1911.04	1797.27	325.564	272.547	534.26	1132.37	2929.64
VGT_rice_sed_min_low_eli_act_stove	685.2	419.341	281.062	591.754	1292.16	1977.36	1160.94	494.389	366.314	894.658	1755.36	2916.3
VGN_rice_mact_min_high_eli_effi_stove	655.409	440.423	300.785	582.495	1323.7	1979.11	1109.32	518.796	386.623	901.061	1806.48	2915.8
VGT_rice_sed_min_low_eli_act_microwave	685.043	418.975	280.461	590.855	1290.29	1975.34	1160.68	493.958	364.557	893.694	1752.21	2912.89
VGN_rice_mact_min_high_eli_effi_microwave	655.252	440.057	300.184	581.596	1321.84	1977.09	1109.05	518.365	384.866	900.098	1803.33	2912.38
VGN_rice_mact_min_high_gas_act_stove	654.424	455.543	296.993	574.103	1326.64	1981.06	1107.67	526.826	378.482	892.57	1797.88	2905.55
LOWMEAT_potatoes_mact_min_low_eli_act_stove	755.045	317.119	238.28	629.568	1184.97	1940.01	1279.31	372.125	325.054	927.783	1624.96	2904.27
VGN_rice_mact_min_high_gas_act_microwave	654.267	455.177	296.393	573.204	1324.77	1979.04	1107.4	526.395	376.725	891.607	1794.73	2902.13
LOWMEAT_potatoes_mact_min_low_eli_act_microwave	754.888	316.752	237.68	628.668	1183.1	1937.99	1279.04	371.694	323.297	926.819	1621.81	2900.85
VGT_wheat_sed_min_high_eli_act_stove	889.254	395.999	203.845	453.108	1052.95	1942.21	1507.77	467.268	298.535	624.782	1390.58	2898.36
VGT_wheat_sed_min_high_eli_act_microwave	889.097	395.633	203.245	452.208	1051.09	1940.18	1507.51	466.837	296.778	623.818	1387.43	2894.94
VGN_wheat_mact_min_high_eli_act_stove	942.87	406.477	191.846	386.854	985.177	1928.05	1597.92	479.326	290.826	520.528	1290.68	2888.6
VGN_rice_mact_min_std_eli_effi_stove	654.99	424.559	298.544	577.965	1301.07	1956.06	1108.62	499.923	382.07	896.462	1778.46	2887.07
VGN_rice_mact_min_std_gas_act_stove	654.413	437.643	296.441	573.228	1307.31	1961.72	1107.65	508.85	377.505	891.672	1778.03	2885.68
VGN_wheat_mact_min_high_eli_act_microwave	942.713	406.111	191.246	385.955	983.312	1926.02	1597.66	478.895	289.069	519.565	1287.53	2885.19
VGN_rice_mact_min_std_eli_effi_microwave	654.833	424.193	297.944	577.065	1299.2	1954.03	1108.35	499.492	380.314	895.499	1775.3	2883.66
VGN_rice_mact_min_std_gas_act_microwave	654.256	437.277	295.841	572.328	1305.45	1959.7	1107.38	508.419	375.748	890.709	1774.88	2882.26
HGD_potatoes_sed_min_low_eli_act_stove	738.45	305.577	230.17	637.825	1173.57	1912.02	1251.43	358.547	312.19	955.241	1625.98	2877.4
LOWMEAT_potatoes_act_proxy_high_eli_act_stove	656.745	476.147	236.029	601.368	1313.54	1970.29	1112.66	562.009	340.988	859.551	1762.55	2875.21
HGD_potatoes_sed_min_low_eli_act_microwave	738.293	305.211	229.57	636.925	1171.71	1910	1251.16	358.116	310.433	954.278	1622.83	2873.99
LOWMEAT_potatoes_act_proxy_high_eli_act_microwave	656.588	475.781	235.429	600.469	1311.68	1968.27	1112.39	561.578	339.231	858.588	1759.4	2871.79
LOWMEAT_potatoes_sed_min_high_eli_act_stove	680.929	428.243	235.399	605.965	1269.61	1950.54	1153.66	504.848	334.616	874.051	1713.51	2867.18
VGN_rice_mact_min_low_gas_act_stove	654.402	419.743	295.888	572.353	1287.98	1942.39	1107.63	490.874	376.528	890.774	1758.18	2865.81
VGT_wheat_mact_min_high_eli_effi_stove	986.27	240.423	197.341	447.483	885.247	1871.52	1672.37	281.753	273.129	638.014	1192.9	2865.27
LOWMEAT_potatoes_sed_min_high_eli_act_microwave	680.772	427.877	234.799	605.066	1267.74	1948.51	1153.4	504.417	332.859	873.088	1710.36	2863.76
VGN_rice_mact_min_low_gas_act_microwave	654.245	419.377	295.288	571.453	1286.12	1940.36	1107.37	490.444	374.771	889.811	1755.03	2862.39
VGT_wheat_mact_min_high_eli_effi_microwave	986.113	240.057	196.74	446.584	883.381	1869.49	1672.11	281.323	271.372	637.05	1189.74	2861.85
VGN_rice_mact_min_low_eli_effi_stove	654.572	408.695	296.303	573.434	1278.43	1933	1107.92	481.05	377.517	891.863	1750.43	2858.35
VGT_wheat_mact_min_high_gas_act_stove	985.285	255.543	193.549	439.091	888.184	1873.47	1670.72	289.784	264.988	629.522	1184.29	2855.02
VGN_rice_mact_min_low_eli_effi_microwave	654.415	408.329	295.703	572.535	1276.57	1930.98	1107.65	480.62	375.761	890.899	1747.28	2854.93
VGN_wheat_act_min_high_eli_effi_stove	1059.42	233.183	183.085	372.184	788.452	1847.87	1795.55	272.623	261.428	522.217	1056.27	2851.82
VGT_wheat_mact_min_high_gas_act_microwave	985.128	255.177	192.949	438.192	886.319	1871.45	1670.45	289.353	263.231	628.559	1181.14	2851.6
VGT_rice_sed_min_high_eli_effi_stove	684.212	381.876	275.77	581.055	1238.7	1922.91	1159.29	449.818	355.561	883.796	1689.18	2848.46
VGN_wheat_act_min_high_eli_effi_microwave	1059.26	232.816	182.485	371.285	786.586	1845.85	1795.28	272.192	259.672	521.253	1053.12	2848.4
VGT_rice_sed_min_high_eli_effi_microwave	684.055	381.51	275.17	580.156	1236.84	1920.89	1159.02	449.387	353.805	882.832	1686.02	2845.04
VGN_rice_mact_min_high_gas_effi_stove	654.16	403.571	294.394	569.429	1267.39	1921.55	1107.23	472.963	373.551	887.802	1734.32	2841.54
VGT_rice_sed_min_high_gas_act_stove	683.353	396.366	272.501	573.795	1242.66	1926.02	1157.85	458.126	348.528	876.451	1683.1	2840.95
VGN_rice_mact_min_high_gas_effi_microwave	654.003	403.205	293.794	568.529	1265.53	1919.53	1106.96	472.532	371.794	886.839	1731.16	2838.13
VGN_wheat_act_min_high_gas_act_stove	1058.27	249.097	178.636	362.367	790.1	1848.37	1793.63	280.304	251.893	512.282	1044.48	2838.11
VGN_rice_mact_min_std_gas_effi_stove	654.158	399.991	294.284	569.254	1263.53	1917.69	1107.22	469.368	373.355	887.622	1730.35	2837.57
VGT_rice_sed_min_high_gas_act_microwave	683.196	396	271.901	572.895	1240.8	1923.99	1157.58	457.695	346.771	875.487	1679.95	2837.53
VGT_wheat_mact_min_std_eli_effi_stove	985.852	224.559	195.1	442.953	862.612	1848.46	1671.67	262.881	268.576	633.414	1164.87	2836.54
VGT_wheat_mact_min_std_gas_act_stove	985.275	237.643	192.997	438.216	868.856	1854.13	1670.7	271.808	264.01	628.624	1164.44	2835.15
VGN_wheat_act_min_high_gas_act_microwave	1058.12	248.731	178.036	361.468	788.234	1846.35	1793.36	279.873	250.137	511.319	1041.33	2834.69
VGN_rice_mact_min_std_gas_effi_microwave	654.001	399.625	293.683	568.354	1261.66	1915.66	1106.96	468.937	371.599	886.659	1727.19	2834.15
VGN_rice_mact_min_low_gas_effi_stove	654.155	396.411	294.173	569.079	1259.66	1913.82	1107.22	465.773	373.16	887.443	1726.38	2833.6
VGT_wheat_mact_min_std_eli_effi_microwave	985.695	224.193	194.5	442.053	860.746	1846.44	1671.4	262.45	266.819	632.451	1161.72	2833.12
VGT_wheat_mact_min_std_gas_act_microwave	985.117	237.277	192.397	437.316	866.99	1852.11	1670.44	271.377	262.254	627.661	1161.29	2831.73
LOWMEAT_potatoes_mact_min_high_eli_effi_stove	753.97	276.379	232.526	617.933	1126.84	1880.81	1277.51	323.658	313.362	915.971	1552.99	2830.5
VGN_rice_mact_min_low_gas_effi_microwave	653.998	396.045	293.573	568.179	1257.8	1911.8	1106.95	465.342	371.403	886.479	1723.22	2830.18
LOWMEAT_potatoes_mact_min_high_eli_effi_microwave	753.813	276.013	231.925	617.034	1124.97	1878.78	1277.24	323.228	311.605	915.008	1549.84	2827.08
VGT_rice_sed_min_std_gas_act_stove	683.343	380.313	272.006	573.01	1225.33	1908.67	1157.83	442.006	347.651	875.645	1665.3	2823.13
VGT_rice_sed_min_std_eli_effi_stove	683.836	367.65	273.76	576.992	1218.4	1902.24	1158.66	432.893	351.478	879.671	1664.04	2822.7
LOWMEAT_potatoes_mact_min_high_gas_act_stove	752.985	291.499	228.734	609.541	1129.77	1882.76	1275.86	331.689	305.221	907.48	1544.39	2820.25
VGT_rice_sed_min_std_gas_act_microwave	683.186	379.947	271.406	572.11	1223.46	1906.65	1157.56	441.575	345.895	874.682	1662.15	2819.71
VGN_wheat_act_min_std_eli_effi_stove	1058.94	215.257	180.553	367.065	762.875	1821.82	1794.76	251.298	256.284	517.019	1024.6	2819.36
VGT_rice_sed_min_std_eli_effi_microwave	683.679	367.283	273.16	576.093	1216.54	1900.22	1158.39	432.463	349.722	878.707	1660.89	2819.28
LOWMEAT_potatoes_mact_min_high_gas_act_microwave	752.828	291.133	228.134	608.642	1127.91	1880.74	1275.59	331.258	303.464	906.517	1541.24	2816.83
VGN_wheat_act_min_std_eli_effi_microwave	1058.79	214.891	179.953	366.166	761.01	1819.8	1794.49	250.867	254.527	516.056	1021.45	2815.94
VGN_wheat_act_min_std_gas_act_stove	1058.26	228.87	178.011	361.378	768.26	1826.52	1793.61	259.992	250.789	511.268	1022.05	2815.66
VGT_wheat_mact_min_low_gas_act_stove	985.264	219.743	192.444	437.341	849.528	1834.79	1670.68	253.832	263.033	627.726	1144.59	2815.28
VGN_rice_sed_min_std_eli_act_stove	590.664	504.223	286.566	553.87	1344.66	1935.32	999.69	595.221	379.9	840.057	1815.18	2814.87
VGN_wheat_act_min_std_gas_act_microwave	1058.1	228.504	177.411	360.479	766.394	1824.5	1793.34	259.561	249.032	510.304	1018.9	2812.24
VGT_wheat_mact_min_low_gas_act_microwave	985.106	219.377	191.844	436.441	847.662	1832.77	1670.42	253.401	261.277	626.763	1141.44	2811.86
VGT_potatoes_act_min_std_eli_act_stove	650.946	408.197	247.815	609.852	1265.86	1916.81	1101.68	480.343	350.432	879.163	1709.94	2811.62
VGN_rice_sed_min_std_eli_act_microwave	590.507	503.857	285.966	552.971	1342.79	1933.3	999.423	594.79	378.144	839.093	1812.03	2811.45
HGD_potatoes_sed_min_high_eli_effi_stove	737.461	268.111	224.878	627.125	1120.11	1857.58	1249.77	313.977	301.438	944.379	1559.79	2809.56
VGT_potatoes_act_min_std_eli_act_microwave	650.789	407.831	247.215	608.953	1264	1914.79	1101.41	479.913	348.675	878.2	1706.79	2808.2
VGT_wheat_mact_min_low_eli_effi_stove	985.433	208.695	192.859	438.422	839.976	1825.41	1670.97	244.008	264.023	628.815	1136.85	2807.81
HGD_potatoes_sed_min_high_eli_effi_microwave	737.304	267.745	224.278	626.226	1118.25	1855.55	1249.5	313.546	299.681	943.416	1556.64	2806.14
VGT_rice_sed_min_low_gas_act_stove	683.333	364.261	271.51	572.225	1208	1891.33	1157.81	425.885	346.775	874.84	1647.5	2805.31
VGT_wheat_mact_min_low_eli_effi_microwave	985.276	208.329	192.259	437.523	838.111	1823.39	1670.7	243.577	262.266	627.851	1133.69	2804.4
HGD_potatoes_sed_min_high_gas_act_stove	736.603	282.601	221.609	619.865	1124.08	1860.68	1248.33	322.284	294.404	937.034	1553.72	2802.05
VGT_rice_sed_min_low_gas_act_microwave	683.176	363.895	270.91	571.326	1206.13	1889.31	1157.55	425.454	345.018	873.876	1644.35	2801.9
LOWMEAT_potatoes_mact_min_std_eli_effi_stove	753.551	260.515	230.285	613.403	1104.2	1857.75	1276.8	304.786	308.809	911.372	1524.97	2801.77
LOWMEAT_potatoes_mact_min_std_gas_act_stove	752.974	273.599	228.182	608.666	1110.45	1863.42	1275.84	313.713	304.244	906.582	1524.54	2800.38
HGD_potatoes_sed_min_high_gas_act_microwave	736.446	282.235	221.009	618.966	1122.21	1858.66	1248.06	321.854	292.647	936.071	1550.57	2798.63
LOWMEAT_potatoes_mact_min_std_eli_effi_microwave	753.394	260.149	229.685	612.503	1102.34	1855.73	1276.54	304.355	307.052	910.408	1521.82	2798.35
LOWMEAT_potatoes_mact_min_std_gas_act_microwave	752.817	273.233	227.582	607.766	1108.58	1861.4	1275.57	313.282	302.487	905.618	1521.39	2796.96
VGT_rice_sed_min_low_eli_effi_stove	683.461	353.423	271.751	572.929	1198.1	1881.56	1158.03	415.969	347.395	875.546	1638.91	2796.94
VGT_rice_sed_min_low_eli_effi_microwave	683.304	353.057	271.151	572.03	1196.24	1879.54	1157.76	415.538	345.639	874.583	1635.76	2793.52
VGN_wheat_act_min_low_gas_act_stove	1058.25	208.644	177.387	360.389	746.42	1804.67	1793.59	239.68	249.685	510.253	999.618	2793.21
VGT_wheat_mact_min_high_gas_effi_stove	985.021	203.571	190.95	434.417	828.938	1813.96	1670.28	235.921	260.056	624.754	1120.73	2791.01
VGN_wheat_act_min_low_gas_act_microwave	1058.09	208.278	176.787	359.49	744.554	1802.64	1793.32	239.249	247.928	509.289	996.467	2789.79
VGT_wheat_mact_min_high_gas_effi_microwave	984.864	203.205	190.35	433.517	827.073	1811.94	1670.01	235.49	258.299	623.791	1117.58	2787.59
VGT_wheat_mact_min_std_gas_effi_stove	985.019	199.991	190.84	434.242	825.073	1810.09	1670.28	232.326	259.861	624.574	1116.76	2787.04
VGN_wheat_act_min_low_eli_effi_stove	1058.47	197.331	178.021	361.946	737.298	1795.77	1793.96	229.973	251.139	511.822	992.934	2786.9
HGD_potatoes_act_proxy_low_eli_act_stove	705.045	313.984	223.367	615.003	1152.35	1857.4	1194.8	368.775	305.079	917.911	1591.77	2786.57
HGD_potatoes_sed_min_std_gas_act_stove	736.593	266.549	221.114	619.08	1106.74	1843.34	1248.31	306.164	293.528	936.229	1535.92	2784.23
HGD_potatoes_sed_min_std_eli_effi_stove	737.086	253.885	222.869	623.062	1099.82	1836.9	1249.14	297.052	297.355	940.254	1534.66	2783.8
VGT_wheat_mact_min_std_gas_effi_microwave	984.862	199.625	190.239	433.342	823.207	1808.07	1670.01	231.895	258.104	623.611	1113.61	2783.62
VGN_wheat_act_min_low_eli_effi_microwave	1058.31	196.965	177.421	361.046	735.433	1793.75	1793.7	229.542	249.382	510.859	989.783	2783.48
HGD_potatoes_act_proxy_low_eli_act_microwave	704.888	313.618	222.767	614.104	1150.49	1855.38	1194.54	368.345	303.322	916.947	1588.61	2783.15
VGT_wheat_mact_min_low_gas_effi_stove	985.017	196.411	190.729	434.067	821.207	1806.22	1670.27	228.731	259.665	624.395	1112.79	2783.06
VGT_rice_sed_min_high_gas_effi_stove	683.092	348.828	270.039	569.337	1188.2	1871.3	1157.41	408.716	343.838	871.905	1624.46	2781.87
HGD_potatoes_sed_min_std_gas_act_microwave	736.436	266.182	220.514	618.181	1104.88	1841.31	1248.05	305.733	291.771	935.265	1532.77	2780.81
LOWMEAT_potatoes_mact_min_low_gas_act_stove	752.963	255.699	227.629	607.79	1091.12	1844.08	1275.82	295.737	303.267	905.684	1504.69	2780.51
HGD_potatoes_sed_min_std_eli_effi_microwave	736.929	253.519	222.268	622.163	1097.95	1834.88	1248.87	296.621	295.598	939.291	1531.51	2780.38
VGT_wheat_mact_min_low_gas_effi_microwave	984.86	196.045	190.129	433.167	819.341	1804.2	1670	228.3	257.909	623.431	1109.64	2779.64
VGT_rice_sed_min_high_gas_effi_microwave	682.935	348.462	269.439	568.438	1186.34	1869.27	1157.14	408.285	342.081	870.941	1621.31	2778.45
VGT_rice_sed_min_std_gas_effi_stove	683.09	345.617	269.94	569.18	1184.74	1867.83	1157.4	405.492	343.663	871.744	1620.9	2778.3
LOWMEAT_potatoes_mact_min_low_gas_act_microwave	752.806	255.333	227.029	606.891	1089.25	1842.06	1275.55	295.306	301.51	904.72	1501.54	2777.09
VGT_rice_sed_min_std_gas_effi_microwave	682.933	345.251	269.34	568.281	1182.87	1865.8	1157.14	405.061	341.906	870.78	1617.75	2774.89
VGT_rice_sed_min_low_gas_effi_stove	683.088	342.407	269.841	569.023	1181.27	1864.36	1157.4	402.268	343.488	871.582	1617.34	2774.74
LOWMEAT_potatoes_mact_min_low_eli_effi_stove	753.133	244.651	228.044	608.872	1081.57	1834.7	1276.1	285.913	304.256	906.772	1496.94	2773.04
VGT_rice_sed_min_low_gas_effi_microwave	682.931	342.041	269.241	568.124	1179.41	1862.34	1157.13	401.837	341.731	870.619	1614.19	2771.32
LOWMEAT_potatoes_mact_min_low_eli_effi_microwave	752.976	244.285	227.444	607.973	1079.7	1832.68	1275.84	285.482	302.5	905.809	1493.79	2769.63
VGT_wheat_sed_min_std_eli_act_stove	887.377	324.865	193.798	432.793	951.457	1838.83	1504.63	382.644	278.12	604.158	1264.92	2769.55
VGN_wheat_act_min_high_gas_effi_stove	1058.01	191.541	175.864	357.42	724.825	1782.83	1793.18	220.834	246.657	507.234	974.725	2767.91
HGD_potatoes_sed_min_low_gas_act_stove	736.583	250.496	220.618	618.295	1089.41	1825.99	1248.3	290.044	292.651	935.423	1518.12	2766.41
VGT_wheat_sed_min_std_eli_act_microwave	887.22	324.499	193.198	431.894	949.591	1836.81	1504.36	382.213	276.363	603.195	1261.77	2766.13
VGN_wheat_act_min_high_gas_effi_microwave	1057.85	191.175	175.264	356.52	722.96	1780.81	1792.92	220.404	244.9	506.27	971.574	2764.49
VGN_wheat_act_min_std_gas_effi_stove	1058	187.496	175.739	357.222	720.457	1778.46	1793.18	216.772	246.436	507.031	970.239	2763.42
HGD_potatoes_sed_min_low_gas_act_microwave	736.426	250.13	220.018	617.396	1087.54	1823.97	1248.03	289.613	290.895	934.46	1514.97	2763
VGN_wheat_act_min_std_gas_effi_microwave	1057.85	187.13	175.139	356.323	718.592	1776.44	1792.91	216.341	244.68	506.067	967.088	2760
HGD_potatoes_mact_proxy_high_eli_act_stove	628.208	438.282	221.887	590.407	1250.58	1878.78	1064.52	517.186	318.062	859.202	1694.45	2758.97
VGN_wheat_act_min_low_gas_effi_stove	1058	183.451	175.614	357.024	716.089	1774.09	1793.17	212.71	246.215	506.828	965.753	2758.93
HGD_potatoes_sed_min_low_eli_effi_stove	736.711	239.658	220.859	618.999	1079.52	1816.23	1248.51	280.127	293.272	936.13	1509.53	2758.04
LOWMEAT_potatoes_mact_min_high_gas_effi_stove	752.721	239.527	226.135	604.867	1070.53	1823.25	1275.41	277.826	300.29	902.712	1480.83	2756.24
HGD_potatoes_mact_proxy_high_eli_act_microwave	628.051	437.916	221.287	589.508	1248.71	1876.76	1064.25	516.755	316.305	858.238	1691.3	2755.55
VGN_wheat_act_min_low_gas_effi_microwave	1057.84	183.085	175.014	356.125	714.224	1772.07	1792.91	212.279	244.459	505.864	962.602	2755.51
HGD_potatoes_sed_min_low_eli_effi_microwave	736.554	239.292	220.259	618.1	1077.65	1814.2	1248.24	279.696	291.515	935.166	1506.38	2754.62
LOWMEAT_potatoes_mact_min_high_gas_effi_microwave	752.564	239.161	225.535	603.967	1068.66	1821.23	1275.15	277.395	298.533	901.748	1477.68	2752.82
LOWMEAT_potatoes_mact_min_std_gas_effi_stove	752.719	235.947	226.025	604.692	1066.66	1819.38	1275.41	274.231	300.094	902.532	1476.86	2752.27
LOWMEAT_potatoes_mact_min_std_gas_effi_microwave	752.562	235.581	225.424	603.792	1064.8	1817.36	1275.14	273.8	298.338	901.569	1473.71	2748.85
LOWMEAT_potatoes_mact_min_low_gas_effi_stove	752.717	232.367	225.914	604.517	1062.8	1815.51	1275.41	270.636	299.899	902.352	1472.89	2748.29
VGN_wheat_mact_min_std_eli_act_stove	940.778	327.157	180.642	364.202	872.001	1812.78	1594.41	384.962	268.062	497.531	1150.56	2744.97
LOWMEAT_potatoes_mact_min_low_gas_effi_microwave	752.559	232.001	225.314	603.617	1060.93	1813.49	1275.14	270.205	298.142	901.389	1469.74	2744.87
HGD_potatoes_sed_min_high_gas_effi_stove	736.341	235.063	219.147	615.407	1069.62	1805.96	1247.89	272.874	289.714	932.488	1495.08	2742.97
VGN_wheat_mact_min_std_eli_act_microwave	940.62	326.791	180.042	363.303	870.136	1810.76	1594.15	384.532	266.305	496.568	1147.4	2741.55
HGD_potatoes_sed_min_high_gas_effi_microwave	736.184	234.697	218.547	614.508	1067.75	1803.94	1247.62	272.444	287.958	931.525	1491.93	2739.55
HGD_potatoes_sed_min_std_gas_effi_stove	736.339	231.852	219.048	615.25	1066.15	1802.49	1247.89	269.65	289.539	932.327	1491.52	2739.4
LOWMEAT_potatoes_sed_min_std_eli_act_stove	679.052	357.11	225.352	585.651	1168.11	1847.16	1150.52	420.224	314.201	853.427	1587.85	2738.37
HGD_potatoes_sed_min_std_gas_effi_microwave	736.182	231.486	218.448	614.351	1064.29	1800.47	1247.62	269.22	287.783	931.364	1488.37	2735.99
HGD_potatoes_sed_min_low_gas_effi_stove	736.337	228.642	218.949	615.093	1062.68	1799.02	1247.88	266.426	289.364	932.166	1487.96	2735.84
LOWMEAT_potatoes_sed_min_std_eli_act_microwave	678.895	356.744	224.752	584.751	1166.25	1845.14	1150.25	419.793	312.444	852.464	1584.7	2734.95
HGD_potatoes_sed_min_low_gas_effi_microwave	736.18	228.276	218.349	614.194	1060.82	1797	1247.62	265.995	287.607	931.202	1484.81	2732.42
LOWMEAT_potatoes_act_proxy_std_eli_act_stove	654.38	386.518	223.37	575.772	1185.66	1840.04	1108.7	455.382	315.265	833.565	1604.21	2712.91
LOWMEAT_potatoes_act_proxy_std_eli_act_microwave	654.223	386.152	222.77	574.872	1183.79	1838.02	1108.43	454.951	313.509	832.602	1601.06	2709.49
HGD_potatoes_act_proxy_high_eli_effi_stove	703.861	269.121	217.03	602.191	1088.34	1792.2	1192.82	315.404	292.204	904.904	1512.51	2705.33
HGD_potatoes_act_proxy_high_eli_effi_microwave	703.704	268.755	216.43	601.291	1086.48	1790.18	1192.55	314.973	290.447	903.94	1509.36	2701.91
HGD_potatoes_act_proxy_high_gas_act_stove	702.717	285.035	212.581	592.374	1089.99	1792.71	1190.9	323.084	282.669	894.97	1500.72	2691.62
HGD_potatoes_act_proxy_high_gas_act_microwave	702.56	284.669	211.981	591.474	1088.12	1790.68	1190.64	322.653	280.912	894.006	1497.57	2688.21
VGN_rice_sed_min_low_eli_act_stove	588.787	433.089	276.519	533.556	1243.16	1831.95	996.544	510.597	359.486	819.433	1689.51	2686.06
VGN_rice_sed_min_low_eli_act_microwave	588.63	432.723	275.918	532.656	1241.3	1829.93	996.277	510.166	357.729	818.469	1686.36	2682.64
HGD_potatoes_act_proxy_std_eli_effi_stove	703.388	251.195	214.498	597.071	1062.76	1766.15	1192.03	294.078	287.059	899.706	1480.84	2672.87
HGD_potatoes_act_proxy_std_eli_effi_microwave	703.231	250.829	213.898	596.172	1060.9	1764.13	1191.76	293.647	285.302	898.743	1477.69	2669.45
HGD_potatoes_act_proxy_std_gas_act_stove	702.705	264.808	211.957	591.384	1068.15	1770.85	1190.88	302.772	281.564	893.955	1478.29	2669.17
HGD_potatoes_act_proxy_std_gas_act_microwave	702.548	264.442	211.357	590.485	1066.28	1768.83	1190.61	302.341	279.808	892.991	1475.14	2665.76
VGT_potatoes_act_min_low_eli_act_stove	648.582	318.569	235.156	584.256	1137.98	1786.56	1097.72	373.717	324.709	853.177	1551.6	2649.32
HGD_potatoes_act_proxy_low_gas_act_stove	702.693	244.582	211.332	590.395	1046.31	1749	1190.86	282.46	280.46	892.94	1455.86	2646.72
VGT_potatoes_act_min_low_eli_act_microwave	648.425	318.203	234.555	583.356	1136.11	1784.54	1097.45	373.286	322.952	852.214	1548.45	2645.9
HGD_potatoes_act_proxy_low_gas_act_microwave	702.535	244.216	210.732	589.496	1044.44	1746.98	1190.59	282.03	278.704	891.976	1452.71	2643.3
VGT_wheat_sed_min_low_eli_act_stove	885.5	253.732	183.751	412.479	849.962	1735.46	1501.48	298.02	257.705	583.534	1139.26	2640.74
HGD_potatoes_act_proxy_low_eli_effi_stove	702.915	233.269	211.967	591.952	1037.19	1740.1	1191.23	272.753	281.914	894.509	1449.18	2640.41
VGT_potatoes_mact_min_high_eli_act_stove	578.239	442.339	232.32	563.196	1237.86	1816.09	978.596	521.559	335.434	801.913	1658.91	2637.5
VGT_wheat_sed_min_low_eli_act_microwave	885.343	253.366	183.151	411.579	848.096	1733.44	1501.22	297.589	255.948	582.571	1136.11	2637.32
HGD_potatoes_act_proxy_low_eli_effi_microwave	702.758	232.903	211.366	591.053	1035.32	1738.08	1190.97	272.322	280.158	893.546	1446.03	2636.99
VGT_potatoes_mact_min_high_eli_act_microwave	578.082	441.973	231.72	562.297	1235.99	1814.07	978.329	521.128	333.677	800.95	1655.75	2634.08
HGD_potatoes_act_proxy_high_gas_effi_stove	702.45	227.479	209.809	587.426	1024.72	1727.16	1190.45	263.615	277.432	889.921	1430.97	2621.42
VGN_rice_sed_min_high_eli_effi_stove	587.799	395.624	271.227	522.856	1189.71	1777.51	994.887	466.026	348.733	808.571	1623.33	2618.22
HGD_potatoes_act_proxy_high_gas_effi_microwave	702.293	227.113	209.209	586.527	1022.85	1725.14	1190.19	263.184	275.676	888.958	1427.82	2618
HGD_potatoes_act_proxy_std_gas_effi_stove	702.447	223.434	209.685	587.228	1020.35	1722.79	1190.45	259.552	277.212	889.718	1426.48	2616.93
HGD_potatoes_mact_proxy_std_eli_act_stove	626.115	358.962	210.683	567.755	1137.4	1763.52	1061.01	422.822	295.297	836.204	1554.32	2615.33
VGN_rice_sed_min_high_eli_effi_microwave	587.642	395.258	270.627	521.957	1187.84	1775.48	994.62	465.595	346.977	807.607	1620.18	2614.8
HGD_potatoes_act_proxy_std_gas_effi_microwave	702.29	223.068	209.084	586.329	1018.48	1720.77	1190.18	259.121	275.455	888.755	1423.33	2613.51
HGD_potatoes_act_proxy_low_gas_effi_stove	702.445	219.389	209.56	587.031	1015.98	1718.42	1190.45	255.49	276.991	889.515	1422	2612.44
HGD_potatoes_mact_proxy_std_eli_act_microwave	625.958	358.596	210.083	566.855	1135.53	1761.49	1060.74	422.392	293.541	835.241	1551.17	2611.91
VGN_rice_sed_min_high_gas_act_stove	586.94	410.114	267.958	515.596	1193.67	1780.61	993.448	474.334	341.699	801.226	1617.26	2610.71
LOWMEAT_potatoes_sed_min_low_eli_act_stove	677.176	285.976	215.305	565.336	1066.62	1743.79	1147.37	335.6	293.786	832.804	1462.19	2609.56
HGD_potatoes_act_proxy_low_gas_effi_microwave	702.288	219.023	208.959	586.131	1014.11	1716.4	1190.18	255.059	275.234	888.552	1418.84	2609.02
VGN_rice_sed_min_high_gas_act_microwave	586.783	409.748	267.358	514.697	1191.8	1778.59	993.181	473.903	339.943	800.262	1614.11	2607.29
LOWMEAT_potatoes_sed_min_low_eli_act_microwave	677.019	285.61	214.704	564.437	1064.75	1741.77	1147.1	335.169	292.029	831.84	1459.04	2606.14
VGN_wheat_mact_min_low_eli_act_stove	938.685	247.837	169.439	341.549	758.825	1697.51	1590.91	290.599	245.297	474.534	1010.43	2601.34
VGN_wheat_mact_min_low_eli_act_microwave	938.528	247.471	168.839	340.65	756.959	1695.49	1590.64	290.168	243.541	473.57	1007.28	2597.92
VGN_wheat_sed_min_high_eli_act_stove	845.616	366.112	173.663	347.674	887.449	1733.06	1433.1	431.736	263.091	467.582	1162.41	2595.51
VGN_rice_sed_min_std_gas_act_stove	586.93	394.061	267.463	514.811	1176.34	1763.27	993.431	458.213	340.823	800.42	1599.46	2592.89
VGN_rice_sed_min_std_eli_effi_stove	587.424	381.397	269.217	518.793	1169.41	1756.83	994.258	449.101	344.65	804.446	1598.2	2592.46
VGN_wheat_sed_min_high_eli_act_microwave	845.458	365.746	173.063	346.774	885.583	1731.04	1432.83	431.305	261.334	466.619	1159.26	2592.09
VGN_rice_sed_min_std_gas_act_microwave	586.773	393.695	266.863	513.912	1174.47	1761.24	993.164	457.783	339.067	799.457	1596.31	2589.47
VGN_rice_sed_min_std_eli_effi_microwave	587.266	381.031	268.617	517.894	1167.54	1754.81	993.991	448.67	342.894	803.482	1595.05	2589.04
VGN_rice_sed_min_low_gas_act_stove	586.921	378.009	266.967	514.026	1159	1745.92	993.415	442.093	339.947	799.615	1581.65	2575.07
VGT_wheat_sed_min_high_eli_effi_stove	884.512	216.267	178.459	401.779	796.505	1681.02	1499.83	253.449	246.953	572.672	1073.07	2572.9
VGN_rice_sed_min_low_gas_act_microwave	586.763	377.643	266.367	513.127	1157.14	1743.9	993.148	441.662	338.19	798.651	1578.5	2571.65
VGT_wheat_sed_min_high_eli_effi_microwave	884.355	215.901	177.859	400.88	794.64	1678.99	1499.56	253.018	245.196	571.709	1069.92	2569.48
VGT_potatoes_act_min_high_eli_effi_stove	647.398	273.705	228.819	571.444	1073.97	1721.37	1095.73	320.345	311.833	840.17	1472.35	2568.08
VGN_rice_sed_min_low_eli_effi_stove	587.048	367.171	267.208	514.73	1149.11	1736.16	993.629	432.176	340.567	800.321	1573.06	2566.69
VGT_wheat_sed_min_high_gas_act_stove	883.653	230.757	175.191	394.519	800.466	1684.12	1498.39	261.757	239.919	565.327	1067	2565.39
VGT_potatoes_act_min_high_eli_effi_microwave	647.241	273.339	228.219	570.544	1072.1	1719.34	1095.47	319.914	310.077	839.207	1469.2	2564.66
VGN_rice_sed_min_low_eli_effi_microwave	586.891	366.805	266.608	513.831	1147.24	1734.13	993.362	431.746	338.811	799.358	1569.91	2563.28
VGT_wheat_sed_min_high_gas_act_microwave	883.496	230.391	174.591	393.619	798.601	1682.1	1498.12	261.326	238.162	564.364	1063.85	2561.97
VGT_potatoes_act_min_high_gas_act_stove	646.254	289.62	224.37	561.626	1075.62	1721.87	1093.82	328.025	302.298	830.236	1460.56	2554.38
VGN_rice_sed_min_high_gas_effi_stove	586.679	362.576	265.496	511.139	1139.21	1725.89	993.009	424.924	337.01	796.68	1558.61	2551.62
VGT_potatoes_act_min_high_gas_act_microwave	646.097	289.254	223.77	560.727	1073.75	1719.85	1093.55	327.595	300.541	829.272	1457.41	2550.96
LOWMEAT_potatoes_act_proxy_low_eli_act_stove	652.016	296.89	210.71	550.175	1057.78	1709.79	1104.73	348.755	289.542	807.579	1445.88	2550.61
LOWMEAT_potatoes_mact_proxy_high_eli_act_stove	581.278	423.153	210.686	533.036	1166.88	1748.15	984.802	499.468	304.312	761.56	1565.34	2550.14
VGN_rice_sed_min_high_gas_effi_microwave	586.522	362.21	264.896	510.239	1137.34	1723.87	992.742	424.493	335.253	795.716	1555.46	2548.2
VGN_rice_sed_min_std_gas_effi_stove	586.677	359.365	265.397	510.982	1135.74	1722.42	993.006	421.7	336.835	796.519	1555.05	2548.06
VGT_wheat_sed_min_std_gas_act_stove	883.643	214.704	174.695	393.734	783.133	1666.78	1498.37	245.636	239.043	564.522	1049.2	2547.57
LOWMEAT_potatoes_act_proxy_low_eli_act_microwave	651.859	296.524	210.11	549.276	1055.91	1707.77	1104.46	348.324	287.786	806.616	1442.73	2547.19
VGT_wheat_sed_min_std_eli_effi_stove	884.137	202.04	176.45	397.716	776.206	1660.34	1499.2	236.524	242.87	568.547	1047.94	2547.14
LOWMEAT_potatoes_mact_proxy_high_eli_act_microwave	581.121	422.787	210.086	532.136	1165.01	1746.13	984.536	499.037	302.555	760.596	1562.19	2546.72
VGN_rice_sed_min_std_gas_effi_microwave	586.52	358.999	264.797	510.082	1133.88	1720.4	992.739	421.269	335.078	795.555	1551.9	2544.64
VGN_rice_sed_min_low_gas_effi_stove	586.675	356.155	265.298	510.825	1132.28	1718.95	993.003	418.476	336.66	796.357	1551.49	2544.5
VGT_wheat_sed_min_std_gas_act_microwave	883.486	214.338	174.095	392.835	781.268	1664.75	1498.1	245.206	237.286	563.558	1046.05	2544.15
VGT_wheat_sed_min_std_eli_effi_microwave	883.979	201.674	175.85	396.817	774.341	1658.32	1498.93	236.093	241.113	567.584	1044.79	2543.72
LOWMEAT_potatoes_sed_min_high_eli_effi_stove	676.187	248.511	210.013	554.637	1013.16	1689.35	1145.71	291.029	283.034	821.941	1396	2541.72
VGN_rice_sed_min_low_gas_effi_microwave	586.518	355.789	264.698	509.925	1130.41	1716.93	992.736	418.045	334.903	795.394	1548.34	2541.08
LOWMEAT_potatoes_sed_min_high_eli_effi_microwave	676.03	248.145	209.413	553.737	1011.3	1687.33	1145.45	290.598	281.277	820.978	1392.85	2538.3
VGT_potatoes_act_min_std_eli_effi_stove	646.925	255.78	226.287	566.324	1048.39	1695.32	1094.94	299.02	306.689	834.973	1440.68	2535.62
LOWMEAT_potatoes_sed_min_high_gas_act_stove	675.329	263.001	206.744	547.376	1017.12	1692.45	1144.27	299.337	276	814.596	1389.93	2534.21
VGT_potatoes_act_min_std_eli_effi_microwave	646.768	255.414	225.687	565.425	1046.53	1693.29	1094.67	298.589	304.932	834.009	1437.53	2532.2
VGT_potatoes_act_min_std_gas_act_stove	646.242	269.393	223.745	560.637	1053.78	1700.02	1093.79	307.714	301.194	829.221	1438.13	2531.92
LOWMEAT_potatoes_sed_min_high_gas_act_microwave	675.172	262.635	206.144	546.477	1015.26	1690.43	1144.01	298.906	274.243	813.633	1386.78	2530.79
VGT_wheat_sed_min_low_gas_act_stove	883.633	198.651	174.2	392.949	765.8	1649.43	1498.35	229.516	238.166	563.716	1031.4	2529.75
VGT_potatoes_act_min_std_gas_act_microwave	646.085	269.027	223.145	559.738	1051.91	1697.99	1093.53	307.283	299.437	828.258	1434.98	2528.51
VGN_wheat_mact_min_high_eli_effi_stove	937.61	207.097	163.685	329.915	700.696	1638.31	1589.1	242.133	233.605	462.722	938.46	2527.56
VGT_wheat_sed_min_low_gas_act_microwave	883.476	198.285	173.6	392.05	763.934	1647.41	1498.09	229.085	236.41	562.753	1028.25	2526.33
VGN_wheat_mact_min_high_eli_effi_microwave	937.453	206.731	163.085	329.015	698.831	1636.28	1588.84	241.702	231.848	461.759	935.309	2524.15
VGT_wheat_sed_min_low_eli_effi_stove	883.761	187.813	174.441	393.653	755.907	1639.67	1498.57	219.599	238.787	564.423	1022.81	2521.38
VGT_wheat_sed_min_low_eli_effi_microwave	883.604	187.447	173.84	392.754	754.042	1637.65	1498.3	219.169	237.03	563.459	1019.66	2517.96
VGN_wheat_mact_min_high_gas_act_stove	936.625	222.217	159.894	321.523	703.633	1640.26	1587.45	250.163	225.464	454.231	929.858	2517.31
LOWMEAT_potatoes_sed_min_std_gas_act_stove	675.319	246.948	206.249	546.591	999.789	1675.11	1144.26	283.216	275.124	813.791	1372.13	2516.39
LOWMEAT_potatoes_sed_min_std_eli_effi_stove	675.812	234.284	208.003	550.574	992.862	1668.67	1145.08	274.104	278.951	817.817	1370.87	2515.96
VGN_wheat_mact_min_high_gas_act_microwave	936.468	221.851	159.293	320.623	701.768	1638.24	1587.19	249.732	223.707	453.268	926.707	2513.89
LOWMEAT_potatoes_sed_min_std_gas_act_microwave	675.162	246.582	205.649	545.692	997.923	1673.08	1143.99	282.786	273.367	812.827	1368.98	2512.97
LOWMEAT_potatoes_sed_min_std_eli_effi_microwave	675.655	233.918	207.403	549.674	990.996	1666.65	1144.82	273.673	277.194	816.853	1367.72	2512.54
VGT_potatoes_act_min_low_gas_act_stove	646.229	249.167	223.121	559.648	1031.94	1678.17	1093.77	287.402	300.09	828.206	1415.7	2509.47
VGT_wheat_sed_min_high_gas_effi_stove	883.392	183.218	172.729	390.061	746.008	1629.4	1497.95	212.347	235.229	560.781	1008.36	2506.3
VGT_potatoes_act_min_low_gas_act_microwave	646.072	248.801	222.52	558.749	1030.07	1676.14	1093.51	286.971	298.333	827.243	1412.55	2506.05
VGT_potatoes_act_min_low_eli_effi_stove	646.452	237.854	223.755	561.205	1022.81	1669.27	1094.15	277.694	301.544	829.776	1409.01	2503.16
VGT_wheat_sed_min_high_gas_effi_microwave	883.235	182.852	172.128	389.162	744.143	1627.38	1497.68	211.916	233.473	559.818	1005.21	2502.89
VGT_wheat_sed_min_std_gas_effi_stove	883.39	180.008	172.629	389.904	742.541	1625.93	1497.94	209.123	235.054	560.62	1004.8	2502.74
VGT_potatoes_act_min_low_eli_effi_microwave	646.295	237.488	223.155	560.306	1020.95	1667.24	1093.88	277.263	299.787	828.812	1405.86	2499.74
VGT_wheat_sed_min_std_gas_effi_microwave	883.233	179.642	172.029	389.005	740.676	1623.91	1497.68	208.692	233.297	559.657	1001.65	2499.32
VGT_wheat_sed_min_low_gas_effi_stove	883.388	176.797	172.53	389.747	739.075	1622.46	1497.94	205.899	234.879	560.459	1001.24	2499.18
VGN_wheat_mact_min_std_eli_effi_stove	937.192	191.233	161.444	325.384	678.061	1615.25	1588.4	223.26	229.052	458.123	910.435	2498.84
LOWMEAT_potatoes_sed_min_low_gas_act_stove	675.309	230.896	205.753	545.806	982.455	1657.76	1144.24	267.096	274.247	812.985	1354.33	2498.57
VGN_wheat_mact_min_std_gas_act_stove	936.614	204.317	159.341	320.647	684.305	1620.92	1587.44	232.187	224.487	453.333	910.007	2497.44
VGT_wheat_sed_min_low_gas_effi_microwave	883.231	176.431	171.93	388.848	737.209	1620.44	1497.67	205.468	233.122	559.496	998.086	2495.76
VGN_wheat_mact_min_std_eli_effi_microwave	937.034	190.867	160.844	324.485	676.195	1613.23	1588.14	222.829	227.296	457.159	907.284	2495.42
LOWMEAT_potatoes_sed_min_low_gas_act_microwave	675.152	230.53	205.153	544.907	980.59	1655.74	1143.97	266.665	272.491	812.022	1351.18	2495.15
VGN_wheat_mact_min_std_gas_act_microwave	936.457	203.951	158.741	319.748	682.44	1618.9	1587.17	231.756	222.73	452.369	906.856	2494.02
VGT_potatoes_mact_min_std_eli_act_stove	576.146	363.019	221.116	540.544	1124.68	1700.83	975.087	427.195	312.669	778.916	1518.78	2493.87
VGT_potatoes_mact_min_std_eli_act_microwave	575.989	362.653	220.516	539.645	1122.81	1698.8	974.82	426.765	310.913	777.953	1515.63	2490.45
LOWMEAT_potatoes_sed_min_low_eli_effi_stove	675.437	220.058	205.994	546.511	972.563	1648	1144.46	257.179	274.868	813.692	1345.74	2490.19
LOWMEAT_potatoes_sed_min_low_eli_effi_microwave	675.28	219.692	205.394	545.611	970.697	1645.98	1144.19	256.749	273.111	812.728	1342.59	2486.78
VGT_potatoes_act_min_high_gas_effi_stove	645.987	232.064	221.598	556.679	1010.34	1656.33	1093.37	268.556	297.062	825.187	1390.81	2484.17
VGT_potatoes_act_min_high_gas_effi_microwave	645.83	231.698	220.998	555.78	1008.48	1654.31	1093.1	268.125	295.305	824.224	1387.65	2480.75
VGT_potatoes_act_min_std_gas_effi_stove	645.984	228.019	221.473	556.481	1005.97	1651.96	1093.36	264.494	296.841	824.984	1386.32	2479.68
HGD_potatoes_sed_proxy_high_eli_act_stove	563.43	394.634	200.604	530.217	1125.46	1688.89	954.748	465.689	287.515	771.301	1524.5	2479.25
VGN_wheat_mact_min_low_gas_act_stove	936.603	186.417	158.788	319.772	664.977	1601.58	1587.42	214.211	223.51	452.435	890.156	2477.57
VGT_potatoes_act_min_std_gas_effi_microwave	645.827	227.653	220.873	555.582	1004.11	1649.93	1093.1	264.063	295.084	824.021	1383.17	2476.26
HGD_potatoes_sed_proxy_high_eli_act_microwave	563.273	394.268	200.004	529.318	1123.59	1686.86	954.481	465.258	285.759	770.337	1521.35	2475.83
VGT_potatoes_act_min_low_gas_effi_stove	645.982	223.974	221.348	556.283	1001.61	1647.59	1093.36	260.431	296.62	824.781	1381.83	2475.19
LOWMEAT_potatoes_sed_min_high_gas_effi_stove	675.067	215.463	204.282	542.919	962.664	1637.73	1143.84	249.927	271.31	810.05	1331.29	2475.12
VGN_wheat_mact_min_low_gas_act_microwave	936.446	186.051	158.188	318.873	663.111	1599.56	1587.15	213.78	221.753	451.471	887.005	2474.15
VGT_potatoes_act_min_low_gas_effi_microwave	645.825	223.608	220.748	555.384	999.74	1645.56	1093.09	260	294.864	823.818	1378.68	2471.77
LOWMEAT_potatoes_sed_min_high_gas_effi_microwave	674.91	215.097	203.682	542.02	960.798	1635.71	1143.57	249.496	269.554	809.087	1328.14	2471.71
HGD_potatoes_mact_proxy_low_eli_act_stove	624.023	279.642	199.48	545.102	1024.22	1648.25	1057.5	328.459	272.533	813.207	1414.2	2471.7
LOWMEAT_potatoes_sed_min_std_gas_effi_stove	675.065	212.252	204.183	542.762	959.197	1634.26	1143.83	246.703	271.135	809.889	1327.73	2471.56
VGN_wheat_mact_min_low_eli_effi_stove	936.773	175.369	159.203	320.854	655.426	1592.2	1587.7	204.387	224.499	453.523	882.41	2470.11
LOWMEAT_potatoes_act_proxy_high_eli_effi_stove	650.832	252.026	204.374	537.363	993.763	1644.6	1102.75	295.384	276.667	794.572	1366.62	2469.37
HGD_potatoes_mact_proxy_low_eli_act_microwave	623.866	279.275	198.88	544.203	1022.36	1646.22	1057.23	328.028	270.776	812.244	1411.05	2468.28
LOWMEAT_potatoes_sed_min_std_gas_effi_microwave	674.908	211.886	203.583	541.863	957.331	1632.24	1143.57	246.272	269.378	808.926	1324.58	2468.14
LOWMEAT_potatoes_sed_min_low_gas_effi_stove	675.063	209.042	204.084	542.605	955.73	1630.79	1143.83	243.479	270.96	809.728	1324.17	2468
VGN_wheat_sed_min_std_eli_act_stove	843.739	294.979	163.616	327.359	785.954	1629.69	1429.95	347.112	242.676	446.959	1036.75	2466.7
VGN_wheat_mact_min_low_eli_effi_microwave	936.616	175.003	158.603	319.954	653.56	1590.18	1587.43	203.956	222.743	452.56	879.259	2466.69
LOWMEAT_potatoes_act_proxy_high_eli_effi_microwave	650.675	251.66	203.774	536.464	991.898	1642.57	1102.48	294.953	274.91	793.609	1363.47	2465.95
VGT_potatoes_act_proxy_high_eli_act_stove	518.526	453.244	217.298	520.332	1190.87	1709.4	877.515	535.019	318.351	734.037	1587.41	2464.92
LOWMEAT_potatoes_sed_min_low_gas_effi_microwave	674.906	208.676	203.484	541.706	953.865	1628.77	1143.56	243.048	269.203	808.765	1321.02	2464.58
VGN_wheat_sed_min_std_eli_act_microwave	843.582	294.613	163.016	326.46	784.088	1627.67	1429.69	346.681	240.919	445.995	1033.6	2463.28
VGT_potatoes_act_proxy_high_eli_act_microwave	518.369	452.878	216.698	519.432	1189.01	1707.38	877.248	534.588	316.594	733.073	1584.26	2461.5
LOWMEAT_potatoes_act_proxy_high_gas_act_stove	649.688	267.94	199.924	527.546	995.411	1645.1	1100.83	303.064	267.132	784.638	1354.83	2455.66
VGN_wheat_mact_min_high_gas_effi_stove	936.361	170.245	157.294	316.848	644.387	1580.75	1587.01	196.3	220.533	449.463	866.295	2453.31
LOWMEAT_potatoes_act_proxy_high_gas_act_microwave	649.531	267.574	199.324	526.647	993.545	1643.08	1100.56	302.633	265.375	783.675	1351.68	2452.25
VGN_wheat_mact_min_high_gas_effi_microwave	936.204	169.879	156.694	315.949	642.522	1578.73	1586.74	195.869	218.776	448.499	863.144	2449.89
VGN_wheat_mact_min_std_gas_effi_stove	936.359	166.665	157.184	316.673	640.522	1576.88	1587.01	192.705	220.337	449.283	862.325	2449.33
VGN_wheat_mact_min_std_gas_effi_microwave	936.202	166.299	156.584	315.774	638.656	1574.86	1586.74	192.274	218.581	448.319	859.174	2445.91
VGN_wheat_mact_min_low_gas_effi_stove	936.357	163.085	157.073	316.498	636.656	1573.01	1587	189.11	220.142	449.103	858.355	2445.36
VGN_wheat_mact_min_low_gas_effi_microwave	936.2	162.719	156.473	315.599	634.79	1570.99	1586.74	188.679	218.385	448.14	855.204	2441.94
LOWMEAT_potatoes_act_proxy_std_eli_effi_stove	650.359	234.101	201.842	532.244	968.186	1618.55	1101.95	274.058	271.522	789.375	1334.96	2436.91
LOWMEAT_potatoes_act_proxy_std_eli_effi_microwave	650.202	233.735	201.242	531.344	966.321	1616.52	1101.69	273.627	269.766	788.412	1331.8	2433.49
LOWMEAT_potatoes_act_proxy_std_gas_act_stove	649.676	247.714	199.3	526.557	973.571	1623.25	1100.81	282.752	266.028	783.623	1332.4	2433.21
LOWMEAT_potatoes_act_proxy_std_gas_act_microwave	649.519	247.348	198.7	525.657	971.705	1621.22	1100.54	282.321	264.271	782.66	1329.25	2429.79
VGN_potatoes_act_min_high_eli_act_stove	475.281	460.923	224.474	520.099	1205.5	1680.78	802.379	542.978	333.008	738.663	1614.65	2417.03
VGN_potatoes_act_min_high_eli_act_microwave	475.124	460.557	223.874	519.2	1203.63	1678.76	802.113	542.547	331.252	737.7	1611.5	2413.61
LOWMEAT_potatoes_act_proxy_low_gas_act_stove	649.664	227.488	198.675	525.568	951.731	1601.39	1100.79	262.44	264.924	782.608	1309.97	2410.76
LOWMEAT_potatoes_act_proxy_low_gas_act_microwave	649.507	227.122	198.075	524.668	949.865	1599.37	1100.52	262.009	263.167	781.645	1306.82	2407.34
LOWMEAT_potatoes_mact_proxy_std_eli_act_stove	579.186	343.833	199.483	510.383	1053.7	1632.88	981.294	405.105	281.548	738.562	1425.21	2406.51
LOWMEAT_potatoes_act_proxy_low_eli_effi_stove	649.886	216.175	199.31	527.124	942.609	1592.5	1101.16	252.733	266.378	784.178	1303.29	2404.45
LOWMEAT_potatoes_mact_proxy_std_eli_act_microwave	579.028	343.467	198.882	509.484	1051.83	1630.86	981.027	404.674	279.791	737.599	1422.06	2403.09
LOWMEAT_potatoes_act_proxy_low_eli_effi_microwave	649.729	215.809	198.71	526.225	940.744	1590.47	1100.89	252.302	264.621	783.214	1300.14	2401.03
HGD_potatoes_mact_proxy_high_eli_effi_stove	622.948	238.902	193.726	533.467	966.095	1589.04	1055.7	279.993	260.841	801.395	1342.23	2397.93
HGD_potatoes_mact_proxy_high_eli_effi_microwave	622.791	238.536	193.126	532.568	964.229	1587.02	1055.43	279.562	259.084	800.432	1339.08	2394.51
HGD_potatoes_mact_proxy_high_gas_act_stove	621.963	254.022	189.935	525.075	969.032	1590.99	1054.05	288.023	252.7	792.904	1333.63	2387.67
LOWMEAT_potatoes_act_proxy_high_gas_effi_stove	649.421	210.385	197.153	522.599	930.136	1579.56	1100.38	243.595	261.896	779.59	1285.08	2385.46
HGD_potatoes_mact_proxy_high_gas_act_microwave	621.806	253.656	189.334	524.176	967.166	1588.97	1053.78	287.592	250.943	791.941	1330.48	2384.26
LOWMEAT_potatoes_act_proxy_high_gas_effi_microwave	649.264	210.019	196.553	521.699	928.271	1577.53	1100.11	243.164	260.139	778.626	1281.93	2382.04
LOWMEAT_potatoes_act_proxy_std_gas_effi_stove	649.418	206.34	197.028	522.401	925.768	1575.19	1100.38	239.532	261.675	779.387	1280.59	2380.97
LOWMEAT_potatoes_act_proxy_std_gas_effi_microwave	649.261	205.974	196.428	521.501	923.903	1573.16	1100.11	239.101	259.918	778.423	1277.44	2377.55
LOWMEAT_potatoes_act_proxy_low_gas_effi_stove	649.416	202.295	196.903	522.203	921.4	1570.82	1100.37	235.47	261.454	779.184	1276.11	2376.48
LOWMEAT_potatoes_act_proxy_low_gas_effi_microwave	649.259	201.928	196.303	521.304	919.535	1568.79	1100.11	235.039	259.697	778.22	1272.96	2373.06
VGT_potatoes_sed_min_high_eli_act_stove	518.618	398.273	209.96	505.815	1114.05	1632.67	877.695	469.61	303.094	719.925	1492.63	2370.32
HGD_potatoes_mact_proxy_std_eli_effi_stove	622.529	223.038	191.485	528.937	943.46	1565.99	1055	261.12	256.288	796.796	1314.2	2369.2
HGD_potatoes_mact_proxy_std_gas_act_stove	621.952	236.122	189.382	524.2	949.704	1571.66	1054.03	270.047	251.723	792.006	1313.78	2367.8
VGT_potatoes_sed_min_high_eli_act_microwave	518.461	397.907	209.36	504.916	1112.18	1630.64	877.428	469.18	301.338	718.962	1489.48	2366.91
HGD_potatoes_mact_proxy_std_eli_effi_microwave	622.372	222.672	190.885	528.038	941.594	1563.97	1054.73	260.689	254.531	795.833	1311.05	2365.78
HGD_potatoes_mact_proxy_std_gas_act_microwave	621.795	235.756	188.782	523.301	947.838	1569.63	1053.76	269.616	249.966	791.043	1310.63	2364.39
HGD_wheat_act_proxy_high_eli_act_stove	660.725	401.636	160.46	379.274	941.37	1602.1	1120.95	475.319	242.548	523.706	1241.57	2362.52
HGD_wheat_act_proxy_high_eli_act_microwave	660.568	401.27	159.86	378.375	939.505	1600.07	1120.68	474.888	240.792	522.742	1238.42	2359.1
HGD_rice_act_proxy_high_eli_act_stove	472.901	492.192	209.943	460.738	1162.87	1635.77	801.836	582.888	295.405	672.387	1550.68	2352.52
HGD_potatoes_sed_proxy_std_eli_act_stove	561.553	323.501	190.557	509.903	1023.96	1585.51	951.601	381.065	267.1	750.677	1398.84	2350.44
VGT_potatoes_mact_min_low_eli_act_stove	574.054	283.699	209.913	517.891	1011.5	1585.56	971.579	332.832	289.905	755.919	1378.66	2350.23
HGD_rice_act_proxy_high_eli_act_microwave	472.744	491.826	209.343	459.838	1161.01	1633.75	801.57	582.457	293.649	671.424	1547.53	2349.1
HGD_potatoes_mact_proxy_low_gas_act_stove	621.941	218.222	188.829	523.325	930.376	1552.32	1054.01	252.071	250.746	791.108	1293.93	2347.94
HGD_potatoes_sed_proxy_std_eli_act_microwave	561.396	323.135	189.956	509.004	1022.09	1583.49	951.335	380.634	265.344	749.714	1395.69	2347.03
VGT_potatoes_mact_min_low_eli_act_microwave	573.897	283.333	209.313	516.992	1009.64	1583.53	971.312	332.401	288.148	754.955	1375.5	2346.82
HGD_potatoes_mact_proxy_low_gas_act_microwave	621.784	217.856	188.229	522.425	928.51	1550.29	1053.74	251.641	248.989	790.145	1290.77	2344.52
HGD_potatoes_mact_proxy_low_eli_effi_stove	622.111	207.174	189.244	524.406	920.824	1542.94	1054.29	242.247	251.735	792.197	1286.18	2340.47
VGN_wheat_sed_min_low_eli_act_stove	841.862	223.845	153.569	307.044	684.458	1526.32	1426.81	262.488	222.261	426.335	911.084	2337.89
HGD_potatoes_mact_proxy_low_eli_effi_microwave	621.954	206.808	188.644	523.507	918.959	1540.91	1054.03	241.817	249.978	791.233	1283.03	2337.06
VGN_wheat_sed_min_low_eli_act_microwave	841.705	223.479	152.969	306.145	682.593	1524.3	1426.54	262.057	220.504	425.372	907.933	2334.47
HGD_potatoes_mact_proxy_high_gas_effi_stove	621.699	202.05	187.335	520.401	909.786	1531.48	1053.6	234.16	247.768	788.136	1270.06	2323.67
HGD_potatoes_mact_proxy_high_gas_effi_microwave	621.542	201.684	186.735	519.502	907.92	1529.46	1053.34	233.729	246.012	787.172	1266.91	2320.25
HGD_potatoes_mact_proxy_std_gas_effi_stove	621.697	198.47	187.225	520.226	905.92	1527.62	1053.6	230.565	247.573	787.956	1266.09	2319.69
HGD_potatoes_mact_proxy_std_gas_effi_microwave	621.54	198.104	186.625	519.327	904.055	1525.59	1053.33	230.134	245.816	786.993	1262.94	2316.28
HGD_potatoes_mact_proxy_low_gas_effi_stove	621.695	194.89	187.114	520.051	902.055	1523.75	1053.6	226.97	247.378	787.777	1262.12	2315.72
HGD_potatoes_mact_proxy_low_gas_effi_microwave	621.538	194.524	186.514	519.152	900.189	1521.73	1053.33	226.539	245.621	786.813	1258.97	2312.3
VGT_potatoes_act_proxy_std_eli_act_stove	516.162	363.615	204.639	494.735	1062.99	1579.15	873.551	428.392	292.628	708.051	1429.07	2302.62
VGT_potatoes_act_proxy_std_eli_act_microwave	516.004	363.249	204.039	493.836	1061.12	1577.13	873.284	427.961	290.871	707.087	1425.92	2299.2
LOWMEAT_potatoes_sed_proxy_high_eli_act_stove	521.344	381.067	190.559	478.767	1050.39	1571.74	883.261	449.8	275.185	683.737	1408.72	2291.98
LOWMEAT_potatoes_sed_proxy_high_eli_act_microwave	521.187	380.701	189.959	477.868	1048.53	1569.71	882.994	449.369	273.428	682.773	1405.57	2288.56
VGT_potatoes_mact_min_high_eli_effi_stove	572.979	242.959	204.158	506.257	953.374	1526.35	969.777	284.366	278.213	744.107	1306.69	2276.46
VGT_potatoes_mact_min_high_eli_effi_microwave	572.822	242.593	203.558	505.357	951.509	1524.33	969.51	283.935	276.456	743.144	1303.53	2273.04
VGN_wheat_sed_min_high_eli_effi_stove	840.874	186.38	148.277	296.345	631.002	1471.88	1425.15	217.917	211.508	415.473	844.899	2270.05
VGN_wheat_sed_min_high_eli_effi_microwave	840.717	186.014	147.677	295.446	629.137	1469.85	1424.88	217.487	209.752	414.509	841.748	2266.63
VGT_potatoes_mact_min_high_gas_act_stove	571.994	258.079	200.367	497.865	956.311	1528.31	968.126	292.396	270.072	735.616	1298.08	2266.21
LOWMEAT_potatoes_mact_proxy_low_eli_act_stove	577.093	264.513	188.279	487.73	940.523	1517.62	977.786	310.741	258.783	715.565	1285.09	2262.88
VGT_potatoes_mact_min_high_gas_act_microwave	571.837	257.713	199.767	496.965	954.446	1526.28	967.859	291.965	268.315	734.652	1294.93	2262.79
VGN_wheat_sed_min_high_gas_act_stove	840.015	200.87	145.009	289.085	634.963	1474.98	1423.71	226.225	204.475	408.128	838.828	2262.54
LOWMEAT_potatoes_mact_proxy_low_eli_act_microwave	576.936	264.147	187.679	486.831	938.657	1515.59	977.519	310.311	257.026	714.602	1281.94	2259.46
VGN_wheat_sed_min_high_gas_act_microwave	839.858	200.504	144.409	288.185	633.098	1472.96	1423.45	225.795	202.718	407.164	835.677	2259.12
VGN_potatoes_act_min_std_eli_act_stove	472.917	371.295	211.815	494.503	1077.61	1550.53	798.415	436.351	307.285	712.677	1456.31	2254.73
VGN_potatoes_act_min_std_eli_act_microwave	472.76	370.929	211.215	493.603	1075.75	1548.51	798.148	435.92	305.529	711.714	1453.16	2251.31
VGT_potatoes_mact_min_std_eli_effi_stove	572.56	227.095	201.918	501.726	930.739	1503.3	969.076	265.493	273.66	739.508	1278.66	2247.74
VGT_potatoes_mact_min_std_gas_act_stove	571.983	240.179	199.815	496.989	936.983	1508.97	968.108	274.42	269.095	734.718	1278.23	2246.34
VGN_wheat_sed_min_std_gas_act_stove	840.005	184.817	144.513	288.3	617.63	1457.64	1423.7	210.105	203.598	407.322	821.026	2244.72
VGT_potatoes_mact_min_std_eli_effi_microwave	572.403	226.729	201.318	500.827	928.873	1501.28	968.809	265.062	271.903	738.544	1275.51	2244.32
VGN_wheat_sed_min_std_eli_effi_stove	840.499	172.153	146.268	292.282	610.703	1451.2	1424.52	200.993	207.425	411.348	819.766	2244.29
VGT_potatoes_mact_min_std_gas_act_microwave	571.826	239.813	199.214	496.09	935.118	1506.94	967.841	273.989	267.338	733.754	1275.08	2242.92
VGT_potatoes_sed_min_std_eli_act_stove	516.742	327.14	199.912	485.5	1012.55	1529.29	874.549	384.986	282.679	699.302	1366.97	2241.52
VGN_wheat_sed_min_std_gas_act_microwave	839.848	184.451	143.913	287.4	615.764	1455.61	1423.43	209.674	201.842	406.359	817.875	2241.3
VGN_wheat_sed_min_std_eli_effi_microwave	840.341	171.787	145.668	291.383	608.838	1449.18	1424.26	200.562	205.669	410.384	816.615	2240.87
VGT_potatoes_sed_min_std_eli_act_microwave	516.585	326.773	199.312	484.601	1010.69	1527.27	874.282	384.556	280.923	698.338	1363.82	2238.1
LOWMEAT_rice_act_proxy_high_eli_act_stove	447.581	483.357	203.741	429.032	1116.13	1563.71	758.815	572.522	287.913	617.961	1478.4	2237.21
LOWMEAT_wheat_act_proxy_high_eli_act_stove	630.807	392.741	154.077	344.945	891.764	1522.57	1070.11	464.897	234.768	464.864	1164.53	2234.64
LOWMEAT_rice_act_proxy_high_eli_act_microwave	447.424	482.991	203.141	428.133	1114.26	1561.69	758.548	572.092	286.156	616.998	1475.25	2233.79
LOWMEAT_wheat_act_proxy_high_eli_act_microwave	630.65	392.375	153.477	344.046	889.898	1520.55	1069.85	464.466	233.012	463.9	1161.38	2231.22
VGN_wheat_sed_min_low_gas_act_stove	839.995	168.765	144.017	287.515	600.297	1440.29	1423.68	193.985	202.722	406.517	803.223	2226.9
VGT_potatoes_mact_min_low_gas_act_stove	571.972	222.279	199.262	496.114	917.655	1489.63	968.089	256.444	268.118	733.82	1258.38	2226.47
VGN_wheat_sed_min_low_gas_act_microwave	839.838	168.398	143.417	286.615	598.431	1438.27	1423.41	193.554	200.965	405.553	800.072	2223.48
VGT_potatoes_mact_min_low_gas_act_microwave	571.815	221.913	198.662	495.215	915.789	1487.6	967.822	256.014	266.361	732.856	1255.23	2223.05
HGD_potatoes_sed_proxy_low_eli_act_stove	559.677	252.367	180.509	489.588	922.465	1482.14	948.455	296.441	246.685	730.053	1273.18	2221.63
VGT_potatoes_mact_min_low_eli_effi_stove	572.142	211.231	199.677	497.196	908.104	1480.25	968.374	246.62	269.107	734.908	1250.64	2219.01
VGN_wheat_sed_min_low_eli_effi_stove	840.123	157.927	144.258	288.219	590.404	1430.53	1423.89	184.068	203.343	407.223	794.634	2218.53
HGD_potatoes_sed_proxy_low_eli_act_microwave	559.52	252.001	179.909	488.689	920.6	1480.12	948.188	296.01	244.929	729.09	1270.03	2218.22
VGT_potatoes_mact_min_low_eli_effi_microwave	571.985	210.865	199.077	496.296	906.238	1478.22	968.107	246.19	267.35	733.945	1247.48	2215.59
VGN_wheat_sed_min_low_eli_effi_microwave	839.966	157.561	143.658	287.32	588.538	1428.5	1423.63	183.637	201.586	406.26	791.483	2215.11
VGN_wheat_sed_min_high_gas_effi_stove	839.754	153.332	142.546	284.627	580.505	1420.26	1423.27	176.815	199.785	403.582	780.182	2203.46
VGT_potatoes_mact_min_high_gas_effi_stove	571.73	206.107	197.768	493.19	897.065	1468.8	967.683	238.533	265.14	730.847	1234.52	2202.2
HGD_wheat_act_proxy_std_eli_act_stove	658.36	312.007	147.801	353.678	813.486	1471.85	1116.98	368.692	216.825	497.72	1083.24	2200.22
VGN_wheat_sed_min_high_gas_effi_microwave	839.597	152.966	141.946	283.728	578.639	1418.24	1423.01	176.385	198.029	402.618	777.031	2200.04
VGN_wheat_sed_min_std_gas_effi_stove	839.752	150.121	142.447	284.47	577.038	1416.79	1423.27	173.591	199.61	403.421	776.622	2199.89
VGT_potatoes_mact_min_high_gas_effi_microwave	571.573	205.741	197.168	492.291	895.2	1466.77	967.416	238.102	263.384	729.884	1231.37	2198.79
VGT_potatoes_mact_min_std_gas_effi_stove	571.728	202.527	197.657	493.015	893.2	1464.93	967.68	234.938	264.945	730.668	1230.55	2198.23
HGD_wheat_act_proxy_std_eli_act_microwave	658.203	311.641	147.201	352.778	811.62	1469.82	1116.72	368.261	215.069	496.756	1080.09	2196.8
VGN_wheat_sed_min_std_gas_effi_microwave	839.595	149.755	141.847	283.571	575.173	1414.77	1423	173.16	197.853	402.457	773.471	2196.47
VGN_wheat_sed_min_low_gas_effi_stove	839.75	146.911	142.348	284.313	573.572	1413.32	1423.27	170.367	199.435	403.26	773.062	2196.33
VGT_potatoes_mact_min_std_gas_effi_microwave	571.571	202.161	197.057	492.116	891.334	1462.9	967.413	234.507	263.188	729.704	1227.4	2194.81
VGT_potatoes_mact_min_low_gas_effi_stove	571.725	198.947	197.547	492.84	889.334	1461.06	967.676	231.343	264.75	730.488	1226.58	2194.26
VGN_wheat_sed_min_low_gas_effi_microwave	839.593	146.544	141.748	283.414	571.706	1411.3	1423	169.936	197.678	402.296	769.911	2192.91
VGT_potatoes_mact_min_low_gas_effi_microwave	571.568	198.581	196.947	491.941	887.469	1459.04	967.409	230.912	262.993	729.525	1223.43	2190.84
HGD_rice_act_proxy_std_eli_act_stove	470.537	402.564	197.284	435.141	1034.99	1505.53	797.872	476.261	269.682	646.401	1392.34	2190.22
LOWMEAT_potatoes_mact_proxy_high_eli_effi_stove	576.018	223.773	182.525	476.096	882.394	1458.41	975.984	262.275	247.091	703.753	1213.12	2189.1
VGT_potatoes_mact_proxy_high_eli_act_stove	458.956	402.885	194.109	461.319	1058.31	1517.27	776.703	475.582	284.278	650.481	1410.34	2187.04
HGD_rice_act_proxy_std_eli_act_microwave	470.38	402.197	196.684	434.242	1033.12	1503.5	797.605	475.831	267.926	645.438	1389.19	2186.8
LOWMEAT_potatoes_mact_proxy_high_eli_effi_microwave	575.861	223.407	181.925	475.196	880.528	1456.39	975.717	261.844	245.334	702.79	1209.97	2185.69
VGT_potatoes_mact_proxy_high_eli_act_microwave	458.799	402.519	193.509	460.42	1056.45	1515.25	776.436	475.152	282.522	649.517	1407.19	2183.63
LOWMEAT_potatoes_mact_proxy_high_gas_act_stove	575.033	238.894	178.734	467.704	885.331	1460.36	974.333	270.305	238.95	695.262	1204.52	2178.85
LOWMEAT_potatoes_mact_proxy_high_gas_act_microwave	574.876	238.528	178.134	466.804	883.465	1458.34	974.066	269.875	237.193	694.299	1201.37	2175.43
VGN_potatoes_act_proxy_high_eli_act_stove	413.989	437.768	202.084	462.94	1102.79	1516.78	698.894	516.126	302.37	653.049	1471.54	2170.44
VGN_potatoes_act_proxy_high_eli_act_microwave	413.832	437.402	201.484	462.041	1100.93	1514.76	698.627	515.695	300.614	652.085	1468.39	2167.02
LOWMEAT_potatoes_sed_proxy_std_eli_act_stove	519.467	309.934	180.512	458.453	948.898	1468.37	880.115	365.176	254.77	663.113	1283.06	2163.17
LOWMEAT_potatoes_mact_proxy_std_eli_effi_stove	575.6	207.909	180.284	471.565	859.759	1435.36	975.283	243.402	242.538	699.154	1185.09	2160.38
LOWMEAT_potatoes_sed_proxy_std_eli_act_microwave	519.31	309.568	179.912	457.553	947.033	1466.34	879.848	364.745	253.013	662.149	1279.91	2159.76
LOWMEAT_potatoes_mact_proxy_std_gas_act_stove	575.022	220.993	178.181	466.828	866.003	1441.03	974.315	252.33	237.973	694.364	1184.67	2158.98
LOWMEAT_potatoes_mact_proxy_std_eli_effi_microwave	575.442	207.543	179.684	470.666	857.893	1433.34	975.016	242.972	240.781	698.19	1181.94	2156.96
LOWMEAT_potatoes_mact_proxy_std_gas_act_microwave	574.865	220.627	177.581	465.929	864.137	1439	974.048	251.899	236.216	693.401	1181.52	2155.56
HGD_potatoes_sed_proxy_high_eli_effi_stove	558.688	214.902	175.218	478.889	869.009	1427.7	946.798	251.87	235.933	719.191	1206.99	2153.79
HGD_potatoes_sed_proxy_high_eli_effi_microwave	558.531	214.536	174.618	477.989	867.143	1425.67	946.531	251.439	234.176	718.228	1203.84	2150.37
HGD_potatoes_sed_proxy_high_gas_act_stove	557.83	229.392	171.949	471.629	872.97	1430.8	945.359	260.178	228.899	711.846	1200.92	2146.28
VGN_potatoes_mact_min_high_eli_act_stove	420.685	409.681	200.46	461.113	1071.25	1491.94	710.209	482.626	297.25	654.575	1434.45	2144.66
HGD_potatoes_sed_proxy_high_gas_act_microwave	557.673	229.026	171.349	470.729	871.104	1428.78	945.092	259.747	227.143	710.883	1197.77	2142.86
VGN_potatoes_mact_min_high_eli_act_microwave	420.528	409.315	199.86	460.214	1069.39	1489.92	709.942	482.195	295.493	653.612	1431.3	2141.24
VGT_potatoes_act_proxy_low_eli_act_stove	513.797	273.987	191.979	469.139	935.105	1448.9	869.587	321.765	266.905	682.065	1270.74	2140.32
LOWMEAT_potatoes_mact_proxy_low_gas_act_stove	575.011	203.093	177.628	465.953	846.675	1421.69	974.296	234.354	236.996	693.466	1164.82	2139.11
VGT_potatoes_act_proxy_low_eli_act_microwave	513.64	273.621	191.379	468.24	933.239	1446.88	869.32	321.335	265.148	681.101	1267.58	2136.9
LOWMEAT_potatoes_mact_proxy_low_gas_act_microwave	574.854	202.727	177.028	465.054	844.809	1419.66	974.029	233.923	235.239	692.503	1161.66	2135.69
LOWMEAT_potatoes_mact_proxy_low_eli_effi_stove	575.181	192.045	178.043	467.035	837.123	1412.3	974.581	224.53	237.985	694.554	1157.07	2131.65
HGD_potatoes_sed_proxy_std_gas_act_stove	557.82	213.339	171.454	470.844	855.637	1413.46	945.342	244.057	228.023	711.041	1183.12	2128.46
LOWMEAT_potatoes_mact_proxy_low_eli_effi_microwave	575.024	191.679	177.443	466.135	835.258	1410.28	974.314	224.099	236.228	693.591	1153.92	2128.23
HGD_potatoes_sed_proxy_std_eli_effi_stove	558.313	200.676	173.208	474.826	848.71	1407.02	946.169	234.945	231.85	715.066	1181.86	2128.03
HGD_potatoes_sed_proxy_std_gas_act_microwave	557.663	212.973	170.853	469.944	853.771	1411.43	945.075	243.627	226.266	710.077	1179.97	2125.05
HGD_potatoes_sed_proxy_std_eli_effi_microwave	558.156	200.309	172.608	473.927	846.844	1405	945.902	234.514	230.093	714.103	1178.71	2124.61
LOWMEAT_potatoes_mact_proxy_high_gas_effi_stove	574.769	186.921	176.134	463.029	826.085	1400.85	973.89	216.443	234.019	690.494	1140.96	2114.85
VGT_potatoes_sed_min_low_eli_act_stove	514.865	256.006	189.865	465.186	911.057	1425.92	871.403	300.362	262.264	678.678	1241.3	2112.71
LOWMEAT_potatoes_mact_proxy_high_gas_effi_microwave	574.612	186.555	175.534	462.13	824.22	1398.83	973.623	216.012	232.262	689.53	1137.8	2111.43
LOWMEAT_potatoes_mact_proxy_std_gas_effi_stove	574.767	183.341	176.024	462.854	822.219	1396.99	973.887	212.847	233.823	690.314	1136.98	2110.87
HGD_potatoes_sed_proxy_low_gas_act_stove	557.81	197.287	170.958	470.059	838.303	1396.11	945.326	227.937	227.147	710.235	1165.32	2110.64
VGT_potatoes_sed_min_low_eli_act_microwave	514.708	255.64	189.265	464.287	909.192	1423.9	871.136	299.932	260.508	677.714	1238.15	2109.29
LOWMEAT_potatoes_mact_proxy_std_gas_effi_microwave	574.61	182.975	175.424	461.955	820.354	1394.96	973.62	212.417	232.066	689.351	1133.83	2107.45
HGD_potatoes_sed_proxy_low_gas_act_microwave	557.653	196.921	170.358	469.159	836.438	1394.09	945.059	227.506	225.39	709.272	1162.17	2107.23
LOWMEAT_potatoes_mact_proxy_low_gas_effi_stove	574.765	179.761	175.913	462.679	818.354	1393.12	973.883	209.252	233.628	690.135	1133.01	2106.9
LOWMEAT_potatoes_mact_proxy_low_gas_effi_microwave	574.608	179.395	175.313	461.78	816.488	1391.1	973.616	208.821	231.871	689.171	1129.86	2103.48
HGD_potatoes_sed_proxy_low_eli_effi_stove	557.938	186.449	171.199	470.763	828.411	1386.35	945.54	218.02	227.767	710.942	1156.73	2102.27
HGD_potatoes_sed_proxy_low_eli_effi_microwave	557.781	186.083	170.599	469.864	826.545	1384.33	945.273	217.59	226.011	709.978	1153.58	2098.85
HGD_wheat_mact_proxy_high_eli_act_stove	584.8	357.212	143.808	336.485	837.506	1422.31	992.137	422.749	217.194	464.34	1104.28	2096.42
HGD_wheat_mact_proxy_high_eli_act_microwave	584.643	356.846	143.208	335.586	835.64	1420.28	991.87	422.318	215.437	463.377	1101.13	2093
VGN_potatoes_act_min_low_eli_act_stove	470.552	281.666	199.155	468.906	949.728	1420.28	794.451	329.725	281.563	686.691	1297.98	2092.43
VGN_potatoes_act_min_low_eli_act_microwave	470.395	281.3	198.555	468.007	947.862	1418.26	794.184	329.294	279.806	685.728	1294.83	2089.01
HGD_rice_mact_proxy_high_eli_act_stove	418.579	437.353	187.6	408.579	1033.53	1452.11	709.728	517.946	263.972	595.922	1377.84	2087.57
HGD_potatoes_sed_proxy_high_gas_effi_stove	557.568	181.854	169.487	467.171	818.512	1376.08	944.921	210.768	224.21	707.3	1142.28	2087.2
HGD_rice_mact_proxy_high_eli_act_microwave	418.422	436.987	187	407.68	1031.67	1450.09	709.461	517.515	262.215	594.958	1374.69	2084.15
HGD_potatoes_sed_proxy_high_gas_effi_microwave	557.411	181.488	168.887	466.272	816.646	1374.06	944.654	210.337	222.453	706.337	1139.13	2083.78
HGD_potatoes_sed_proxy_std_gas_effi_stove	557.566	178.643	169.388	467.014	815.045	1372.61	944.917	207.544	224.035	707.139	1138.72	2083.63
HGD_potatoes_sed_proxy_std_gas_effi_microwave	557.409	178.277	168.787	466.115	813.179	1370.59	944.65	207.113	222.278	706.176	1135.57	2080.22
HGD_potatoes_sed_proxy_low_gas_effi_stove	557.564	175.433	169.288	466.857	811.578	1369.14	944.914	204.32	223.859	706.978	1135.16	2080.07
HGD_potatoes_sed_proxy_low_gas_effi_microwave	557.407	175.067	168.688	465.958	809.713	1367.12	944.647	203.889	222.103	706.015	1132.01	2076.65
LOWMEAT_rice_act_proxy_std_eli_act_stove	445.216	393.729	191.081	403.436	988.246	1433.46	754.851	465.896	262.19	591.975	1320.06	2074.91
LOWMEAT_wheat_act_proxy_std_eli_act_stove	628.442	303.113	141.417	319.349	763.879	1392.32	1066.15	358.27	209.045	438.878	1006.19	2072.34
LOWMEAT_rice_act_proxy_std_eli_act_microwave	445.059	393.363	190.481	402.536	986.38	1431.44	754.584	465.465	260.433	591.012	1316.91	2071.49
LOWMEAT_wheat_act_proxy_std_eli_act_microwave	628.285	302.747	140.817	318.45	762.014	1390.3	1065.88	357.839	207.289	437.914	1003.04	2068.92
VGT_rice_act_proxy_high_eli_act_stove	388.498	469.914	196.078	398.729	1064.72	1453.22	658.126	556.505	279.878	568.815	1405.2	2063.32
VGT_rice_act_proxy_high_eli_act_microwave	388.341	469.548	195.478	397.829	1062.86	1451.2	657.859	556.074	278.121	567.851	1402.05	2059.91
VGT_potatoes_act_proxy_high_eli_effi_stove	512.613	229.123	185.643	456.327	871.092	1383.71	867.603	268.394	254.03	669.057	1191.48	2059.08
VGT_potatoes_act_proxy_high_eli_effi_microwave	512.456	228.757	185.042	455.427	869.227	1381.68	867.336	267.963	252.273	668.094	1188.33	2055.67
VGT_potatoes_act_proxy_high_gas_act_stove	511.47	245.037	181.193	446.51	872.74	1384.21	865.685	276.074	244.495	659.123	1179.69	2045.38
VGT_potatoes_sed_min_high_eli_effi_stove	513.877	218.541	184.574	454.486	857.601	1371.48	869.746	255.792	251.512	667.816	1175.12	2044.86
VGT_wheat_act_proxy_high_eli_act_stove	548.397	386.662	150.421	319.732	856.815	1405.21	929.762	457.62	231.038	425.574	1114.23	2043.99
VGT_potatoes_mact_proxy_std_eli_act_stove	456.864	323.564	182.906	438.667	945.137	1402	773.195	381.219	261.514	627.483	1270.22	2043.41
VGT_potatoes_act_proxy_high_gas_act_microwave	511.312	244.671	180.593	445.61	870.875	1382.19	865.419	275.643	242.738	658.16	1176.54	2041.96
VGT_potatoes_sed_min_high_eli_effi_microwave	513.72	218.175	183.973	453.587	855.735	1369.45	869.479	255.361	249.755	666.852	1171.97	2041.45
VGT_wheat_act_proxy_high_eli_act_microwave	548.239	386.296	149.821	318.832	854.95	1403.19	929.495	457.19	229.281	424.61	1111.08	2040.58
VGT_potatoes_mact_proxy_std_eli_act_microwave	456.706	323.198	182.305	437.767	943.271	1399.98	772.928	380.788	259.757	626.52	1267.07	2039.99
HGD_wheat_act_proxy_low_eli_act_stove	655.996	222.379	135.141	328.081	685.601	1341.6	1113.02	262.065	191.103	471.734	924.902	2037.92
VGT_potatoes_sed_min_high_gas_act_stove	513.018	233.031	181.305	447.226	861.562	1374.58	868.306	264.1	244.478	660.47	1169.05	2037.35
HGD_wheat_act_proxy_low_eli_act_microwave	655.839	222.013	134.541	327.182	683.736	1339.57	1112.75	261.635	189.346	470.77	921.751	2034.5
LOWMEAT_potatoes_sed_proxy_low_eli_act_stove	517.591	238.801	170.464	438.138	847.403	1364.99	876.969	280.552	234.355	642.489	1157.4	2034.36
VGT_potatoes_sed_min_high_gas_act_microwave	512.861	232.665	180.705	446.327	859.697	1372.56	868.039	263.669	242.722	659.507	1165.9	2033.94
LOWMEAT_potatoes_sed_proxy_low_eli_act_microwave	517.433	238.435	169.864	437.239	845.538	1362.97	876.702	280.121	232.598	641.526	1154.24	2030.95
HGD_rice_act_proxy_low_eli_act_stove	468.172	312.935	184.624	409.545	907.104	1375.28	793.908	369.635	243.96	620.415	1234.01	2027.92
VGT_potatoes_act_proxy_std_eli_effi_stove	512.14	211.198	183.111	451.207	845.516	1357.66	866.81	247.068	248.885	663.86	1159.81	2026.62
HGD_rice_act_proxy_low_eli_act_microwave	468.015	312.569	184.024	408.645	905.238	1373.25	793.641	369.204	242.203	619.452	1230.86	2024.5
VGT_potatoes_act_proxy_std_eli_effi_microwave	511.983	210.832	182.511	450.308	843.65	1355.63	866.543	246.637	247.128	662.897	1156.66	2023.21
VGT_potatoes_act_proxy_std_gas_act_stove	511.457	224.811	180.569	445.52	850.9	1362.36	865.665	255.762	243.39	658.108	1157.26	2022.93
VGT_potatoes_sed_min_std_gas_act_stove	513.008	216.978	180.809	446.441	844.229	1357.24	868.29	247.979	243.602	659.665	1151.25	2019.54
VGT_potatoes_act_proxy_std_gas_act_microwave	511.3	224.445	179.969	444.621	849.035	1360.33	865.398	255.331	241.634	657.145	1154.11	2019.51
VGT_potatoes_sed_min_std_eli_effi_stove	513.501	204.314	182.564	450.424	837.302	1350.8	869.116	238.867	247.429	663.691	1149.99	2019.1
VGT_potatoes_sed_min_std_gas_act_microwave	512.851	216.612	180.209	445.542	842.363	1355.21	868.023	247.548	241.845	658.702	1148.1	2016.12
VGT_potatoes_sed_min_std_eli_effi_microwave	513.344	203.948	181.964	449.524	835.436	1348.78	868.849	238.436	245.672	662.727	1146.84	2015.69
VGN_potatoes_act_min_high_eli_effi_stove	469.369	236.803	192.819	456.094	885.716	1355.08	792.467	276.353	268.687	673.684	1218.72	2011.19
VGN_potatoes_act_proxy_std_eli_act_stove	411.625	348.14	189.424	437.344	974.908	1386.53	694.93	409.499	276.648	627.063	1313.21	2008.14
VGN_potatoes_act_min_high_eli_effi_microwave	469.211	236.437	192.219	455.195	883.85	1353.06	792.2	275.922	266.93	672.721	1215.57	2007.77
VGN_potatoes_act_proxy_std_eli_act_microwave	411.468	347.774	188.824	436.444	973.042	1384.51	694.663	409.068	274.891	626.099	1310.06	2004.72
VGT_potatoes_sed_min_low_gas_act_stove	512.998	200.925	180.314	445.656	826.895	1339.89	868.273	231.859	242.726	658.86	1133.44	2001.72
VGN_potatoes_mact_min_std_eli_act_stove	418.592	330.361	189.257	438.461	958.078	1376.67	706.701	388.263	274.486	631.578	1294.33	2001.03
VGT_potatoes_act_proxy_low_gas_act_stove	511.445	204.585	179.944	444.531	829.06	1340.5	865.644	235.45	242.286	657.094	1134.83	2000.47
VGT_potatoes_sed_min_low_gas_act_microwave	512.841	200.559	179.714	444.757	825.03	1337.87	868.006	231.428	240.969	657.896	1130.29	1998.3
VGN_potatoes_mact_min_std_eli_act_microwave	418.435	329.995	188.656	437.562	956.213	1374.65	706.434	387.832	272.729	630.614	1291.18	1997.61
VGN_potatoes_act_min_high_gas_act_stove	468.225	252.717	188.37	446.277	887.363	1355.59	790.55	284.033	259.152	663.75	1206.94	1997.48
VGT_potatoes_act_proxy_low_gas_act_microwave	511.288	204.218	179.344	443.632	827.195	1338.48	865.377	235.02	240.53	656.13	1131.68	1997.06
VGT_potatoes_act_proxy_low_eli_effi_stove	511.668	193.272	180.579	446.088	819.939	1331.61	866.017	225.743	243.74	658.663	1128.15	1994.16
VGN_potatoes_act_min_high_gas_act_microwave	468.068	252.351	187.769	445.377	885.498	1353.57	790.283	283.602	257.395	662.786	1203.78	1994.07
VGT_potatoes_sed_min_low_eli_effi_stove	513.126	190.088	180.555	446.361	817.003	1330.13	868.487	221.942	243.346	659.566	1124.85	1993.34
VGT_potatoes_act_proxy_low_eli_effi_microwave	511.51	192.906	179.979	445.189	818.073	1329.58	865.75	225.312	241.984	657.7	1125	1990.75
VGT_potatoes_sed_min_low_eli_effi_microwave	512.969	189.722	179.955	445.461	815.137	1328.11	868.22	221.511	241.589	658.603	1121.7	1989.92
LOWMEAT_rice_mact_proxy_high_eli_act_stove	396.17	429.535	182.111	380.52	992.166	1388.34	671.655	508.773	257.341	547.755	1313.87	1985.52
LOWMEAT_wheat_mact_proxy_high_eli_act_stove	558.323	349.341	138.159	306.105	793.605	1351.93	947.15	413.525	210.309	412.266	1036.1	1983.25
LOWMEAT_rice_mact_proxy_high_eli_act_microwave	396.013	429.169	181.511	379.621	990.301	1386.31	671.388	508.342	255.584	546.792	1310.72	1982.11
LOWMEAT_wheat_mact_proxy_high_eli_act_microwave	558.166	348.975	137.559	305.205	791.739	1349.91	946.883	413.094	208.552	411.303	1032.95	1979.83
VGN_potatoes_act_min_std_eli_effi_stove	468.896	218.877	190.287	450.975	860.139	1329.03	791.674	255.027	263.542	668.487	1187.06	1978.73
VGT_potatoes_sed_min_high_gas_effi_stove	512.757	185.492	178.843	442.769	807.104	1319.86	867.868	214.69	239.789	655.925	1110.4	1978.27
VGN_potatoes_act_min_std_eli_effi_microwave	468.739	218.511	189.687	450.075	858.273	1327.01	791.407	254.597	261.786	667.523	1183.91	1975.31
VGT_potatoes_act_proxy_high_gas_effi_stove	511.202	187.482	178.422	441.562	807.466	1318.67	865.237	216.605	239.258	654.075	1109.94	1975.17
VGN_potatoes_act_min_std_gas_act_stove	468.212	232.491	187.745	445.288	865.523	1333.74	790.529	263.721	258.048	662.735	1184.5	1975.03
VGT_potatoes_sed_min_high_gas_effi_microwave	512.599	185.126	178.243	441.869	805.238	1317.84	867.601	214.259	238.032	654.961	1107.25	1974.85
VGT_potatoes_sed_min_std_gas_effi_stove	512.755	182.282	178.744	442.612	803.637	1316.39	867.865	211.465	239.614	655.763	1106.84	1974.71
VGT_potatoes_act_proxy_high_gas_effi_microwave	511.045	187.116	177.821	440.663	805.6	1316.65	864.97	216.174	237.502	653.111	1106.79	1971.76
VGN_potatoes_act_min_std_gas_act_microwave	468.055	232.125	187.145	444.388	863.658	1331.71	790.262	263.291	256.291	661.772	1181.35	1971.62
VGT_potatoes_sed_min_std_gas_effi_microwave	512.597	181.916	178.143	441.712	801.772	1314.37	867.598	211.035	237.857	654.8	1103.69	1971.29
VGT_potatoes_sed_min_low_gas_effi_stove	512.753	179.071	178.644	442.455	800.17	1312.92	867.861	208.241	239.438	655.602	1103.28	1971.14
VGT_potatoes_act_proxy_std_gas_effi_stove	511.2	183.437	178.297	441.364	803.098	1314.3	865.233	212.542	239.038	653.872	1105.45	1970.68
VGT_potatoes_sed_min_low_gas_effi_microwave	512.595	178.705	178.044	441.555	798.305	1310.9	867.594	207.811	237.682	654.639	1100.13	1967.73
VGT_potatoes_act_proxy_std_gas_effi_microwave	511.042	183.071	177.697	440.465	801.232	1312.27	864.966	212.111	237.281	652.908	1102.3	1967.27
LOWMEAT_potatoes_sed_proxy_high_eli_effi_stove	516.602	201.335	165.173	427.439	793.947	1310.55	875.312	235.981	223.602	631.627	1091.21	1966.52
VGT_potatoes_sed_proxy_high_eli_act_stove	411.647	362.89	175.693	414.453	953.036	1364.68	696.64	428.379	257.219	584.122	1269.72	1966.36
VGT_potatoes_act_proxy_low_gas_effi_stove	511.197	179.391	178.172	441.167	798.73	1309.93	865.228	208.48	238.817	653.669	1100.97	1966.19
LOWMEAT_potatoes_sed_proxy_high_eli_effi_microwave	516.445	200.969	164.573	426.539	792.081	1308.53	875.045	235.55	221.846	630.663	1088.06	1963.1
VGT_potatoes_sed_proxy_high_eli_act_microwave	411.49	362.524	175.093	413.554	951.171	1362.66	696.373	427.948	255.462	583.159	1266.57	1962.94
VGT_potatoes_act_proxy_low_gas_effi_microwave	511.04	179.025	177.572	440.267	796.864	1307.9	864.962	208.049	237.06	652.705	1097.81	1962.78
LOWMEAT_potatoes_sed_proxy_high_gas_act_stove	515.743	215.825	161.904	420.178	797.908	1313.65	873.873	244.289	216.569	624.282	1085.14	1959.01
HGD_wheat_act_proxy_high_eli_effi_stove	654.812	177.515	128.805	315.269	621.589	1276.4	1111.03	208.694	178.227	458.727	845.647	1956.68
LOWMEAT_potatoes_sed_proxy_high_gas_act_microwave	515.586	215.459	161.304	419.279	796.042	1311.63	873.606	243.858	214.812	623.318	1081.99	1955.59
HGD_wheat_act_proxy_high_eli_effi_microwave	654.655	177.149	128.205	314.37	619.724	1274.38	1110.77	208.263	176.47	457.763	842.496	1953.26
HGD_wheat_mact_proxy_std_eli_act_stove	582.708	277.892	132.605	313.833	724.33	1307.04	988.629	328.385	194.43	441.343	964.158	1952.79
VGN_potatoes_act_min_low_gas_act_stove	468.2	212.264	187.121	444.299	843.683	1311.88	790.508	243.41	256.944	661.72	1162.07	1952.58
HGD_wheat_mact_proxy_std_eli_act_microwave	582.551	277.526	132.005	312.933	722.464	1305.01	988.362	327.955	192.673	440.38	961.007	1949.37
VGN_potatoes_act_min_low_gas_act_microwave	468.043	211.898	186.52	443.399	841.818	1309.86	790.241	242.979	255.187	660.757	1158.92	1949.16
HGD_rice_act_proxy_high_eli_effi_stove	466.989	268.072	178.287	396.732	843.092	1310.08	791.924	316.263	231.084	607.408	1154.75	1946.68
VGN_potatoes_act_min_low_eli_effi_stove	468.423	200.952	187.755	445.855	834.562	1302.98	790.881	233.702	258.398	663.29	1155.39	1946.27
HGD_rice_mact_proxy_std_eli_act_stove	416.486	358.033	176.396	385.927	920.357	1336.84	706.22	423.583	241.207	572.924	1237.71	1943.93
HGD_rice_act_proxy_high_eli_effi_microwave	466.831	267.706	177.687	395.833	841.226	1308.06	791.657	315.832	229.327	606.445	1151.6	1943.26
HGD_wheat_act_proxy_high_gas_act_stove	653.668	193.43	124.355	305.452	623.237	1276.91	1109.12	216.374	168.692	448.792	833.858	1942.98
VGN_potatoes_act_min_low_eli_effi_microwave	468.266	200.585	187.155	444.956	832.696	1300.96	790.614	233.271	256.641	662.326	1152.24	1942.85
HGD_rice_act_average_high_eli_act_stove	367.904	445.266	174.67	375.717	995.654	1363.56	623.775	527.645	251.139	539.932	1318.72	1942.49
LOWMEAT_potatoes_sed_proxy_std_gas_act_stove	515.734	199.773	161.409	419.393	780.574	1296.31	873.856	228.169	215.692	623.476	1067.34	1941.19
LOWMEAT_potatoes_sed_proxy_std_eli_effi_stove	516.227	187.109	163.163	423.376	773.648	1289.87	874.683	219.056	219.519	627.502	1066.08	1940.76
HGD_rice_mact_proxy_std_eli_act_microwave	416.329	357.667	175.796	385.027	918.491	1334.82	705.953	423.152	239.451	571.961	1234.56	1940.52
HGD_wheat_act_proxy_high_gas_act_microwave	653.511	193.063	123.755	304.553	621.371	1274.88	1108.85	215.943	166.935	447.829	830.708	1939.56
HGD_rice_act_average_high_eli_act_microwave	367.747	444.9	174.07	374.818	993.788	1361.54	623.508	527.215	249.382	538.969	1315.57	1939.07
LOWMEAT_potatoes_sed_proxy_std_gas_act_microwave	515.576	199.406	160.809	418.494	778.709	1294.29	873.589	227.738	213.936	622.513	1064.19	1937.78
LOWMEAT_potatoes_sed_proxy_std_eli_effi_microwave	516.07	186.743	162.563	422.476	771.782	1287.85	874.416	218.626	217.763	626.539	1062.93	1937.34
HGD_rice_act_proxy_high_gas_act_stove	465.845	283.986	173.838	386.915	844.74	1310.58	790.007	323.943	221.549	597.474	1142.97	1932.97
HGD_rice_act_proxy_high_gas_act_microwave	465.688	283.62	173.238	386.016	842.874	1308.56	789.74	323.512	219.792	596.51	1139.82	1929.55
VGN_potatoes_sed_min_high_eli_act_stove	377.326	368.985	181.388	414.268	964.642	1341.97	637.009	434.696	268.851	587.794	1291.34	1928.35
VGN_potatoes_act_min_high_gas_effi_stove	467.957	195.162	185.598	441.329	822.089	1290.05	790.101	224.564	253.916	658.701	1137.18	1927.28
VGN_potatoes_mact_proxy_high_eli_act_stove	366.442	389.189	180.645	410.528	980.362	1346.8	618.625	458.862	270.136	578.807	1307.81	1926.43
VGN_potatoes_sed_min_high_eli_act_microwave	377.169	368.619	180.788	413.369	962.776	1339.95	636.742	434.265	267.095	586.831	1288.19	1924.93
HGD_wheat_act_proxy_std_eli_effi_stove	654.339	159.59	126.273	310.15	596.012	1250.35	1110.24	187.368	173.082	453.529	813.98	1924.22
VGN_potatoes_act_min_high_gas_effi_microwave	467.8	194.796	184.998	440.43	820.224	1288.02	789.834	224.133	252.159	657.738	1134.03	1923.86
LOWMEAT_potatoes_sed_proxy_low_gas_act_stove	515.724	183.72	160.913	418.608	763.241	1278.96	873.839	212.048	214.816	622.671	1049.54	1923.37
VGN_potatoes_mact_proxy_high_eli_act_microwave	366.285	388.823	180.045	409.629	978.497	1344.78	618.358	458.431	268.379	577.844	1304.65	1923.01
VGN_potatoes_act_min_std_gas_effi_stove	467.955	191.116	185.473	441.132	817.721	1285.68	790.097	220.501	253.695	658.498	1132.69	1922.79
HGD_wheat_act_proxy_std_eli_effi_microwave	654.182	159.224	125.673	309.25	594.147	1248.33	1109.97	186.938	171.326	452.566	810.829	1920.8
HGD_wheat_act_proxy_std_gas_act_stove	653.656	173.203	123.731	304.463	601.397	1255.05	1109.1	196.062	167.588	447.778	811.428	1920.52
LOWMEAT_potatoes_sed_proxy_low_gas_act_microwave	515.567	183.354	160.313	417.709	761.376	1276.94	873.572	211.617	213.059	621.707	1046.38	1919.96
VGN_potatoes_act_min_std_gas_effi_microwave	467.798	190.75	184.873	440.232	815.856	1283.65	789.83	220.071	251.938	657.535	1129.54	1919.37
VGN_potatoes_act_min_low_gas_effi_stove	467.952	187.071	185.348	440.934	813.353	1281.31	790.093	216.439	253.474	658.295	1128.21	1918.3
HGD_wheat_act_proxy_std_gas_act_microwave	653.499	172.837	123.131	303.564	599.531	1253.03	1108.83	195.632	165.831	446.814	808.277	1917.11
LOWMEAT_potatoes_sed_proxy_low_eli_effi_stove	515.851	172.882	161.154	419.313	753.349	1269.2	874.053	202.131	215.436	623.377	1040.95	1915
VGN_potatoes_act_min_low_gas_effi_microwave	467.795	186.705	184.748	440.035	811.488	1279.28	789.826	216.008	251.717	657.332	1125.06	1914.88
HGD_rice_act_proxy_std_eli_effi_stove	466.516	250.146	175.756	391.613	817.515	1284.03	791.131	294.937	225.939	602.211	1123.09	1914.22
LOWMEAT_rice_act_proxy_low_eli_act_stove	442.852	304.1	178.422	377.839	860.361	1303.21	750.887	359.269	236.467	565.989	1161.72	1912.61
LOWMEAT_potatoes_sed_proxy_low_eli_effi_microwave	515.694	172.516	160.554	418.413	751.483	1267.18	873.787	201.701	213.68	622.414	1037.79	1911.58
HGD_rice_act_proxy_std_eli_effi_microwave	466.359	249.78	175.155	390.714	815.649	1282.01	790.864	294.507	224.183	601.247	1119.94	1910.8
HGD_rice_act_proxy_std_gas_act_stove	465.832	263.759	173.214	385.926	822.899	1288.73	789.986	303.631	220.445	596.459	1120.54	1910.52
LOWMEAT_wheat_act_proxy_low_eli_act_stove	626.078	213.484	128.758	293.752	635.995	1262.07	1062.19	251.643	183.323	412.892	847.858	1910.04
LOWMEAT_rice_act_proxy_low_eli_act_microwave	442.695	303.734	177.822	376.94	858.496	1301.19	750.62	358.838	234.71	565.026	1158.57	1909.19
HGD_rice_act_proxy_std_gas_act_microwave	465.675	263.393	172.614	385.027	821.034	1286.71	789.719	303.201	218.688	595.496	1117.38	1907.1
LOWMEAT_wheat_act_proxy_low_eli_act_microwave	625.92	213.118	128.158	292.853	634.129	1260.05	1061.92	251.212	181.566	411.928	844.707	1906.63
VGT_rice_act_proxy_std_eli_act_stove	386.133	380.286	183.418	373.132	936.837	1322.97	654.162	449.878	254.155	542.829	1246.86	1901.02
LOWMEAT_potatoes_sed_proxy_high_gas_effi_stove	515.482	168.287	159.442	415.721	743.449	1258.93	873.434	194.879	211.879	619.736	1026.49	1899.93
VGT_potatoes_mact_proxy_low_eli_act_stove	454.771	244.244	171.702	416.014	831.961	1286.73	769.687	286.856	238.749	604.486	1130.09	1899.78
HGD_wheat_act_proxy_low_gas_act_stove	653.644	152.977	123.106	303.474	579.557	1233.2	1109.08	175.75	166.484	446.763	788.997	1898.07
VGT_rice_act_proxy_std_eli_act_microwave	385.976	379.92	182.818	372.233	934.971	1320.95	653.895	449.447	252.398	541.865	1243.71	1897.61
LOWMEAT_potatoes_sed_proxy_high_gas_effi_microwave	515.325	167.921	158.842	414.821	741.584	1256.91	873.167	194.448	210.123	618.773	1023.34	1896.51
LOWMEAT_potatoes_sed_proxy_std_gas_effi_stove	515.48	165.076	159.343	415.564	739.983	1255.46	873.431	191.655	211.704	619.575	1022.93	1896.36
VGT_potatoes_mact_proxy_low_eli_act_microwave	454.614	243.878	171.102	415.115	830.095	1284.71	769.42	286.425	236.993	603.523	1126.94	1896.36
HGD_wheat_act_proxy_low_gas_act_microwave	653.486	152.611	122.506	302.574	577.691	1231.18	1108.81	175.32	164.727	445.799	785.846	1894.65
LOWMEAT_potatoes_sed_proxy_std_gas_effi_microwave	515.323	164.71	158.743	414.664	738.117	1253.44	873.164	191.224	209.947	618.611	1019.78	1892.95
LOWMEAT_potatoes_sed_proxy_low_gas_effi_stove	515.478	161.866	159.244	415.407	736.516	1251.99	873.428	188.431	211.529	619.414	1019.37	1892.8
HGD_wheat_act_proxy_low_eli_effi_stove	653.866	141.664	123.741	305.03	570.435	1224.3	1109.45	166.043	167.938	448.332	782.313	1891.76
LOWMEAT_potatoes_sed_proxy_low_gas_effi_microwave	515.321	161.5	158.643	414.507	734.651	1249.97	873.161	188	209.772	618.45	1016.22	1889.38
HGD_wheat_act_proxy_low_eli_effi_microwave	653.709	141.298	123.141	304.131	568.57	1222.28	1109.18	165.612	166.181	447.369	779.162	1888.34
HGD_rice_act_proxy_low_gas_act_stove	465.82	243.533	172.589	384.937	801.059	1266.88	789.965	283.32	219.341	595.444	1098.1	1888.07
HGD_wheat_sed_proxy_high_eli_act_stove	524.503	321.932	130.584	302.503	755.019	1279.52	889.839	380.999	197.058	417.194	995.25	1885.09
HGD_rice_act_proxy_low_gas_act_microwave	465.663	243.167	171.989	384.038	799.194	1264.86	789.698	282.889	217.584	594.481	1094.95	1884.65
HGD_rice_act_proxy_low_eli_effi_stove	466.043	232.22	173.224	386.494	791.938	1257.98	790.338	273.612	220.795	597.014	1091.42	1881.76
VGT_wheat_act_proxy_std_eli_act_stove	546.032	297.034	137.762	294.135	728.931	1274.96	925.798	350.994	205.315	399.588	955.896	1881.69
HGD_wheat_sed_proxy_high_eli_act_microwave	524.345	321.566	129.984	301.604	753.153	1277.5	889.572	380.568	195.301	416.23	992.099	1881.67
HGD_rice_act_proxy_low_eli_effi_microwave	465.886	231.854	172.624	385.595	790.072	1255.96	790.071	273.181	219.038	596.05	1088.27	1878.34
VGT_wheat_act_proxy_std_eli_act_microwave	545.875	296.668	137.162	293.236	727.065	1272.94	925.531	350.563	203.558	398.624	952.745	1878.28
HGD_rice_sed_proxy_high_eli_act_stove	375.437	393.802	169.856	367.156	930.813	1306.25	636.578	466.371	239.008	535.194	1240.57	1877.15
HGD_rice_sed_proxy_high_eli_act_microwave	375.28	393.436	169.255	366.257	928.948	1304.23	636.311	465.94	237.251	534.231	1237.42	1873.73
HGD_wheat_act_proxy_high_gas_effi_stove	653.401	135.874	121.584	300.505	557.962	1211.36	1108.67	156.905	163.456	443.744	764.104	1872.77
HGD_wheat_act_proxy_high_gas_effi_microwave	653.244	135.508	120.984	299.605	556.097	1209.34	1108.4	156.474	161.699	442.78	760.953	1869.36
HGD_wheat_act_proxy_std_gas_effi_stove	653.398	131.829	121.459	300.307	553.594	1206.99	1108.66	152.842	163.235	443.541	759.618	1868.28
HGD_wheat_act_proxy_std_gas_effi_microwave	653.241	131.463	120.859	299.407	551.729	1204.97	1108.4	152.412	161.478	442.577	756.467	1864.86
HGD_wheat_act_proxy_low_gas_effi_stove	653.396	127.784	121.334	300.109	549.226	1202.62	1108.66	148.78	163.014	443.338	755.132	1863.79
HGD_rice_act_proxy_high_gas_effi_stove	465.577	226.431	171.067	381.968	779.465	1245.04	789.558	264.474	216.313	592.425	1073.21	1862.77
HGD_wheat_act_proxy_low_gas_effi_microwave	653.239	127.418	120.734	299.21	547.361	1200.6	1108.39	148.349	161.257	442.374	751.981	1860.37
HGD_rice_act_proxy_high_gas_effi_microwave	465.42	226.064	170.466	381.069	777.6	1243.02	789.291	264.043	214.556	591.462	1070.06	1859.35
HGD_rice_act_proxy_std_gas_effi_stove	465.575	222.385	170.942	381.77	775.097	1240.67	789.554	260.411	216.092	592.222	1068.73	1858.28
VGN_potatoes_mact_min_low_eli_act_stove	416.5	251.041	178.053	415.808	844.902	1261.4	703.192	293.9	251.721	608.581	1154.2	1857.39
LOWMEAT_rice_act_average_high_eli_act_stove	348.762	438.635	170.026	351.531	960.192	1308.95	591.248	519.866	245.536	498.35	1263.75	1855
HGD_rice_act_proxy_std_gas_effi_microwave	465.418	222.019	170.341	380.871	773.232	1238.65	789.287	259.981	214.335	591.259	1065.57	1854.86
VGN_potatoes_mact_min_low_eli_act_microwave	416.343	250.675	177.453	414.909	843.037	1259.38	702.925	293.469	249.964	607.617	1151.05	1853.98
HGD_rice_act_proxy_low_gas_effi_stove	465.572	218.34	170.817	381.572	770.729	1236.3	789.55	256.349	215.871	592.019	1064.24	1853.79
LOWMEAT_rice_act_average_high_eli_act_microwave	348.605	438.269	169.426	350.631	958.326	1306.93	590.981	519.435	243.779	497.387	1260.6	1851.58
HGD_rice_act_proxy_low_gas_effi_microwave	465.415	217.974	170.217	380.673	768.864	1234.28	789.283	255.918	214.114	591.056	1061.09	1850.37
VGN_rice_act_proxy_high_eli_act_stove	314.458	465.606	184.877	348.78	999.264	1313.72	532.132	551.455	265.116	499.511	1316.08	1848.21
VGN_potatoes_act_proxy_low_eli_act_stove	409.26	258.511	176.765	411.747	847.023	1256.28	690.965	302.872	250.925	601.077	1154.87	1845.84
VGN_rice_act_proxy_high_eli_act_microwave	314.301	465.24	184.277	347.881	997.398	1311.7	531.865	551.024	263.359	498.548	1312.93	1844.8
VGN_potatoes_act_proxy_low_eli_act_microwave	409.103	258.145	176.165	410.848	845.158	1254.26	690.699	302.441	249.168	600.113	1151.72	1842.42
LOWMEAT_rice_mact_proxy_std_eli_act_stove	394.078	350.215	170.908	357.868	878.99	1273.07	668.146	414.409	234.577	524.758	1173.74	1841.89
LOWMEAT_wheat_mact_proxy_std_eli_act_stove	556.231	270.021	126.956	283.452	680.428	1236.66	943.642	319.162	187.544	389.269	895.975	1839.62
LOWMEAT_rice_mact_proxy_std_eli_act_microwave	393.921	349.849	170.307	356.968	877.125	1271.05	667.879	413.979	232.82	523.794	1170.59	1838.47
VGT_potatoes_sed_proxy_std_eli_act_stove	409.77	291.757	165.646	394.138	851.541	1261.31	693.494	343.755	236.804	563.499	1144.06	1837.55
LOWMEAT_wheat_mact_proxy_std_eli_act_microwave	556.073	269.655	126.355	282.553	678.563	1234.64	943.375	318.731	185.788	388.305	892.824	1836.2
VGT_potatoes_sed_proxy_std_eli_act_microwave	409.613	291.391	165.046	393.239	849.676	1259.29	693.227	343.324	235.047	562.535	1140.91	1834.13
VGT_rice_mact_proxy_high_eli_act_stove	343.883	417.638	175.33	353.702	946.67	1290.55	582.546	494.597	250.23	504.261	1249.09	1831.64
LOWMEAT_rice_act_proxy_high_eli_effi_stove	441.668	259.237	172.085	365.027	796.349	1238.02	748.902	305.897	223.591	552.982	1082.47	1831.37
LOWMEAT_wheat_act_proxy_high_eli_effi_stove	624.894	168.621	122.421	280.94	571.983	1196.88	1060.2	198.271	170.447	399.885	768.603	1828.8
VGT_rice_mact_proxy_high_eli_act_microwave	343.726	417.272	174.729	352.803	944.804	1288.53	582.279	494.167	248.474	503.298	1245.94	1828.22
LOWMEAT_rice_act_proxy_high_eli_effi_microwave	441.511	258.871	171.485	364.128	794.484	1235.99	748.635	305.466	221.835	552.018	1079.32	1827.95
VGT_potatoes_mact_proxy_high_eli_effi_stove	453.696	203.504	165.948	404.38	773.832	1227.53	767.885	238.389	227.057	592.674	1058.12	1826.01
LOWMEAT_wheat_act_proxy_high_eli_effi_microwave	624.737	168.255	121.821	280.041	570.117	1194.85	1059.93	197.841	168.69	398.921	765.452	1825.39
VGT_potatoes_mact_proxy_high_eli_effi_microwave	453.539	203.138	165.348	403.48	771.966	1225.51	767.618	237.959	225.301	591.711	1054.97	1822.59
LOWMEAT_rice_act_proxy_high_gas_act_stove	440.524	275.151	167.636	355.21	797.997	1238.52	746.985	313.578	214.056	543.048	1070.68	1817.67
VGT_potatoes_mact_proxy_high_gas_act_stove	452.711	218.625	162.157	395.988	776.769	1229.48	766.234	246.42	218.916	584.183	1049.52	1815.75
LOWMEAT_wheat_act_proxy_high_gas_act_stove	623.75	184.535	117.972	271.123	573.63	1197.38	1058.28	205.952	160.912	389.951	756.814	1815.1
VGT_wheat_mact_proxy_high_eli_act_stove	485.391	343.961	134.924	283.791	762.675	1248.07	822.941	407.086	207.007	377.495	991.588	1814.53
LOWMEAT_rice_act_proxy_high_gas_act_microwave	440.367	274.785	167.036	354.311	796.131	1236.5	746.718	313.147	212.3	542.084	1067.53	1814.25
VGT_potatoes_mact_proxy_high_gas_act_microwave	452.554	218.259	161.557	395.088	774.904	1227.46	765.967	245.989	217.16	583.22	1046.37	1812.34
LOWMEAT_wheat_act_proxy_high_gas_act_microwave	623.593	184.169	117.372	270.224	571.765	1195.36	1058.02	205.521	159.155	388.987	753.663	1811.68
VGT_wheat_mact_proxy_high_eli_act_microwave	485.234	343.595	134.324	282.891	760.81	1246.04	822.674	406.655	205.251	376.531	988.437	1811.11
HGD_wheat_act_average_high_eli_act_stove	463.536	366.198	128.21	290.123	784.531	1248.07	786.363	433.891	199.285	391.389	1024.56	1810.93
HGD_wheat_mact_proxy_low_eli_act_stove	580.615	198.572	121.401	291.18	611.153	1191.77	985.121	234.022	171.665	418.346	824.033	1809.15
HGD_wheat_act_average_high_eli_act_microwave	463.379	365.831	127.61	289.224	782.665	1246.04	786.096	433.46	197.528	390.425	1021.41	1807.51
HGD_wheat_mact_proxy_low_eli_act_microwave	580.458	198.206	120.801	290.281	609.288	1189.75	984.854	233.591	169.908	417.382	820.882	1805.74
HGD_rice_mact_proxy_low_eli_act_stove	414.394	278.713	165.193	363.274	807.18	1221.57	702.712	329.219	218.443	549.927	1097.59	1800.3
VGN_potatoes_sed_min_std_eli_act_stove	375.449	297.852	171.341	393.954	863.147	1238.6	633.862	350.072	248.437	567.17	1165.68	1799.54
VGN_wheat_act_proxy_high_eli_act_stove	498.726	364.607	128.444	247.529	740.58	1239.31	845.14	431.499	204.42	318.428	954.346	1799.49
LOWMEAT_rice_act_proxy_std_eli_effi_stove	441.195	241.311	169.553	359.908	770.772	1211.97	748.109	284.572	218.447	547.785	1050.8	1798.91
VGT_potatoes_mact_proxy_std_eli_effi_stove	453.278	187.64	163.707	399.849	751.197	1204.47	767.183	219.517	222.504	588.075	1030.1	1797.28
HGD_rice_mact_proxy_low_eli_act_microwave	414.236	278.347	164.593	362.375	805.315	1219.55	702.445	328.789	216.686	548.964	1094.44	1796.88
LOWMEAT_wheat_act_proxy_std_eli_effi_stove	624.421	150.695	119.889	275.821	546.406	1170.83	1059.41	176.946	165.303	394.687	736.936	1796.34
VGN_potatoes_sed_min_std_eli_act_microwave	375.292	297.486	170.741	393.054	861.281	1236.57	633.596	349.641	246.68	566.207	1162.53	1796.12
VGN_wheat_act_proxy_high_eli_act_microwave	498.568	364.241	127.844	246.629	738.714	1237.28	844.873	431.068	202.663	317.465	951.195	1796.07
VGT_potatoes_mact_proxy_std_gas_act_stove	452.7	200.725	161.604	395.112	757.441	1210.14	766.215	228.444	217.939	583.285	1029.67	1795.88
LOWMEAT_rice_act_proxy_std_eli_effi_microwave	441.038	240.945	168.953	359.008	768.907	1209.94	747.843	284.141	216.69	546.821	1047.65	1795.49
LOWMEAT_rice_act_proxy_std_gas_act_stove	440.512	254.925	167.011	354.221	776.157	1216.67	746.964	293.266	212.952	542.033	1048.25	1795.22
VGT_potatoes_mact_proxy_std_eli_effi_microwave	453.12	187.274	163.107	398.95	749.331	1202.45	766.916	219.086	220.748	587.112	1026.95	1793.86
LOWMEAT_wheat_act_proxy_std_eli_effi_microwave	624.264	150.329	119.289	274.922	544.54	1168.8	1059.14	176.515	163.546	393.724	733.785	1792.93
LOWMEAT_wheat_act_proxy_std_gas_act_stove	623.738	164.309	117.347	270.134	551.79	1175.53	1058.26	185.64	159.808	388.936	734.384	1792.65
VGT_potatoes_mact_proxy_std_gas_act_microwave	452.543	200.359	161.004	394.213	755.575	1208.12	765.948	228.013	216.183	582.322	1026.52	1792.47
LOWMEAT_rice_act_proxy_std_gas_act_microwave	440.355	254.559	166.411	353.322	774.291	1214.65	746.697	292.835	211.196	541.069	1045.1	1791.8
LOWMEAT_wheat_act_proxy_std_gas_act_microwave	623.581	163.943	116.747	269.235	549.925	1173.51	1058	185.209	158.051	387.972	731.233	1789.23
LOWMEAT_rice_sed_proxy_high_eli_act_stove	355.341	386.79	164.933	341.993	893.716	1249.06	602.434	458.144	233.061	491.999	1183.2	1785.64
VGN_potatoes_mact_min_high_eli_effi_stove	415.425	210.301	172.299	404.174	786.773	1202.2	701.39	245.433	240.029	596.769	1082.23	1783.62
LOWMEAT_wheat_sed_proxy_high_eli_act_stove	500.758	314.873	125.517	275.258	715.649	1216.41	849.495	372.727	190.884	370.494	934.105	1783.6
VGN_potatoes_mact_proxy_std_eli_act_stove	364.35	309.869	169.441	387.876	867.186	1231.54	615.117	364.499	247.371	555.81	1167.68	1782.8
LOWMEAT_rice_sed_proxy_high_eli_act_microwave	355.184	386.424	164.333	341.094	891.851	1247.04	602.167	457.713	231.305	491.036	1180.05	1782.22
VGN_potatoes_mact_min_high_eli_effi_microwave	415.268	209.935	171.699	403.274	784.908	1200.18	701.124	245.002	238.272	595.805	1079.08	1780.2
HGD_rice_act_average_std_eli_act_stove	365.54	355.638	162.011	350.121	867.769	1233.31	619.811	421.019	225.416	513.946	1160.38	1780.19
LOWMEAT_wheat_sed_proxy_high_eli_act_microwave	500.601	314.507	124.917	274.359	713.783	1214.38	849.228	372.296	189.127	369.531	930.954	1780.18
VGN_potatoes_mact_proxy_std_eli_act_microwave	364.193	309.503	168.841	386.976	865.321	1229.51	614.85	364.068	245.615	554.847	1164.53	1779.38
HGD_rice_act_average_std_eli_act_microwave	365.383	355.272	161.411	349.221	865.904	1231.29	619.544	420.588	223.659	512.983	1157.23	1776.77
VGT_potatoes_mact_proxy_low_gas_act_stove	452.689	182.824	161.051	394.237	738.113	1190.8	766.197	210.468	216.962	582.387	1009.82	1776.01
VGN_potatoes_mact_min_high_gas_act_stove	414.44	225.421	168.508	395.782	789.71	1204.15	699.74	253.463	231.888	588.278	1073.63	1773.37
LOWMEAT_rice_act_proxy_low_gas_act_stove	440.499	234.698	166.387	353.232	754.317	1194.82	746.943	272.954	211.848	541.018	1025.82	1772.76
VGT_potatoes_mact_proxy_low_gas_act_microwave	452.532	182.458	160.451	393.338	736.247	1188.78	765.93	210.037	215.205	581.424	1006.67	1772.6
LOWMEAT_wheat_act_proxy_low_gas_act_stove	623.725	144.082	116.723	269.145	529.95	1153.68	1058.24	165.328	158.704	387.921	711.953	1770.19
VGN_potatoes_mact_min_high_gas_act_microwave	414.283	225.055	167.908	394.882	787.845	1202.13	699.473	253.033	230.131	587.314	1070.48	1769.95
LOWMEAT_rice_act_proxy_low_gas_act_microwave	440.342	234.332	165.787	352.332	752.451	1192.79	746.676	272.523	210.092	540.054	1022.67	1769.35
VGT_potatoes_mact_proxy_low_eli_effi_stove	452.859	171.776	161.466	395.319	728.561	1181.42	766.481	200.644	217.952	583.476	1002.07	1768.55
LOWMEAT_wheat_act_proxy_low_gas_act_microwave	623.568	143.716	116.123	268.246	528.085	1151.65	1057.98	164.897	156.947	386.957	708.802	1766.78
LOWMEAT_rice_act_proxy_low_eli_effi_stove	440.722	223.386	167.021	354.788	745.195	1185.92	747.317	263.246	213.302	542.587	1019.14	1766.45
VGT_potatoes_mact_proxy_low_eli_effi_microwave	452.702	171.41	160.866	394.419	726.696	1179.4	766.215	200.213	216.195	582.512	998.92	1765.13
VGN_potatoes_act_proxy_high_eli_effi_stove	408.076	213.648	170.428	398.935	783.011	1191.09	688.981	249.5	238.049	588.07	1075.62	1764.6
LOWMEAT_wheat_act_proxy_low_eli_effi_stove	623.948	132.77	117.357	270.702	520.829	1144.78	1058.62	155.621	160.158	389.49	705.269	1763.88
LOWMEAT_rice_act_proxy_low_eli_effi_microwave	440.565	223.019	166.421	353.889	743.33	1183.89	747.05	262.816	211.546	541.624	1015.99	1763.04
VGN_potatoes_act_proxy_high_eli_effi_microwave	407.919	213.282	169.828	398.035	781.146	1189.07	688.714	249.069	236.292	587.106	1072.47	1761.18
LOWMEAT_wheat_act_proxy_low_eli_effi_microwave	623.791	132.404	116.757	269.802	518.963	1142.75	1058.35	155.19	158.401	388.527	702.118	1760.47
HGD_wheat_sed_proxy_std_eli_act_stove	522.626	250.799	120.536	282.188	653.523	1176.15	886.693	296.375	176.643	396.57	869.588	1756.28
VGN_potatoes_mact_min_std_eli_effi_stove	415.006	194.437	170.058	399.643	764.138	1179.14	700.689	226.561	235.476	592.169	1054.21	1754.89
VGN_potatoes_mact_min_std_gas_act_stove	414.429	207.521	167.955	394.906	770.382	1184.81	699.721	235.488	230.911	587.38	1053.78	1753.5
HGD_wheat_sed_proxy_std_eli_act_microwave	522.469	250.433	119.936	281.289	651.658	1174.13	886.426	295.944	174.886	395.607	866.437	1752.86
VGT_potatoes_mact_proxy_high_gas_effi_stove	452.447	166.652	159.557	391.313	717.523	1169.97	765.791	192.557	213.985	579.415	985.957	1751.75
VGN_potatoes_mact_min_std_eli_effi_microwave	414.849	194.071	169.458	398.744	762.273	1177.12	700.422	226.13	233.719	591.206	1051.06	1751.48
VGN_potatoes_act_proxy_high_gas_act_stove	406.933	229.562	165.979	389.118	784.659	1191.59	687.064	257.181	228.514	578.135	1063.83	1750.89
VGN_potatoes_mact_min_std_gas_act_microwave	414.272	207.155	167.355	394.007	768.517	1182.79	699.454	235.057	229.154	586.416	1050.63	1750.08
HGD_rice_sed_proxy_std_eli_act_stove	373.56	322.668	159.808	346.842	829.318	1202.88	633.432	381.747	218.593	514.571	1114.91	1748.34
VGT_potatoes_mact_proxy_high_gas_effi_microwave	452.29	166.286	158.957	390.414	715.658	1167.95	765.524	192.126	212.228	578.452	982.806	1748.33
VGT_potatoes_mact_proxy_std_gas_effi_stove	452.445	163.072	159.447	391.138	713.657	1166.1	765.787	188.962	213.79	579.235	981.987	1747.77
VGN_potatoes_act_proxy_high_gas_act_microwave	406.776	229.196	165.379	388.218	782.793	1189.57	686.797	256.75	226.757	577.172	1060.68	1747.48
LOWMEAT_rice_act_proxy_high_gas_effi_stove	440.257	217.596	164.864	350.263	732.722	1172.98	746.536	254.108	208.82	537.999	1000.93	1747.46
HGD_rice_sed_proxy_std_eli_act_microwave	373.403	322.302	159.208	345.942	827.453	1200.86	633.165	381.316	216.836	513.607	1111.76	1744.92
LOWMEAT_wheat_act_proxy_high_gas_effi_stove	623.483	126.98	115.2	266.176	508.356	1131.84	1057.84	146.482	155.676	384.902	687.06	1744.9
VGT_potatoes_mact_proxy_std_gas_effi_microwave	452.288	162.706	158.847	390.239	711.792	1164.08	765.52	188.531	212.033	578.272	978.836	1744.36
LOWMEAT_rice_act_proxy_high_gas_effi_microwave	440.1	217.23	164.264	349.363	730.857	1170.96	746.269	253.677	207.064	537.036	997.777	1744.05
VGT_potatoes_mact_proxy_low_gas_effi_stove	452.443	159.492	159.336	390.963	709.792	1162.23	765.783	185.367	213.594	579.056	978.016	1743.8
LOWMEAT_rice_act_proxy_std_gas_effi_stove	440.254	213.55	164.739	350.065	728.354	1168.61	746.532	250.046	208.599	537.796	996.441	1742.97
LOWMEAT_wheat_act_proxy_high_gas_effi_microwave	623.326	126.614	114.6	265.276	506.49	1129.82	1057.57	146.052	153.919	383.939	683.909	1741.48
LOWMEAT_wheat_act_proxy_std_gas_effi_stove	623.48	122.935	115.075	265.978	503.988	1127.47	1057.83	142.42	155.455	384.699	682.574	1740.41
VGT_potatoes_mact_proxy_low_gas_effi_microwave	452.286	159.126	158.736	390.064	707.926	1160.21	765.517	184.936	211.837	578.092	974.865	1740.38
LOWMEAT_rice_act_proxy_std_gas_effi_microwave	440.097	213.184	164.139	349.165	726.489	1166.59	746.265	249.615	206.843	536.833	993.291	1739.56
VGT_rice_act_proxy_low_eli_act_stove	383.769	290.657	170.759	347.536	808.952	1192.72	650.198	343.251	228.432	516.843	1088.53	1738.72
LOWMEAT_rice_act_proxy_low_gas_effi_stove	440.252	209.505	164.614	349.867	723.986	1164.24	746.528	245.984	208.379	537.593	991.955	1738.48
LOWMEAT_wheat_act_proxy_std_gas_effi_microwave	623.323	122.569	114.475	265.079	502.122	1125.45	1057.56	141.989	153.698	383.736	679.423	1736.99
LOWMEAT_wheat_act_proxy_low_gas_effi_stove	623.478	118.889	114.95	265.78	499.62	1123.1	1057.83	138.358	155.234	384.496	678.088	1735.91
HGD_wheat_mact_proxy_high_eli_effi_stove	579.54	157.832	115.647	279.545	553.025	1132.56	983.319	185.556	159.973	406.534	752.063	1735.38
VGT_rice_act_proxy_low_eli_act_microwave	383.611	290.291	170.159	346.636	807.087	1190.7	649.931	342.82	226.676	515.879	1085.38	1735.31
LOWMEAT_rice_act_proxy_low_gas_effi_microwave	440.095	209.139	164.014	348.968	722.121	1162.22	746.261	245.553	206.622	536.63	988.804	1735.07
VGN_potatoes_mact_min_low_gas_act_stove	414.418	189.621	167.402	394.031	751.054	1165.47	699.703	217.512	229.934	586.481	1033.93	1733.63
VGN_potatoes_sed_proxy_high_eli_act_stove	328.681	350.609	163.618	368.904	883.131	1211.81	554.877	413.385	244.536	519.846	1177.77	1732.64
LOWMEAT_wheat_act_proxy_low_gas_effi_microwave	623.321	118.523	114.35	264.881	497.754	1121.08	1057.56	137.927	153.477	383.533	674.937	1732.5
VGN_potatoes_act_proxy_std_eli_effi_stove	407.604	195.722	167.896	393.816	757.434	1165.04	688.188	228.175	232.905	582.872	1043.95	1732.14
HGD_wheat_mact_proxy_high_eli_effi_microwave	579.383	157.466	115.047	278.646	551.159	1130.54	983.052	185.125	158.216	405.571	748.912	1731.96
VGN_potatoes_mact_min_low_gas_act_microwave	414.261	189.255	166.802	393.132	749.189	1163.45	699.436	217.081	228.177	585.518	1030.78	1730.21
VGN_potatoes_sed_proxy_high_eli_act_microwave	328.524	350.243	163.018	368.005	881.265	1209.79	554.611	412.954	242.779	518.883	1174.62	1729.23
VGN_potatoes_act_proxy_std_eli_effi_microwave	407.446	195.356	167.296	392.916	755.569	1163.02	687.921	227.744	231.148	581.909	1040.8	1728.72
VGN_potatoes_act_proxy_std_gas_act_stove	406.92	209.336	165.355	388.129	762.819	1169.74	687.043	236.869	227.41	577.121	1041.4	1728.44
HGD_rice_mact_proxy_high_eli_effi_stove	413.319	237.973	159.439	351.64	749.052	1162.37	700.91	280.753	206.751	538.115	1025.62	1726.53
VGN_potatoes_mact_min_low_eli_effi_stove	414.588	178.573	167.817	395.113	741.503	1156.09	699.987	207.688	230.923	587.57	1026.18	1726.17
HGD_wheat_mact_proxy_high_gas_act_stove	578.555	172.952	111.856	271.153	555.962	1134.52	981.668	193.586	151.832	398.043	743.461	1725.13
VGN_potatoes_act_proxy_std_gas_act_microwave	406.763	208.97	164.754	387.229	760.953	1167.72	686.776	236.438	225.653	576.157	1038.25	1725.02
HGD_rice_mact_average_high_eli_act_stove	325.658	395.825	156.384	333.337	885.546	1211.2	552.146	469.057	224.797	478.701	1172.55	1724.7
LOWMEAT_wheat_act_average_high_eli_act_stove	443.668	360.166	123.918	266.586	750.67	1194.34	752.603	426.822	194.075	350.933	971.83	1724.43
HGD_rice_mact_proxy_high_eli_effi_microwave	413.162	237.607	158.839	350.74	747.186	1160.35	700.643	280.322	204.994	537.152	1022.47	1723.11
VGN_potatoes_mact_min_low_eli_effi_microwave	414.431	178.207	167.217	394.213	739.637	1154.07	699.72	207.257	229.166	586.607	1023.03	1722.75
HGD_wheat_mact_proxy_high_gas_act_microwave	578.398	172.586	111.256	270.254	554.096	1132.49	981.401	193.155	150.075	397.08	740.31	1721.71
HGD_rice_mact_average_high_eli_act_microwave	325.501	395.459	155.784	332.438	883.68	1209.18	551.879	468.626	223.04	477.737	1169.4	1721.28
LOWMEAT_wheat_act_average_high_eli_act_microwave	443.511	359.8	123.318	265.686	748.804	1192.32	752.336	426.391	192.318	349.97	968.679	1721.02
VGT_wheat_act_proxy_low_eli_act_stove	543.667	207.405	125.102	268.539	601.046	1144.71	921.834	244.367	179.592	373.602	797.56	1719.39
VGT_rice_act_average_high_eli_act_stove	302.601	428.041	163.953	327.745	919.74	1222.34	512.586	507.246	239.14	459.8	1206.19	1718.77
HGD_rice_mact_proxy_high_gas_act_stove	412.334	253.094	155.648	343.247	751.989	1164.32	699.259	288.783	198.61	529.624	1017.02	1716.28
VGT_wheat_act_proxy_low_eli_act_microwave	543.51	207.039	124.502	267.639	599.181	1142.69	921.567	243.936	177.835	372.638	794.409	1715.98
VGT_rice_act_average_high_eli_act_microwave	302.444	427.675	163.353	326.846	917.875	1220.32	512.319	506.815	237.384	458.836	1203.04	1715.35
HGD_rice_mact_proxy_high_gas_act_microwave	412.177	252.728	155.048	342.348	750.123	1162.3	698.992	288.352	196.853	528.661	1013.87	1712.86
VGN_potatoes_mact_min_high_gas_effi_stove	414.176	173.449	165.908	391.107	730.464	1144.64	699.297	199.601	226.957	583.509	1010.07	1709.36
VGT_potatoes_sed_proxy_low_eli_act_stove	407.894	220.624	155.598	373.824	750.046	1157.94	690.348	259.131	216.389	542.875	1018.39	1708.74
HGD_wheat_mact_proxy_std_eli_effi_stove	579.122	141.968	113.406	275.015	530.389	1109.51	982.617	166.683	155.42	401.935	724.038	1706.66
VGN_potatoes_act_proxy_low_gas_act_stove	406.908	189.109	164.73	387.14	740.979	1147.89	687.022	216.557	226.306	576.106	1018.97	1705.99
VGN_potatoes_mact_min_high_gas_effi_microwave	414.019	173.083	165.308	390.208	728.599	1142.62	699.03	199.17	225.2	582.546	1006.92	1705.95
VGN_potatoes_mact_min_std_gas_effi_stove	414.174	169.869	165.798	390.932	726.599	1140.77	699.293	196.005	226.761	583.33	1006.1	1705.39
VGT_potatoes_sed_proxy_low_eli_act_microwave	407.736	220.258	154.998	372.924	748.18	1155.92	690.081	258.7	214.632	541.911	1015.24	1705.32
HGD_wheat_mact_proxy_std_gas_act_stove	578.544	155.052	111.303	270.278	536.633	1115.18	981.649	175.61	150.855	397.145	723.61	1705.26
HGD_wheat_mact_proxy_std_eli_effi_microwave	578.965	141.602	112.806	274.115	528.524	1107.49	982.35	166.252	153.663	400.971	720.887	1703.24
VGN_potatoes_act_proxy_low_gas_act_microwave	406.751	188.743	164.13	386.24	739.113	1145.86	686.755	216.126	224.549	575.142	1015.82	1702.57
VGN_potatoes_mact_min_std_gas_effi_microwave	414.017	169.503	165.198	390.033	724.733	1138.75	699.026	195.575	225.004	582.366	1002.95	1701.97
HGD_wheat_mact_proxy_std_gas_act_microwave	578.387	154.686	110.703	269.379	534.768	1113.16	981.383	175.179	149.098	396.181	720.459	1701.84
VGN_potatoes_mact_min_low_gas_effi_stove	414.172	166.289	165.687	390.757	722.733	1136.9	699.289	192.41	226.566	583.15	1002.13	1701.42
VGN_potatoes_act_proxy_low_eli_effi_stove	407.131	177.797	165.365	388.696	731.857	1138.99	687.396	206.85	227.76	577.675	1012.28	1699.68
LOWMEAT_rice_mact_proxy_low_eli_act_stove	391.985	270.895	159.704	335.215	765.814	1157.8	664.638	320.046	211.812	501.761	1033.62	1698.26
VGN_potatoes_mact_min_low_gas_effi_microwave	414.014	165.923	165.087	389.858	720.868	1134.88	699.022	191.98	224.809	582.187	998.975	1698
HGD_rice_mact_proxy_std_eli_effi_stove	412.9	222.109	157.198	347.109	726.416	1139.32	700.208	261.88	202.198	533.516	997.594	1697.8
HGD_rice_mact_proxy_std_gas_act_stove	412.323	235.193	155.095	342.372	732.661	1144.98	699.241	270.807	197.633	528.726	997.166	1696.41
VGN_potatoes_act_proxy_low_eli_effi_microwave	406.973	177.431	164.764	387.797	729.992	1136.97	687.129	206.419	226.003	576.712	1009.13	1696.26
LOWMEAT_wheat_mact_proxy_low_eli_act_stove	554.138	190.701	115.752	260.799	567.252	1121.39	940.134	224.798	164.78	366.272	755.85	1695.98
LOWMEAT_rice_mact_proxy_low_eli_act_microwave	391.828	270.528	159.104	334.316	763.948	1155.78	664.371	319.615	210.055	500.797	1030.47	1694.84
HGD_rice_mact_proxy_std_eli_effi_microwave	412.743	221.743	156.598	346.21	724.551	1137.29	699.941	261.45	200.441	532.553	994.443	1694.38
HGD_rice_mact_proxy_std_gas_act_microwave	412.166	234.827	154.495	341.473	730.795	1142.96	698.974	270.377	195.876	527.763	994.015	1692.99
LOWMEAT_rice_act_average_std_eli_act_stove	346.397	349.007	157.366	325.934	832.307	1178.7	587.284	413.239	219.813	472.364	1105.42	1692.7
LOWMEAT_wheat_mact_proxy_low_eli_act_microwave	553.981	190.335	115.152	259.9	565.387	1119.37	939.867	224.368	163.023	365.308	752.699	1692.57
LOWMEAT_rice_act_average_std_eli_act_microwave	346.24	348.641	156.766	325.035	830.442	1176.68	587.017	412.809	218.057	471.401	1102.27	1689.28
VGT_rice_mact_proxy_std_eli_act_stove	341.79	338.318	164.126	331.05	833.493	1175.28	579.038	400.234	227.466	481.264	1108.96	1688
VGN_rice_act_proxy_std_eli_act_stove	312.094	375.978	172.218	323.184	871.379	1183.47	528.168	444.828	239.393	473.525	1157.75	1685.91
HGD_wheat_mact_proxy_low_gas_act_stove	578.533	137.152	110.751	269.403	517.305	1095.84	981.631	157.634	149.878	396.247	703.759	1685.39
VGT_rice_mact_proxy_std_eli_act_microwave	341.633	337.952	163.526	330.15	831.628	1173.26	578.771	399.803	225.709	480.301	1105.81	1684.58
VGN_rice_act_proxy_std_eli_act_microwave	311.937	375.612	171.618	322.285	869.514	1181.45	527.901	444.397	237.636	472.562	1154.6	1682.5
HGD_wheat_mact_proxy_low_gas_act_microwave	578.376	136.786	110.15	268.503	515.44	1093.82	981.364	157.204	148.121	395.283	700.608	1681.97
VGN_potatoes_act_proxy_high_gas_effi_stove	406.665	172.007	163.207	384.17	719.385	1126.05	686.615	197.711	223.278	573.087	994.076	1680.69
VGN_rice_act_average_high_eli_act_stove	274.711	442.112	167.876	314.478	924.466	1199.18	464.856	523.814	243.628	445.871	1213.31	1678.17
HGD_wheat_mact_proxy_low_eli_effi_stove	578.703	126.104	111.166	270.484	507.754	1086.46	981.916	147.81	150.867	397.335	696.013	1677.93
VGN_potatoes_act_proxy_high_gas_effi_microwave	406.508	171.641	162.607	383.271	717.519	1124.03	686.348	197.281	221.521	572.123	990.925	1677.27
HGD_rice_mact_proxy_low_gas_act_stove	412.312	217.293	154.542	341.497	713.332	1125.64	699.222	252.832	196.656	527.828	977.315	1676.54
VGN_potatoes_act_proxy_std_gas_effi_stove	406.663	167.962	163.082	383.973	715.017	1121.68	686.611	193.649	223.057	572.884	989.59	1676.2
VGN_rice_act_average_high_eli_act_microwave	274.554	441.746	167.276	313.579	922.6	1197.15	464.589	523.384	241.872	444.908	1210.16	1674.75
HGD_wheat_mact_proxy_low_eli_effi_microwave	578.546	125.738	110.566	269.585	505.889	1084.43	981.649	147.38	149.11	396.372	692.862	1674.51
HGD_rice_mact_proxy_low_gas_act_microwave	412.155	216.927	153.942	340.598	711.467	1123.62	698.955	252.401	194.899	526.865	974.164	1673.12
VGN_potatoes_act_proxy_std_gas_effi_microwave	406.506	167.596	162.482	383.073	713.151	1119.66	686.344	193.218	221.3	571.92	986.439	1672.78
VGN_potatoes_act_proxy_low_gas_effi_stove	406.66	163.916	162.958	383.775	710.649	1117.31	686.607	189.587	222.836	572.681	985.104	1671.71
VGT_wheat_mact_proxy_std_eli_act_stove	483.298	264.641	123.72	261.138	649.499	1132.8	819.433	312.722	184.243	354.497	851.463	1670.9
VGN_potatoes_sed_min_low_eli_act_stove	373.572	226.719	161.294	373.639	761.652	1135.22	630.716	265.448	228.022	546.547	1040.02	1670.73
HGD_rice_mact_proxy_low_eli_effi_stove	412.482	206.245	154.957	342.578	703.781	1116.26	699.507	243.008	197.645	528.917	969.569	1669.08
VGN_potatoes_act_proxy_low_gas_effi_microwave	406.503	163.55	162.357	382.875	708.783	1115.29	686.34	189.156	221.08	571.717	981.953	1668.29
VGT_wheat_mact_proxy_std_eli_act_microwave	483.141	264.275	123.12	260.239	647.634	1130.78	819.166	312.292	182.486	353.534	848.312	1667.48
VGN_potatoes_sed_min_low_eli_act_microwave	373.415	226.353	160.694	372.74	759.786	1133.2	630.449	265.017	226.265	545.583	1036.87	1667.31
HGD_rice_mact_proxy_low_eli_effi_microwave	412.325	205.879	154.357	341.679	701.916	1114.24	699.24	242.577	195.888	527.953	966.418	1665.66
HGD_wheat_mact_proxy_high_gas_effi_stove	578.291	120.98	109.257	266.479	496.716	1075.01	981.225	139.723	146.901	393.275	679.898	1661.12
HGD_wheat_mact_proxy_high_gas_effi_microwave	578.134	120.614	108.657	265.58	494.85	1072.98	980.958	139.292	145.144	392.311	676.747	1657.71
VGT_rice_act_proxy_high_eli_effi_stove	382.585	245.794	164.422	334.724	744.94	1127.52	648.214	289.88	215.557	503.835	1009.27	1657.49
HGD_wheat_mact_proxy_std_gas_effi_stove	578.289	117.4	109.146	266.304	492.85	1071.14	981.221	136.128	146.705	393.095	675.928	1657.15
LOWMEAT_rice_sed_proxy_std_eli_act_stove	353.465	315.657	154.886	321.679	792.221	1145.69	599.288	373.52	212.647	471.375	1057.54	1656.83
LOWMEAT_wheat_sed_proxy_std_eli_act_stove	498.881	243.74	115.47	254.943	614.153	1113.03	846.349	288.103	170.469	349.87	808.442	1654.79
VGT_rice_act_proxy_high_eli_effi_microwave	382.428	245.428	163.822	333.824	743.074	1125.5	647.947	289.449	213.8	502.872	1006.12	1654.07
HGD_wheat_mact_proxy_std_gas_effi_microwave	578.132	117.034	108.546	265.405	490.985	1069.12	980.954	135.697	144.948	392.132	672.777	1653.73
LOWMEAT_rice_sed_proxy_std_eli_act_microwave	353.308	315.291	154.286	320.779	790.356	1143.66	599.021	373.089	210.89	470.412	1054.39	1653.41
HGD_wheat_mact_proxy_low_gas_effi_stove	578.287	113.82	109.036	266.129	488.984	1067.27	981.218	132.533	146.51	392.915	671.958	1653.18
HGD_rice_mact_proxy_high_gas_effi_stove	412.07	201.121	153.048	338.573	692.743	1104.81	698.816	234.92	193.678	524.856	953.455	1652.27
LOWMEAT_wheat_sed_proxy_std_eli_act_microwave	498.724	243.374	114.87	254.044	612.288	1111.01	846.082	287.672	168.712	348.907	805.291	1651.37
HGD_wheat_mact_proxy_low_gas_effi_microwave	578.13	113.454	108.435	265.23	487.119	1065.25	980.951	132.102	144.753	391.952	668.807	1649.76
HGD_rice_mact_proxy_high_gas_effi_microwave	411.913	200.755	152.448	337.674	690.877	1102.79	698.549	234.49	191.922	523.893	950.304	1648.85
HGD_wheat_act_average_std_eli_act_stove	461.171	276.569	115.551	264.527	656.646	1117.82	782.399	327.264	173.562	365.403	866.228	1648.63
HGD_rice_mact_proxy_std_gas_effi_stove	412.068	197.541	152.938	338.398	688.877	1100.94	698.812	231.325	193.483	524.676	949.485	1648.3
VGT_rice_sed_proxy_high_eli_act_stove	308.45	376.121	158.851	317.943	852.916	1161.37	522.522	445.432	226.685	452.994	1125.11	1647.63
LOWMEAT_rice_mact_average_high_eli_act_stove	308.717	389.956	152.274	311.932	854.162	1162.88	523.36	462.173	219.838	441.901	1123.91	1647.27
HGD_wheat_act_average_std_eli_act_microwave	461.014	276.203	114.951	263.627	654.781	1115.8	782.132	326.833	171.805	364.439	863.077	1645.21
HGD_rice_mact_proxy_std_gas_effi_microwave	411.91	197.175	152.338	337.499	687.012	1098.92	698.545	230.895	191.726	523.713	946.334	1644.88
HGD_rice_mact_proxy_low_gas_effi_stove	412.065	193.961	152.827	338.223	685.012	1097.08	698.809	227.73	193.288	524.497	945.514	1644.32
VGT_rice_sed_proxy_high_eli_act_microwave	308.293	375.755	158.251	317.044	851.05	1159.34	522.255	445.001	224.928	452.031	1121.96	1644.22
LOWMEAT_rice_mact_average_high_eli_act_microwave	308.56	389.59	151.674	311.033	852.297	1160.86	523.093	461.742	218.081	440.938	1120.76	1643.85
VGT_rice_act_proxy_high_gas_act_stove	381.441	261.708	159.973	324.906	746.588	1128.03	646.296	297.56	206.022	493.901	997.483	1643.78
VGN_rice_mact_proxy_high_eli_act_stove	278.359	413.825	165.417	309.498	888.741	1167.1	471.043	490.128	237.166	442.929	1170.22	1641.27
HGD_rice_mact_proxy_low_gas_effi_microwave	411.908	193.595	152.227	337.324	683.146	1095.05	698.542	227.299	191.531	523.533	942.363	1640.91
VGT_potatoes_sed_proxy_high_eli_effi_stove	406.905	183.158	150.307	363.124	696.589	1103.49	688.691	214.561	205.636	532.013	952.21	1640.9
VGT_rice_act_proxy_high_gas_act_microwave	381.284	261.342	159.373	324.007	744.722	1126.01	646.029	297.129	204.265	492.938	994.332	1640.36
VGN_potatoes_mact_proxy_low_eli_act_stove	362.257	230.549	158.238	365.223	754.01	1116.27	611.609	270.135	224.607	532.813	1027.56	1639.16
VGT_wheat_act_proxy_high_eli_effi_stove	542.484	162.542	118.765	255.726	537.034	1079.52	919.85	190.995	166.716	360.594	718.306	1638.16
VGN_rice_mact_proxy_high_eli_act_microwave	278.202	413.459	164.817	308.599	886.875	1165.08	470.776	489.697	235.409	441.965	1167.07	1637.85
VGT_potatoes_sed_proxy_high_eli_effi_microwave	406.748	182.792	149.707	362.225	694.724	1101.47	688.424	214.13	203.88	531.049	949.059	1637.48
VGN_wheat_act_proxy_std_eli_act_stove	496.361	274.979	115.784	221.932	612.695	1109.06	841.176	324.872	178.697	292.442	796.011	1637.19
VGN_potatoes_mact_proxy_low_eli_act_microwave	362.1	230.183	157.638	364.324	752.144	1114.24	611.342	269.705	222.85	531.849	1024.4	1635.75
VGT_wheat_act_proxy_high_eli_effi_microwave	542.327	162.176	118.165	254.827	535.168	1077.5	919.583	190.564	164.96	359.631	715.155	1634.74
VGN_wheat_act_proxy_std_eli_act_microwave	496.204	274.613	115.184	221.033	610.83	1107.03	840.909	324.441	176.94	291.479	792.86	1633.77
VGT_potatoes_sed_proxy_high_gas_act_stove	406.046	197.648	147.038	355.864	700.551	1106.6	687.251	222.869	198.603	524.668	946.139	1633.39
VGT_wheat_sed_proxy_high_eli_act_stove	435.353	310.049	122.616	255.247	687.912	1123.27	738.106	366.952	187.923	339.311	894.186	1632.29
VGT_potatoes_sed_proxy_high_gas_act_microwave	405.889	197.282	146.438	354.965	698.685	1104.57	686.984	222.438	196.846	523.704	942.988	1629.97
VGT_wheat_sed_proxy_high_eli_act_microwave	435.196	309.682	122.016	254.348	686.046	1121.24	737.839	366.521	186.166	338.348	891.035	1628.87
HGD_wheat_sed_proxy_low_eli_act_stove	520.749	179.665	110.489	261.874	552.028	1072.78	883.547	211.751	156.228	375.946	743.925	1627.47
VGT_rice_act_proxy_std_eli_effi_stove	382.112	227.868	161.89	329.604	719.363	1101.48	647.421	268.554	210.412	498.638	977.605	1625.03
LOWMEAT_rice_mact_proxy_high_eli_effi_stove	390.91	230.155	153.95	323.581	707.685	1098.6	662.836	271.58	200.12	489.949	961.649	1624.48
VGT_wheat_act_proxy_high_gas_act_stove	541.34	178.456	114.316	245.909	538.682	1080.02	917.932	198.676	157.181	350.66	706.517	1624.45
HGD_wheat_sed_proxy_low_eli_act_microwave	520.592	179.299	109.889	260.974	550.163	1070.75	883.28	211.32	154.472	374.983	740.774	1624.05
LOWMEAT_wheat_mact_proxy_high_eli_effi_stove	553.063	149.961	109.998	249.165	509.123	1062.19	938.332	176.332	153.088	354.46	683.88	1622.21
VGT_rice_act_proxy_std_eli_effi_microwave	381.955	227.502	161.29	328.705	717.498	1099.45	647.154	268.123	208.656	497.675	974.454	1621.61
VGT_rice_act_proxy_std_gas_act_stove	381.429	241.482	159.349	323.917	724.748	1106.18	646.275	277.248	204.918	492.886	975.052	1621.33
LOWMEAT_rice_mact_proxy_high_eli_effi_microwave	390.753	229.789	153.35	322.681	705.819	1096.57	662.569	271.149	198.363	488.985	958.498	1621.07
VGT_wheat_act_proxy_high_gas_act_microwave	541.183	178.09	113.716	245.01	536.816	1078	917.666	198.245	155.425	349.697	703.366	1621.03
HGD_rice_sed_proxy_low_eli_act_stove	371.684	251.535	149.761	326.527	727.823	1099.51	630.285	297.123	198.178	493.947	989.248	1619.53
LOWMEAT_wheat_mact_proxy_high_eli_effi_microwave	552.906	149.595	109.398	248.265	507.258	1060.16	938.065	175.901	151.331	353.496	680.729	1618.79
VGT_rice_act_proxy_std_gas_act_microwave	381.272	241.116	158.748	323.018	722.882	1104.15	646.009	276.817	203.161	491.923	971.901	1617.91
HGD_rice_act_average_low_eli_act_stove	363.175	266.009	149.351	324.524	739.885	1103.06	615.847	314.392	199.693	487.96	1002.05	1617.89
HGD_rice_sed_proxy_low_eli_act_microwave	371.526	251.169	149.161	325.628	725.958	1097.48	630.019	296.692	196.421	492.983	986.097	1616.12
VGT_potatoes_sed_proxy_std_gas_act_stove	406.037	181.596	146.543	355.079	683.217	1089.25	687.235	206.748	197.726	523.862	928.337	1615.57
VGT_potatoes_sed_proxy_std_eli_effi_stove	406.53	168.932	148.297	359.061	676.29	1082.82	688.061	197.636	201.554	527.888	927.077	1615.14
HGD_rice_act_average_low_eli_act_microwave	363.018	265.643	148.751	323.625	738.019	1101.04	615.58	313.961	197.937	486.997	998.894	1614.47
LOWMEAT_rice_mact_proxy_high_gas_act_stove	389.925	245.275	150.159	315.189	710.622	1100.55	661.185	279.61	191.979	481.458	953.047	1614.23
VGT_potatoes_sed_proxy_std_gas_act_microwave	405.879	181.23	145.943	354.18	681.352	1087.23	686.968	206.317	195.97	522.899	925.186	1612.15
LOWMEAT_wheat_mact_proxy_high_gas_act_stove	552.078	165.081	106.207	240.773	512.061	1064.14	936.681	184.362	144.947	345.969	675.278	1611.96
VGT_potatoes_sed_proxy_std_eli_effi_microwave	406.373	168.566	147.697	358.162	674.425	1080.8	687.794	197.205	199.797	526.924	923.926	1611.72
LOWMEAT_rice_mact_proxy_high_gas_act_microwave	389.768	244.909	149.559	314.289	708.757	1098.52	660.919	279.179	190.222	480.494	949.896	1610.81
LOWMEAT_wheat_mact_proxy_high_gas_act_microwave	551.921	164.715	105.607	239.873	510.195	1062.12	936.414	183.932	143.19	345.005	672.127	1608.54
HGD_wheat_mact_average_high_eli_act_stove	410.291	325.85	115.267	257.588	698.705	1109	696.034	386.085	178.906	347.242	912.233	1608.27
VGT_wheat_act_proxy_std_eli_effi_stove	542.011	144.616	116.234	250.607	511.457	1053.47	919.057	169.67	161.572	355.397	686.639	1605.7
HGD_wheat_mact_average_high_eli_act_microwave	410.133	325.484	114.667	256.688	696.839	1106.97	695.767	385.654	177.15	346.278	909.082	1604.85
VGN_potatoes_sed_proxy_std_eli_act_stove	326.805	279.475	153.571	348.589	781.636	1108.44	551.731	328.761	224.121	499.223	1052.1	1603.84
VGN_potatoes_sed_min_high_eli_effi_stove	372.584	189.253	156.002	362.94	708.195	1080.78	629.059	220.877	217.269	535.684	973.831	1602.89
VGT_wheat_act_proxy_std_eli_effi_microwave	541.854	144.25	115.633	249.708	509.592	1051.45	918.79	169.239	159.815	354.434	683.488	1602.28
VGT_wheat_act_proxy_std_gas_act_stove	541.327	158.23	113.692	244.92	516.842	1058.17	917.912	178.364	156.077	349.645	684.086	1602
VGN_potatoes_sed_proxy_std_eli_act_microwave	326.648	279.109	152.971	347.69	779.77	1106.42	551.464	328.33	222.364	498.259	1048.95	1600.42
VGT_wheat_act_average_high_eli_act_stove	389.125	356.503	121.918	250.303	728.724	1117.85	659.689	422.42	192.225	325.403	940.048	1599.74
VGN_potatoes_sed_min_high_eli_effi_microwave	372.427	188.887	155.402	362.04	706.33	1078.76	628.792	220.447	215.513	534.721	970.68	1599.47
VGT_rice_act_proxy_low_gas_act_stove	381.416	221.255	158.724	322.928	702.908	1084.32	646.255	256.936	203.814	491.872	952.621	1598.88
VGT_wheat_act_proxy_std_gas_act_microwave	541.17	157.864	113.092	244.021	514.976	1056.15	917.645	177.933	154.321	348.682	680.935	1598.58
VGN_wheat_mact_proxy_high_eli_act_stove	441.433	324.442	115.474	219.892	659.809	1101.24	748.051	383.968	183.451	282.672	850.091	1598.14
VGT_potatoes_sed_proxy_low_gas_act_stove	406.027	165.543	146.047	354.294	665.884	1071.91	687.218	190.628	196.85	523.057	910.534	1597.75
VGT_wheat_act_average_high_eli_act_microwave	388.968	356.137	121.318	249.404	726.859	1115.83	659.422	421.989	190.468	324.44	936.897	1596.32
LOWMEAT_rice_mact_proxy_std_eli_effi_stove	390.492	214.291	151.709	319.05	685.05	1075.54	662.135	252.707	195.567	485.349	933.624	1595.76
VGT_rice_act_proxy_low_gas_act_microwave	381.259	220.889	158.124	322.029	701.042	1082.3	645.988	256.506	202.057	490.908	949.47	1595.46
VGN_potatoes_sed_min_high_gas_act_stove	371.725	203.743	152.734	355.679	712.156	1083.88	627.62	229.185	210.235	528.339	967.76	1595.38
VGN_wheat_mact_proxy_high_eli_act_microwave	441.276	324.076	114.874	218.993	657.943	1099.22	747.784	383.538	181.694	281.709	846.94	1594.72
LOWMEAT_rice_mact_proxy_std_gas_act_stove	389.914	227.375	149.606	314.313	691.294	1081.21	661.167	261.634	191.002	480.56	933.196	1594.36
VGT_potatoes_sed_proxy_low_gas_act_microwave	405.87	165.177	145.447	353.395	664.019	1069.89	686.951	190.197	195.093	522.093	907.383	1594.33
LOWMEAT_wheat_mact_proxy_std_eli_effi_stove	552.645	134.097	107.757	244.634	486.488	1039.13	937.63	157.459	148.535	349.86	655.855	1593.49
VGT_rice_act_proxy_low_eli_effi_stove	381.639	209.943	159.359	324.485	693.786	1075.43	646.628	247.229	205.268	493.441	945.938	1592.57
LOWMEAT_rice_mact_proxy_std_eli_effi_microwave	390.335	213.925	151.109	318.151	683.184	1073.52	661.868	252.276	193.81	484.386	930.473	1592.34
LOWMEAT_wheat_mact_proxy_std_gas_act_stove	552.067	147.181	105.654	239.897	492.732	1044.8	936.663	166.387	143.97	345.071	655.427	1592.09
VGN_potatoes_sed_min_high_gas_act_microwave	371.568	203.377	152.134	354.78	710.291	1081.86	627.353	228.755	208.479	527.376	964.609	1591.96
LOWMEAT_rice_mact_proxy_std_gas_act_microwave	389.757	227.009	149.006	313.414	689.428	1079.19	660.9	261.203	189.245	479.596	930.045	1590.94
LOWMEAT_wheat_mact_proxy_std_eli_effi_microwave	552.487	133.731	107.157	243.735	484.623	1037.11	937.363	157.029	146.778	348.897	652.704	1590.07
VGT_potatoes_sed_proxy_low_eli_effi_stove	406.154	154.705	146.288	354.998	655.991	1062.15	687.432	180.711	197.471	523.763	901.945	1589.38
VGT_rice_act_proxy_low_eli_effi_microwave	381.482	209.577	158.758	323.586	691.921	1073.4	646.361	246.798	203.511	492.478	942.787	1589.15
LOWMEAT_wheat_mact_proxy_std_gas_act_microwave	551.91	146.815	105.054	238.998	490.867	1042.78	936.396	165.956	142.213	344.107	652.276	1588.67
VGT_potatoes_sed_proxy_low_eli_effi_microwave	405.997	154.339	145.688	354.099	654.126	1060.12	687.165	180.28	195.714	522.8	898.794	1585.96
HGD_rice_mact_average_std_eli_act_stove	323.565	316.505	145.18	310.685	772.37	1095.93	548.638	374.694	202.032	455.703	1032.43	1581.07
VGT_wheat_act_proxy_low_gas_act_stove	541.315	138.003	113.067	243.931	495.002	1036.32	917.891	158.052	154.973	348.63	661.655	1579.55
HGD_rice_mact_average_std_eli_act_microwave	323.408	316.139	144.58	309.785	770.504	1093.91	548.371	374.263	200.276	454.74	1029.28	1577.65
VGN_potatoes_sed_min_std_gas_act_stove	371.715	187.691	152.238	354.894	694.823	1066.54	627.603	213.065	209.359	527.534	949.958	1577.56
VGN_potatoes_sed_min_std_eli_effi_stove	372.209	175.027	153.993	358.877	687.896	1060.1	628.43	203.953	213.186	531.56	948.699	1577.13
VGT_wheat_act_proxy_low_gas_act_microwave	541.158	137.637	112.467	243.032	493.136	1034.29	917.624	157.621	153.216	347.667	658.505	1576.13
LOWMEAT_rice_mact_proxy_low_gas_act_stove	389.903	209.475	149.053	313.438	671.966	1061.87	661.148	243.658	190.025	479.662	913.345	1574.49
VGT_potatoes_sed_proxy_high_gas_effi_stove	405.785	150.11	144.576	351.406	646.092	1051.88	686.813	173.458	193.913	520.122	887.493	1574.31
VGN_potatoes_sed_min_std_gas_act_microwave	371.558	187.324	151.638	353.995	692.957	1064.52	627.336	212.634	207.603	526.57	946.807	1574.14
VGN_potatoes_sed_min_std_eli_effi_microwave	372.052	174.661	153.393	357.977	686.031	1058.08	628.163	203.522	211.43	530.596	945.548	1573.71
VGT_rice_act_proxy_high_gas_effi_stove	381.174	204.153	157.201	319.959	681.313	1062.49	645.848	238.091	200.786	488.853	927.729	1573.58
VGT_wheat_act_proxy_low_eli_effi_stove	541.538	126.691	113.702	245.488	485.88	1027.42	918.264	148.344	156.427	350.2	654.972	1573.24
LOWMEAT_wheat_mact_proxy_low_gas_act_stove	552.056	129.281	105.101	239.022	473.404	1025.46	936.644	148.411	142.993	344.172	635.576	1572.22
LOWMEAT_rice_mact_proxy_low_gas_act_microwave	389.746	209.109	148.453	312.539	670.1	1059.85	660.882	243.228	188.268	478.698	910.194	1571.08
VGT_potatoes_sed_proxy_high_gas_effi_microwave	405.628	149.744	143.976	350.507	644.227	1049.85	686.546	173.028	192.157	519.158	884.342	1570.89
VGT_potatoes_sed_proxy_std_gas_effi_stove	405.783	146.899	144.477	351.249	642.626	1048.41	686.81	170.234	193.738	519.961	883.933	1570.74
VGT_rice_act_proxy_high_gas_effi_microwave	381.017	203.787	156.601	319.06	679.448	1060.46	645.581	237.66	199.029	487.889	924.578	1570.16
VGT_wheat_act_proxy_low_eli_effi_microwave	541.381	126.325	113.102	244.588	484.015	1025.4	917.997	147.914	154.671	349.237	651.821	1569.82
VGT_rice_act_proxy_std_gas_effi_stove	381.171	200.107	157.076	319.761	676.945	1058.12	645.843	234.028	200.565	488.65	923.243	1569.09
LOWMEAT_wheat_mact_proxy_low_gas_act_microwave	551.899	128.915	104.501	238.123	471.539	1023.44	936.377	147.98	141.236	343.209	632.425	1568.8
VGT_potatoes_sed_proxy_std_gas_effi_microwave	405.626	146.533	143.877	350.35	640.76	1046.39	686.543	169.804	191.981	518.997	880.782	1567.32
VGT_potatoes_sed_proxy_low_gas_effi_stove	405.781	143.689	144.378	351.093	639.159	1044.94	686.806	167.01	193.563	519.799	880.373	1567.18
LOWMEAT_rice_mact_proxy_low_eli_effi_stove	390.073	198.427	149.468	314.52	662.415	1052.49	661.433	233.834	191.014	480.75	905.598	1567.03
VGT_rice_act_proxy_std_gas_effi_microwave	381.014	199.741	156.476	318.862	675.08	1056.09	645.577	233.597	198.808	487.686	920.092	1565.67
VGN_potatoes_mact_proxy_high_eli_effi_stove	361.182	189.809	152.483	353.589	695.881	1057.06	609.807	221.669	212.915	521.001	955.585	1565.39
LOWMEAT_wheat_mact_proxy_low_eli_effi_stove	552.226	118.233	105.516	240.104	463.853	1016.08	936.929	138.587	143.982	345.261	627.83	1564.76
VGT_rice_act_proxy_low_gas_effi_stove	381.169	196.062	156.952	319.564	672.577	1053.75	645.839	229.966	200.344	488.447	918.757	1564.6
VGT_potatoes_sed_proxy_low_gas_effi_microwave	405.624	143.323	143.777	350.193	637.294	1042.92	686.539	166.58	191.806	518.836	877.222	1563.76
LOWMEAT_rice_mact_proxy_low_eli_effi_microwave	389.916	198.061	148.868	313.62	660.549	1050.47	661.166	233.403	189.257	479.787	902.448	1563.61
LOWMEAT_wheat_act_average_std_eli_act_stove	441.304	270.537	111.259	240.989	622.785	1064.09	748.639	320.195	168.352	324.947	813.495	1562.13
VGN_potatoes_mact_proxy_high_eli_effi_microwave	361.025	189.443	151.883	352.689	694.016	1055.04	609.54	221.238	211.158	520.038	952.434	1561.97
LOWMEAT_wheat_mact_proxy_low_eli_effi_microwave	552.069	117.867	104.916	239.204	461.987	1014.06	936.662	138.156	142.225	344.297	624.679	1561.34
VGT_rice_act_proxy_low_gas_effi_microwave	381.012	195.696	156.351	318.664	670.712	1051.72	645.572	229.535	198.587	487.483	915.606	1561.18
VGN_potatoes_sed_min_low_gas_act_stove	371.706	171.638	151.742	354.109	677.49	1049.2	627.587	196.944	208.483	526.728	932.156	1559.74
HGD_wheat_sed_proxy_high_eli_effi_stove	519.761	142.2	105.198	251.174	498.572	1018.33	881.89	167.18	145.476	365.084	677.74	1559.63
HGD_potatoes_act_average_high_eli_act_stove	286.579	367.283	131.129	315.288	813.701	1100.28	485.536	435.009	201.462	436.814	1073.28	1558.82
LOWMEAT_wheat_act_average_std_eli_act_microwave	441.146	270.171	110.658	240.09	620.92	1062.07	748.372	319.765	166.595	323.984	810.344	1558.72
VGT_rice_act_average_std_eli_act_stove	300.236	338.413	151.294	302.149	791.856	1092.09	508.621	400.619	213.418	433.814	1047.85	1556.47
VGN_potatoes_sed_min_low_gas_act_microwave	371.549	171.272	151.142	353.21	675.624	1047.17	627.32	196.514	206.726	525.765	929.005	1556.32
HGD_wheat_sed_proxy_high_eli_effi_microwave	519.604	141.834	104.597	250.275	496.706	1016.31	881.623	166.749	143.719	364.121	674.589	1556.21
HGD_potatoes_act_average_high_eli_act_microwave	286.422	366.917	130.529	314.389	811.835	1098.26	485.269	434.578	199.705	435.851	1070.13	1555.4
VGN_potatoes_mact_proxy_high_gas_act_stove	360.197	204.929	148.692	345.197	698.818	1059.02	608.156	229.699	204.774	512.51	946.983	1555.14
VGT_wheat_act_proxy_high_gas_effi_stove	541.072	120.901	111.545	240.962	473.407	1014.48	917.484	139.206	151.945	345.612	636.763	1554.25
VGT_rice_act_average_std_eli_act_microwave	300.079	338.047	150.694	301.25	789.99	1090.07	508.354	400.189	211.661	432.851	1044.7	1553.05
HGD_wheat_sed_proxy_high_gas_act_stove	518.902	156.69	101.929	243.914	502.533	1021.44	880.45	175.488	138.442	357.739	671.669	1552.12
HGD_rice_sed_average_high_eli_act_stove	292.106	356.559	141.861	299.68	798.1	1090.21	495.26	422.527	203.876	430.072	1056.48	1551.73
VGN_potatoes_mact_proxy_high_gas_act_microwave	360.04	204.563	148.092	344.297	696.953	1056.99	607.889	229.268	203.017	511.547	943.832	1551.72
HGD_rice_sed_proxy_high_eli_effi_stove	370.695	214.07	144.469	315.828	674.367	1045.06	628.628	252.552	187.426	483.085	923.062	1551.69
VGN_potatoes_sed_min_low_eli_effi_stove	371.833	160.8	151.983	354.814	667.597	1039.43	627.801	187.028	209.103	527.435	923.566	1551.37
VGT_wheat_act_proxy_high_gas_effi_microwave	540.915	120.535	110.944	240.063	471.542	1012.46	917.217	138.775	150.188	344.648	633.612	1550.83
LOWMEAT_rice_mact_proxy_high_gas_effi_stove	389.661	193.303	147.559	310.514	651.376	1041.04	660.742	225.747	187.048	476.689	889.484	1550.23
VGT_wheat_act_proxy_std_gas_effi_stove	541.07	116.856	111.42	240.764	469.039	1010.11	917.48	135.144	151.724	345.409	632.277	1549.76
HGD_wheat_sed_proxy_high_gas_act_microwave	518.745	156.324	101.329	243.015	500.667	1019.41	880.183	175.057	136.685	356.776	668.518	1548.7
HGD_rice_sed_average_high_eli_act_microwave	291.949	356.193	141.261	298.781	796.235	1088.18	494.993	422.097	202.119	429.108	1053.32	1548.32
HGD_rice_sed_proxy_high_eli_effi_microwave	370.538	213.704	143.869	314.928	672.501	1043.04	628.361	252.121	185.669	482.121	919.911	1548.27
LOWMEAT_wheat_mact_proxy_high_gas_effi_stove	551.814	113.109	103.607	236.098	452.815	1004.63	936.238	130.5	140.015	341.2	611.715	1547.95
VGN_potatoes_sed_min_low_eli_effi_microwave	371.676	160.434	151.383	353.914	665.732	1037.41	627.534	186.597	207.347	526.471	920.415	1547.95
LOWMEAT_rice_mact_proxy_high_gas_effi_microwave	389.504	192.937	146.959	309.615	649.511	1039.01	660.476	225.316	185.291	475.726	886.333	1546.81
VGT_wheat_act_proxy_std_gas_effi_microwave	540.913	116.49	110.819	239.865	467.174	1008.09	917.213	134.713	149.968	344.445	629.126	1546.34
LOWMEAT_rice_mact_proxy_std_gas_effi_stove	389.659	189.723	147.449	310.339	647.511	1037.17	660.739	222.152	186.852	476.51	885.514	1546.25
VGT_wheat_act_proxy_low_gas_effi_stove	541.067	112.81	111.295	240.566	464.671	1005.74	917.475	131.081	151.504	345.206	627.791	1545.27
LOWMEAT_wheat_mact_proxy_high_gas_effi_microwave	551.657	112.743	103.007	235.199	450.949	1002.61	935.971	130.069	138.259	340.237	608.564	1544.54
VGT_rice_mact_proxy_low_eli_act_stove	339.697	258.998	152.923	308.397	720.317	1060.01	575.53	305.871	204.701	458.267	968.839	1544.37
HGD_rice_sed_proxy_high_gas_act_stove	369.836	228.56	141.201	308.567	678.328	1048.16	627.189	260.86	180.392	475.74	916.991	1544.18
LOWMEAT_wheat_mact_proxy_std_gas_effi_stove	551.812	109.529	103.497	235.923	448.949	1000.76	936.234	126.904	139.82	341.021	607.745	1543.98
LOWMEAT_rice_mact_proxy_std_gas_effi_microwave	389.502	189.357	146.849	309.44	645.645	1035.15	660.472	221.721	185.095	475.546	882.363	1542.83
LOWMEAT_rice_mact_proxy_low_gas_effi_stove	389.657	186.143	147.338	310.164	643.645	1033.3	660.735	218.557	186.657	476.33	881.544	1542.28
VGT_wheat_act_proxy_low_gas_effi_microwave	540.91	112.444	110.695	239.667	462.806	1003.72	917.208	130.651	149.747	344.242	624.64	1541.85
VGT_rice_mact_proxy_low_eli_act_microwave	339.54	258.632	152.322	307.498	718.452	1057.99	575.263	305.44	202.945	457.303	965.688	1540.95
HGD_rice_sed_proxy_high_gas_act_microwave	369.679	228.194	140.601	307.668	676.462	1046.14	626.922	260.429	178.635	474.776	913.84	1540.76
LOWMEAT_wheat_mact_proxy_std_gas_effi_microwave	551.655	109.163	102.897	235.024	447.083	998.738	935.968	126.474	138.063	340.057	604.594	1540.56
LOWMEAT_wheat_mact_proxy_low_gas_effi_stove	551.81	105.949	103.386	235.748	445.083	996.893	936.231	123.309	139.625	340.841	603.775	1540.01
LOWMEAT_rice_mact_proxy_low_gas_effi_microwave	389.5	185.777	146.738	309.265	641.779	1031.28	660.468	218.126	184.9	475.367	878.393	1538.86
VGN_potatoes_mact_proxy_std_eli_effi_stove	360.764	173.945	150.243	349.058	673.246	1034.01	609.105	202.796	208.362	516.402	927.56	1536.67
HGD_rice_act_average_high_eli_effi_stove	361.992	221.146	143.015	311.712	675.873	1037.86	613.862	261.02	186.818	474.953	922.791	1536.65
LOWMEAT_wheat_mact_proxy_low_gas_effi_microwave	551.653	105.583	102.786	234.849	443.218	994.87	935.964	122.878	137.868	339.878	600.624	1536.59
VGN_potatoes_sed_min_high_gas_effi_stove	371.464	156.205	150.271	351.222	657.698	1029.16	627.182	179.775	205.546	523.793	909.115	1536.3
VGN_potatoes_mact_proxy_std_gas_act_stove	360.186	187.029	148.14	344.321	679.49	1039.68	608.138	211.723	203.797	511.612	927.132	1535.27
HGD_wheat_sed_proxy_std_gas_act_stove	518.892	140.637	101.433	243.129	485.2	1004.09	880.434	159.367	137.566	356.934	653.867	1534.3
HGD_wheat_sed_proxy_std_eli_effi_stove	519.386	127.973	103.188	247.111	478.273	997.658	881.26	150.255	141.393	360.959	652.607	1533.87
VGN_potatoes_mact_proxy_std_eli_effi_microwave	360.607	173.579	149.643	348.159	671.38	1031.99	608.838	202.366	206.605	515.438	924.409	1533.25
HGD_rice_act_average_high_eli_effi_microwave	361.834	220.78	142.414	310.813	674.007	1035.84	613.596	260.589	185.061	473.989	919.64	1533.24
VGN_potatoes_sed_min_high_gas_effi_microwave	371.307	155.839	149.671	350.322	655.833	1027.14	626.915	179.344	203.789	522.83	905.964	1532.88
VGN_potatoes_sed_min_std_gas_effi_stove	371.462	152.994	150.172	351.065	654.231	1025.69	627.178	176.551	205.371	523.632	905.554	1532.73
VGN_potatoes_mact_proxy_std_gas_act_microwave	360.029	186.663	147.54	343.422	677.625	1037.65	607.871	211.293	202.04	510.648	923.981	1531.85
LOWMEAT_wheat_mact_average_high_eli_act_stove	392.708	320.512	111.469	236.757	668.738	1061.45	666.158	379.83	174.296	311.439	865.564	1531.72
HGD_wheat_sed_proxy_std_gas_act_microwave	518.735	140.271	100.833	242.23	483.334	1002.07	880.167	158.937	135.809	355.97	650.716	1530.88
HGD_wheat_sed_proxy_std_eli_effi_microwave	519.228	127.607	102.588	246.212	476.407	995.636	880.993	149.824	139.636	359.996	649.456	1530.45
LOWMEAT_rice_act_average_low_eli_act_stove	344.032	259.378	144.707	300.338	704.423	1048.46	583.32	306.613	194.09	446.378	947.081	1530.4
VGN_potatoes_sed_min_std_gas_effi_microwave	371.305	152.628	149.572	350.165	652.366	1023.67	626.911	176.12	203.614	522.669	902.403	1529.31
VGN_potatoes_sed_min_low_gas_effi_stove	371.46	149.784	150.073	350.908	650.765	1022.22	627.175	173.327	205.196	523.471	901.994	1529.17
LOWMEAT_wheat_mact_average_high_eli_act_microwave	392.551	320.146	110.869	235.858	666.873	1059.42	665.891	379.399	172.539	310.475	862.413	1528.3
LOWMEAT_rice_sed_proxy_low_eli_act_stove	351.588	244.523	144.839	301.364	690.726	1042.31	596.141	288.896	192.232	450.752	931.879	1528.02
VGT_wheat_mact_proxy_low_eli_act_stove	481.206	185.321	112.517	238.485	536.323	1017.53	815.924	218.359	161.478	331.5	711.338	1527.26
LOWMEAT_rice_act_average_low_eli_act_microwave	343.875	259.012	144.107	299.438	702.557	1046.43	583.053	306.182	192.334	445.415	943.93	1526.98
VGT_rice_mact_average_high_eli_act_stove	267.865	380.581	146.9	290.883	818.364	1086.23	453.745	451.004	214.178	407.785	1072.97	1526.71
HGD_rice_sed_proxy_std_gas_act_stove	369.827	212.507	140.705	307.782	660.995	1030.82	627.172	244.739	179.516	474.934	899.189	1526.36
LOWMEAT_wheat_sed_proxy_low_eli_act_stove	497.005	172.606	105.423	234.629	512.658	1009.66	843.203	203.479	150.054	329.247	682.779	1525.98
HGD_rice_sed_proxy_std_eli_effi_stove	370.32	199.843	142.46	311.765	654.068	1024.39	627.999	235.627	183.343	478.96	897.93	1525.93
VGN_potatoes_sed_min_low_gas_effi_microwave	371.303	149.418	149.473	350.008	648.899	1020.2	626.908	172.896	203.439	522.508	898.843	1525.75
LOWMEAT_rice_sed_proxy_low_eli_act_microwave	351.431	244.157	144.239	300.465	688.861	1040.29	595.875	288.465	190.475	449.788	928.728	1524.6
VGT_wheat_mact_proxy_low_eli_act_microwave	481.049	184.955	111.917	237.586	534.458	1015.51	815.658	217.928	159.722	330.537	708.187	1523.84
VGN_rice_act_proxy_low_eli_act_stove	309.729	286.349	159.558	297.587	743.495	1053.22	524.204	338.201	213.67	447.539	999.411	1523.61
VGT_rice_mact_average_high_eli_act_microwave	267.708	380.215	146.3	289.983	816.498	1084.21	453.478	450.573	212.421	406.821	1069.82	1523.29
HGD_rice_act_average_high_gas_act_stove	360.848	237.06	138.565	301.895	677.52	1038.37	611.945	268.701	177.283	465.019	911.002	1522.95
HGD_rice_sed_proxy_std_gas_act_microwave	369.669	212.141	140.105	306.883	659.129	1028.8	626.906	244.309	177.759	473.971	896.038	1522.94
LOWMEAT_wheat_sed_proxy_low_eli_act_microwave	496.848	172.24	104.823	233.73	510.793	1007.64	842.936	203.048	148.297	328.283	679.628	1522.56
HGD_rice_sed_proxy_std_eli_effi_microwave	370.163	199.477	141.86	310.865	652.202	1022.36	627.732	235.196	181.586	477.996	894.779	1522.51
VGN_rice_act_proxy_low_eli_act_microwave	309.572	285.983	158.958	296.688	741.629	1051.2	523.937	337.771	211.913	446.576	996.26	1520.2
VGN_wheat_act_average_high_eli_act_stove	389.97	346.815	111.88	211.317	670.011	1059.98	660.814	410.817	181.131	266.84	858.789	1519.6
HGD_rice_act_average_high_gas_act_microwave	360.691	236.694	137.965	300.995	675.655	1036.35	611.678	268.27	175.526	464.055	907.851	1519.53
VGT_rice_sed_proxy_std_eli_act_stove	306.574	304.988	148.804	297.628	751.42	1057.99	519.376	360.808	206.27	432.371	999.448	1518.82
HGD_wheat_sed_proxy_low_gas_act_stove	518.882	124.584	100.938	242.344	467.866	986.749	880.417	143.247	136.69	356.128	636.065	1516.48
VGN_wheat_act_average_high_eli_act_microwave	389.813	346.449	111.28	210.417	668.146	1057.96	660.547	410.386	179.375	265.877	855.638	1516.18
VGN_rice_act_average_std_eli_act_stove	272.346	352.484	155.216	288.882	796.581	1068.93	460.892	417.188	217.905	419.885	1054.98	1515.87
VGT_rice_sed_proxy_std_eli_act_microwave	306.416	304.622	148.204	296.729	749.555	1055.97	519.109	360.377	204.513	431.407	996.297	1515.41
VGN_potatoes_mact_proxy_low_gas_act_stove	360.175	169.129	147.587	343.446	660.162	1020.34	608.119	193.748	202.82	510.714	907.281	1515.4
HGD_wheat_sed_proxy_low_gas_act_microwave	518.725	124.218	100.338	241.445	466.001	984.726	880.15	142.816	134.933	355.165	632.914	1513.06
VGN_rice_act_average_std_eli_act_microwave	272.189	352.118	154.616	287.982	794.716	1066.91	460.625	416.757	216.149	418.922	1051.83	1512.45
VGN_potatoes_mact_proxy_low_gas_act_microwave	360.018	168.763	146.987	342.547	658.296	1018.31	607.852	193.317	201.063	509.75	904.13	1511.98
HGD_rice_sed_proxy_low_gas_act_stove	369.817	196.454	140.21	306.997	643.661	1013.48	627.156	228.619	178.639	474.129	881.387	1508.54
HGD_wheat_sed_proxy_low_eli_effi_stove	519.01	113.747	101.179	243.048	457.974	976.984	880.631	133.33	137.31	356.835	627.475	1508.11
VGN_potatoes_mact_proxy_low_eli_effi_stove	360.345	158.081	148.002	344.527	650.611	1010.96	608.404	183.924	203.809	511.802	899.535	1507.94
HGD_rice_sed_proxy_low_gas_act_microwave	369.66	196.088	139.61	306.098	641.796	1011.46	626.889	228.188	176.883	473.165	878.236	1505.13
HGD_wheat_sed_proxy_low_eli_effi_microwave	518.853	113.381	100.579	242.149	456.108	974.961	880.364	132.9	135.553	355.871	624.324	1504.69
VGN_potatoes_mact_proxy_low_eli_effi_microwave	360.188	157.715	147.402	343.628	648.745	1008.93	608.137	183.493	202.052	510.839	896.384	1504.52
HGD_rice_act_average_std_eli_effi_stove	361.519	203.22	140.483	306.593	650.296	1011.81	613.07	239.695	181.673	469.756	891.124	1504.19
LOWMEAT_rice_mact_average_std_eli_act_stove	306.624	310.636	141.07	289.28	740.986	1047.61	519.852	367.809	197.074	418.904	983.787	1503.64
VGT_wheat_sed_proxy_std_eli_act_stove	433.477	238.915	112.569	234.932	586.416	1019.89	734.959	282.328	167.508	318.688	768.524	1503.48
HGD_rice_act_average_std_eli_effi_microwave	361.361	202.854	139.883	305.693	648.43	1009.79	612.803	239.264	179.916	468.792	887.973	1500.78
HGD_rice_act_average_std_gas_act_stove	360.835	216.834	137.941	300.906	655.68	1016.52	611.924	248.389	176.179	464.004	888.571	1500.5
LOWMEAT_rice_mact_average_std_eli_act_microwave	306.467	310.27	140.47	288.38	739.121	1045.59	519.585	367.378	195.317	417.94	980.636	1500.22
HGD_rice_sed_proxy_low_eli_effi_stove	369.944	185.616	140.451	307.702	633.769	1003.71	627.37	218.702	179.26	474.835	872.797	1500.17
VGT_wheat_sed_proxy_std_eli_act_microwave	433.32	238.549	111.969	234.033	584.551	1017.87	734.693	281.897	165.751	317.724	765.373	1500.07
VGN_rice_mact_proxy_std_eli_act_stove	276.266	334.505	154.213	286.846	775.565	1051.83	467.535	395.765	214.402	419.932	1030.1	1497.63
HGD_rice_act_average_std_gas_act_microwave	360.678	216.468	137.341	300.006	653.815	1014.49	611.657	247.958	174.422	463.04	885.42	1497.08
HGD_rice_sed_proxy_low_eli_effi_microwave	369.787	185.25	139.85	306.802	631.903	1001.69	627.103	218.271	177.503	473.872	869.646	1496.75
VGN_rice_mact_proxy_std_eli_act_microwave	276.109	334.139	153.613	285.947	773.699	1049.81	467.268	395.334	212.645	418.968	1026.95	1494.22
HGD_wheat_sed_proxy_high_gas_effi_stove	518.641	109.152	99.4667	239.457	448.075	966.715	880.012	126.078	133.753	353.193	613.024	1493.04
VGN_potatoes_mact_proxy_high_gas_effi_stove	359.933	152.957	146.093	340.522	639.572	999.505	607.713	175.836	199.842	507.742	883.421	1491.13
VGN_rice_mact_average_high_eli_act_stove	243.183	393.033	150.371	279.141	822.546	1065.73	411.505	465.667	218.15	395.458	1079.27	1490.78
HGD_wheat_sed_proxy_high_gas_effi_microwave	518.484	108.785	98.8666	238.557	446.209	964.693	879.745	125.647	131.996	352.23	609.873	1489.62
HGD_wheat_sed_proxy_std_gas_effi_stove	518.639	105.941	99.3676	239.3	444.608	963.247	880.008	122.854	133.578	353.032	609.463	1489.47
VGN_potatoes_mact_proxy_high_gas_effi_microwave	359.776	152.591	145.493	339.623	637.707	997.483	607.446	175.406	198.086	506.778	880.27	1487.72
VGN_rice_mact_average_high_eli_act_microwave	243.026	392.667	149.771	278.242	820.68	1063.71	411.238	465.236	216.393	394.494	1076.12	1487.36
VGN_potatoes_mact_proxy_std_gas_effi_stove	359.931	149.377	145.982	340.347	635.707	995.638	607.709	172.241	199.647	507.562	879.45	1487.16
HGD_wheat_act_average_low_eli_act_stove	458.807	186.941	102.891	238.93	528.762	987.569	778.435	220.637	147.839	339.417	707.893	1486.33
HGD_wheat_sed_proxy_std_gas_effi_microwave	518.482	105.575	98.7674	238.4	442.743	961.224	879.742	122.423	131.821	352.069	606.312	1486.05
HGD_wheat_sed_proxy_low_gas_effi_stove	518.637	102.73	99.2684	239.143	441.141	959.778	880.005	119.63	133.402	352.871	605.903	1485.91
HGD_rice_sed_proxy_high_gas_effi_stove	369.575	181.021	138.739	304.11	623.87	993.445	626.751	211.45	175.703	471.194	858.346	1485.1
VGN_potatoes_mact_proxy_std_gas_effi_microwave	359.774	149.011	145.382	339.448	633.841	993.615	607.442	171.811	197.89	506.599	876.299	1483.74
VGN_potatoes_mact_proxy_low_gas_effi_stove	359.929	145.797	145.872	340.172	631.841	991.77	607.706	168.646	199.452	507.382	875.48	1483.19
HGD_wheat_act_average_low_eli_act_microwave	458.65	186.574	102.291	238.031	526.896	985.546	778.168	220.206	146.082	338.453	704.742	1482.91
HGD_wheat_sed_proxy_low_gas_effi_microwave	518.48	102.364	98.6683	238.243	439.276	957.756	879.738	119.199	131.646	351.907	602.752	1482.49
LOWMEAT_rice_sed_average_high_eli_act_stove	276.914	351.297	138.175	280.484	769.956	1046.87	469.445	416.353	199.429	397.07	1012.85	1482.3
HGD_rice_sed_proxy_high_gas_effi_microwave	369.418	180.655	138.138	303.21	622.004	991.422	626.484	211.019	173.946	470.23	855.195	1481.68
HGD_rice_sed_proxy_std_gas_effi_stove	369.573	177.811	138.639	303.953	620.403	989.976	626.747	208.226	175.527	471.033	854.786	1481.53
VGN_potatoes_mact_proxy_low_gas_effi_microwave	359.772	145.431	145.272	339.273	629.975	989.747	607.439	168.215	197.695	506.419	872.329	1479.77
LOWMEAT_rice_sed_average_high_eli_act_microwave	276.757	350.93	137.575	279.585	768.091	1044.85	469.178	415.923	197.673	396.107	1009.7	1478.88
HGD_rice_sed_proxy_std_gas_effi_microwave	369.416	177.445	138.039	303.053	618.538	987.953	626.48	207.795	173.771	470.069	851.635	1478.12
HGD_rice_act_average_low_gas_act_stove	360.823	196.607	137.316	299.917	633.84	994.663	611.903	228.077	175.074	462.989	866.14	1478.04
HGD_rice_sed_proxy_low_gas_effi_stove	369.571	174.6	138.54	303.796	616.936	986.507	626.744	205.002	175.352	470.872	851.225	1477.97
VGN_rice_sed_proxy_high_eli_act_stove	249.689	372.702	149.962	278.302	800.966	1050.65	422.528	441.424	214.969	397.992	1054.38	1476.91
VGN_potatoes_sed_proxy_low_eli_act_stove	324.928	208.342	143.524	328.275	680.14	1005.07	548.585	244.137	203.706	478.599	926.442	1475.03
VGN_wheat_act_proxy_low_eli_act_stove	493.996	185.35	103.125	196.336	484.811	978.807	837.212	218.245	152.974	266.456	637.675	1474.89
HGD_rice_act_average_low_gas_act_microwave	360.666	196.241	136.716	299.017	631.975	992.641	611.637	227.646	173.318	462.026	862.99	1474.63
HGD_rice_sed_proxy_low_gas_effi_microwave	369.414	174.234	137.94	302.896	615.071	984.485	626.477	204.571	173.595	469.908	848.074	1474.55
LOWMEAT_potatoes_act_average_high_eli_act_stove	268.053	361.243	126.815	291.56	779.618	1047.67	454.058	427.932	196.235	396.014	1020.18	1474.24
VGN_rice_sed_proxy_high_eli_act_microwave	249.532	372.336	149.362	277.402	799.1	1048.63	422.261	440.993	213.212	397.029	1051.23	1473.49
HGD_rice_act_average_low_eli_effi_stove	361.046	185.295	137.951	301.473	624.719	985.764	612.277	218.37	176.529	464.559	859.457	1471.73
VGN_potatoes_sed_proxy_low_eli_act_microwave	324.771	207.976	142.924	327.376	678.275	1003.05	548.318	243.706	201.949	477.636	923.291	1471.61
VGN_wheat_act_proxy_low_eli_act_microwave	493.839	184.984	102.525	195.436	482.945	976.784	836.945	217.814	151.217	265.493	634.524	1471.47
LOWMEAT_potatoes_act_average_high_eli_act_microwave	267.896	360.877	126.215	290.66	777.753	1045.65	453.791	427.501	194.479	395.051	1017.03	1470.82
VGT_rice_mact_proxy_high_eli_effi_stove	338.623	218.258	147.168	296.762	662.188	1000.81	573.728	257.404	193.009	446.455	896.869	1470.6
HGD_rice_act_average_low_eli_effi_microwave	360.889	184.929	137.351	300.574	622.853	983.742	612.01	217.939	174.772	463.595	856.306	1468.32
VGT_rice_mact_proxy_high_eli_effi_microwave	338.465	217.892	146.568	295.863	660.323	998.788	573.461	256.973	191.253	445.492	893.718	1467.18
HGD_wheat_mact_average_std_eli_act_stove	408.198	246.53	104.064	234.935	585.529	993.727	692.526	291.722	156.142	324.244	772.108	1464.63
HGD_wheat_mact_average_std_eli_act_microwave	408.041	246.164	103.464	234.036	583.663	991.704	692.259	291.291	154.385	323.281	768.957	1461.22
VGT_rice_mact_proxy_high_gas_act_stove	337.638	233.378	143.377	288.37	665.126	1002.76	572.077	265.434	184.868	437.964	888.267	1460.34
LOWMEAT_rice_sed_proxy_high_eli_effi_stove	350.6	207.058	139.547	290.665	637.27	987.869	594.484	244.325	181.479	439.889	865.694	1460.18
LOWMEAT_wheat_sed_proxy_high_eli_effi_stove	496.016	135.141	100.131	223.929	459.202	955.218	841.546	158.908	139.301	318.384	616.594	1458.14
VGT_rice_mact_proxy_high_gas_act_microwave	337.481	233.012	142.777	287.471	663.26	1000.74	571.81	265.004	183.112	437	885.116	1456.93
LOWMEAT_rice_sed_proxy_high_eli_effi_microwave	350.442	206.692	138.947	289.765	635.404	985.847	594.217	243.894	179.723	438.926	862.543	1456.76
LOWMEAT_wheat_sed_proxy_high_eli_effi_microwave	495.859	134.775	99.5313	223.03	457.336	953.196	841.279	158.478	137.545	317.421	613.443	1454.72
VGN_wheat_mact_proxy_std_eli_act_stove	439.34	245.122	104.271	197.239	546.632	985.973	744.543	289.605	160.686	259.675	709.966	1454.51
VGT_wheat_mact_proxy_high_eli_effi_stove	480.131	144.581	106.763	226.851	478.194	958.325	814.123	169.893	149.786	319.688	639.367	1453.49
HGD_rice_act_average_high_gas_effi_stove	360.58	179.505	135.794	296.947	612.246	972.826	611.496	209.231	172.046	459.97	841.248	1452.74
LOWMEAT_rice_sed_proxy_high_gas_act_stove	349.741	221.548	136.279	283.404	641.231	990.972	593.045	252.633	174.446	432.544	859.623	1452.67
VGN_wheat_mact_proxy_std_eli_act_microwave	439.183	244.756	103.671	196.34	544.767	983.95	744.276	289.174	158.929	258.712	706.815	1451.09
LOWMEAT_wheat_sed_proxy_high_gas_act_stove	495.158	149.631	96.8629	216.669	463.163	958.321	840.106	167.216	132.268	311.039	610.523	1450.63
VGT_wheat_mact_proxy_high_eli_effi_microwave	479.974	144.215	106.162	225.951	476.329	956.303	813.856	169.462	148.03	318.725	636.216	1450.07
HGD_rice_act_average_high_gas_effi_microwave	360.423	179.139	135.193	296.048	610.38	970.804	611.23	208.8	170.29	459.007	838.097	1449.33
LOWMEAT_rice_sed_proxy_high_gas_act_microwave	349.584	221.182	135.678	282.505	639.365	988.949	592.778	252.202	172.689	431.581	856.472	1449.25
LOWMEAT_rice_act_average_high_eli_effi_stove	342.849	214.515	138.37	287.525	640.41	983.259	581.336	253.241	181.215	433.371	867.827	1449.16
HGD_rice_act_average_std_gas_effi_stove	360.578	175.46	135.669	296.75	607.878	968.456	611.492	205.169	171.826	459.767	836.762	1448.25
HGD_wheat_sed_average_high_eli_act_stove	368.004	293.807	104.988	231.749	630.544	998.548	624.297	348.119	162.722	312.181	823.022	1447.32
LOWMEAT_wheat_sed_proxy_high_gas_act_microwave	495.001	149.265	96.2628	215.77	461.297	956.298	839.84	166.785	130.511	310.076	607.372	1447.21
LOWMEAT_rice_act_average_high_eli_effi_microwave	342.692	214.149	137.77	286.626	638.545	981.237	581.069	252.81	179.458	432.407	864.676	1445.74
HGD_rice_act_average_std_gas_effi_microwave	360.421	175.094	135.069	295.85	606.012	966.433	611.225	204.738	170.069	458.804	833.611	1444.84
HGD_wheat_sed_average_high_eli_act_microwave	367.847	293.441	104.388	230.849	628.678	996.525	624.03	347.688	160.965	311.217	819.871	1443.9
HGD_rice_act_average_low_gas_effi_stove	360.575	171.414	135.544	296.552	603.51	964.085	611.488	201.107	171.605	459.564	832.276	1443.76
VGT_wheat_mact_proxy_high_gas_act_stove	479.146	159.701	102.971	218.459	481.131	960.277	812.472	177.923	141.645	311.197	630.765	1443.24
VGN_rice_act_proxy_high_eli_effi_stove	308.546	241.486	153.222	284.775	679.483	988.028	522.22	284.83	200.795	434.532	920.157	1442.38
VGT_rice_mact_proxy_std_eli_effi_stove	338.204	202.394	144.928	292.232	639.553	977.757	573.026	238.532	188.456	441.856	868.844	1441.87
VGT_rice_mact_proxy_std_gas_act_stove	337.627	215.478	142.824	287.495	645.797	983.424	572.059	247.459	183.891	437.066	868.416	1440.47
HGD_rice_act_average_low_gas_effi_microwave	360.418	171.048	134.944	295.652	601.644	962.063	611.221	200.676	169.848	458.601	829.125	1440.35
VGT_wheat_mact_proxy_high_gas_act_microwave	478.989	159.335	102.371	217.559	479.266	958.255	812.205	177.492	139.889	310.234	627.614	1439.82
VGN_rice_act_proxy_high_eli_effi_microwave	308.389	241.12	152.621	283.876	677.617	986.006	521.953	284.399	199.038	433.569	917.006	1438.96
VGT_rice_mact_proxy_std_eli_effi_microwave	338.047	202.028	144.327	291.333	637.688	975.735	572.76	238.101	186.7	440.892	865.693	1438.45
VGN_wheat_sed_proxy_high_eli_act_stove	395.932	292.544	105.174	197.943	595.662	991.594	670.945	346.221	166.797	254.276	767.294	1438.24
VGT_wheat_act_average_std_eli_act_stove	386.76	266.874	109.259	224.707	600.84	987.6	655.725	315.793	166.502	299.417	781.712	1437.44
HGD_rice_mact_average_low_eli_act_stove	321.472	237.185	133.977	288.032	659.194	980.666	545.13	280.33	179.268	432.706	892.304	1437.43
VGT_rice_mact_proxy_std_gas_act_microwave	337.47	215.112	142.224	286.596	643.932	981.402	571.792	247.028	182.135	436.102	865.265	1437.06
LOWMEAT_rice_act_average_high_gas_act_stove	341.705	230.429	133.921	277.708	642.058	983.763	579.419	260.921	171.68	423.437	856.038	1435.46
LOWMEAT_rice_sed_proxy_std_gas_act_stove	349.731	205.495	135.783	282.619	623.897	973.629	593.028	236.513	173.569	431.739	841.821	1434.85
VGN_wheat_sed_proxy_high_eli_act_microwave	395.775	292.178	104.574	197.044	593.796	989.571	670.678	345.79	165.041	253.312	764.143	1434.82
LOWMEAT_rice_sed_proxy_std_eli_effi_stove	350.224	192.831	137.538	286.602	616.971	967.195	593.855	227.4	177.396	435.765	840.562	1434.42
VGT_wheat_act_average_std_eli_act_microwave	386.603	266.508	108.658	223.807	598.974	985.578	655.458	315.363	164.745	298.454	778.561	1434.02
HGD_rice_mact_average_low_eli_act_microwave	321.315	236.819	133.377	287.133	657.328	978.643	544.863	279.9	177.511	431.743	889.153	1434.02
LOWMEAT_wheat_sed_proxy_std_gas_act_stove	495.148	133.578	96.3673	215.884	445.83	940.977	840.09	151.096	131.391	310.234	592.721	1432.81
LOWMEAT_wheat_sed_proxy_std_eli_effi_stove	495.641	120.914	98.122	219.866	438.903	934.544	840.917	141.984	135.218	314.26	591.462	1432.38
LOWMEAT_rice_act_average_high_gas_act_microwave	341.548	230.063	133.321	276.809	640.193	981.741	579.152	260.491	169.923	422.473	852.887	1432.04
LOWMEAT_rice_sed_proxy_std_gas_act_microwave	349.574	205.129	135.183	281.72	622.032	971.606	592.762	236.082	171.813	430.775	838.67	1431.43
LOWMEAT_rice_sed_proxy_std_eli_effi_microwave	350.067	192.465	136.938	285.702	615.105	965.172	593.588	226.97	175.64	434.801	837.411	1431
LOWMEAT_wheat_sed_proxy_std_gas_act_microwave	494.991	133.212	95.7672	214.985	443.964	938.955	839.823	150.665	129.635	309.27	589.57	1429.39
LOWMEAT_wheat_sed_proxy_std_eli_effi_microwave	495.484	120.548	97.5218	218.967	437.037	932.521	840.65	141.553	133.462	313.296	588.311	1428.96
VGN_rice_act_proxy_high_gas_act_stove	307.402	257.4	148.772	274.958	681.13	988.532	520.302	292.51	191.259	424.598	908.368	1428.67
VGN_rice_act_proxy_high_gas_act_microwave	307.245	257.034	148.172	274.059	679.265	986.51	520.036	292.079	189.503	423.635	905.217	1425.25
VGT_wheat_mact_proxy_std_eli_effi_stove	479.712	128.717	104.522	222.32	455.559	935.271	813.421	151.02	145.233	315.089	611.342	1424.76
VGT_wheat_mact_proxy_std_gas_act_stove	479.135	141.801	102.419	217.584	461.803	940.938	812.453	159.947	140.668	310.299	610.914	1423.37
HGD_rice_sed_average_std_eli_act_stove	290.23	285.426	131.814	279.365	696.605	986.835	492.114	337.903	183.461	409.448	930.813	1422.93
VGT_wheat_mact_average_high_eli_act_stove	344.438	317.27	109.699	222.347	649.317	993.754	583.93	375.934	172.658	288.845	837.437	1421.37
VGT_wheat_mact_proxy_std_eli_effi_microwave	479.555	128.351	103.922	221.421	453.694	933.249	813.154	150.589	143.477	314.126	608.191	1421.35
VGT_rice_mact_proxy_low_gas_act_stove	337.616	197.578	142.272	286.62	626.469	964.085	572.04	229.483	182.914	436.168	848.565	1420.6
VGT_wheat_mact_proxy_std_gas_act_microwave	478.978	141.435	101.819	216.684	459.938	938.916	812.186	159.516	138.911	309.336	607.763	1419.95
HGD_rice_sed_average_std_eli_act_microwave	290.073	285.06	131.214	278.466	694.74	984.812	491.847	337.473	181.704	408.485	927.662	1419.51
VGT_wheat_mact_average_high_eli_act_microwave	344.281	316.904	109.099	221.448	647.451	991.732	583.663	375.503	170.901	287.882	834.286	1417.95
VGT_rice_mact_proxy_low_gas_act_microwave	337.459	197.212	141.672	285.72	624.604	962.062	571.773	229.052	181.157	435.204	845.414	1417.19
LOWMEAT_rice_sed_proxy_low_gas_act_stove	349.721	189.443	135.287	281.834	606.564	956.285	593.012	220.392	172.693	430.933	824.019	1417.03
LOWMEAT_rice_act_average_std_eli_effi_stove	342.376	196.589	135.838	282.406	614.834	957.209	580.543	231.916	176.07	428.174	836.16	1416.7
LOWMEAT_wheat_sed_proxy_low_gas_act_stove	495.138	117.526	95.8716	215.099	428.496	923.634	840.073	134.975	130.515	309.428	574.919	1414.99
LOWMEAT_rice_sed_proxy_low_gas_act_microwave	349.564	189.076	134.687	280.935	604.699	954.263	592.745	219.961	170.936	429.97	820.868	1413.61
LOWMEAT_rice_act_average_std_eli_effi_microwave	342.219	196.223	135.238	281.507	612.968	955.187	580.276	231.485	174.314	427.21	833.009	1413.28
VGT_rice_mact_proxy_low_eli_effi_stove	337.786	186.53	142.687	287.701	616.918	954.704	572.325	219.659	183.904	437.256	840.819	1413.14
LOWMEAT_rice_act_average_std_gas_act_stove	341.693	210.203	133.296	276.719	620.218	961.911	579.398	240.61	170.576	422.422	833.607	1413
LOWMEAT_wheat_sed_proxy_low_gas_act_microwave	494.981	117.16	95.2715	214.2	426.631	921.612	839.806	134.545	128.758	308.465	571.768	1411.57
VGN_rice_act_proxy_std_eli_effi_stove	308.073	223.56	150.69	279.656	653.906	961.978	521.427	263.504	195.65	429.335	888.489	1409.92
VGT_rice_mact_proxy_low_eli_effi_microwave	337.628	186.164	142.087	286.802	615.053	952.681	572.058	219.228	182.147	436.293	837.668	1409.73
LOWMEAT_rice_act_average_std_gas_act_microwave	341.536	209.836	132.696	275.82	618.353	959.888	579.131	240.179	168.819	421.458	830.456	1409.59
LOWMEAT_rice_sed_proxy_low_eli_effi_stove	349.849	178.605	135.528	282.539	596.672	946.521	593.226	210.476	173.313	431.64	815.429	1408.65
VGN_potatoes_sed_proxy_high_eli_effi_stove	323.94	170.877	138.232	317.575	626.684	950.624	546.928	199.566	192.954	467.737	860.256	1407.18
LOWMEAT_wheat_sed_proxy_low_eli_effi_stove	495.266	106.688	96.1125	215.804	418.604	913.869	840.287	125.059	131.135	310.135	566.329	1406.62
VGN_rice_act_proxy_std_eli_effi_microwave	307.916	223.194	150.09	278.757	652.04	959.956	521.16	263.074	193.893	428.372	885.338	1406.5
VGN_rice_act_proxy_std_gas_act_stove	307.389	237.174	148.148	273.969	659.29	966.68	520.282	272.198	190.155	423.583	885.937	1406.22
LOWMEAT_rice_sed_proxy_low_eli_effi_microwave	349.692	178.239	134.928	281.639	594.806	944.498	592.959	210.045	171.557	430.677	812.278	1405.24
HGD_wheat_act_average_high_eli_effi_stove	457.623	142.077	96.5545	226.118	464.75	922.373	776.45	167.265	134.963	326.41	628.638	1405.09
VGN_potatoes_sed_proxy_high_eli_effi_microwave	323.783	170.511	137.632	316.676	624.819	948.601	546.661	199.135	191.197	466.773	857.105	1403.77
VGT_wheat_mact_proxy_low_gas_act_stove	479.124	123.901	101.866	216.708	442.475	921.599	812.435	141.971	139.691	309.401	591.063	1403.5
LOWMEAT_wheat_sed_proxy_low_eli_effi_microwave	495.109	106.322	95.5124	214.904	416.738	911.847	840.02	124.628	129.379	309.171	563.178	1403.2
VGN_rice_act_proxy_std_gas_act_microwave	307.232	236.807	147.548	273.07	657.425	964.657	520.015	271.768	188.399	422.62	882.786	1402.8
HGD_wheat_act_average_high_eli_effi_microwave	457.466	141.711	95.9544	225.219	462.884	920.35	776.183	166.835	133.207	325.446	625.487	1401.67
VGT_wheat_mact_proxy_low_gas_act_microwave	478.967	123.535	101.266	215.809	440.61	919.577	812.168	141.541	137.934	308.438	587.912	1400.08
LOWMEAT_wheat_act_average_low_eli_act_stove	438.939	180.909	98.599	215.393	494.901	933.84	744.675	213.569	142.629	298.961	655.159	1399.83
VGN_potatoes_sed_proxy_high_gas_act_stove	323.081	185.366	134.964	310.315	630.645	953.726	545.489	207.874	185.92	460.392	854.185	1399.67
HGD_potatoes_act_average_std_eli_act_stove	284.215	277.655	118.47	289.692	685.816	970.031	481.572	328.382	175.739	410.828	914.949	1396.52
LOWMEAT_wheat_act_average_low_eli_act_microwave	438.782	180.543	97.9989	214.493	493.035	931.817	744.408	213.138	140.873	297.998	652.008	1396.42
VGT_rice_mact_proxy_high_gas_effi_stove	337.374	181.406	140.778	283.696	605.88	943.253	571.634	211.572	179.937	433.196	824.704	1396.34
VGN_potatoes_sed_proxy_high_gas_act_microwave	322.924	185	134.363	309.416	628.78	951.704	545.222	207.443	184.163	459.428	851.034	1396.26
VGT_wheat_mact_proxy_low_eli_effi_stove	479.294	112.853	102.281	217.79	432.924	912.218	812.719	132.147	140.68	310.49	583.317	1396.04
VGT_rice_act_average_low_eli_act_stove	297.872	248.784	138.635	276.552	663.971	961.843	504.657	293.993	187.695	407.828	889.515	1394.17
VGN_wheat_act_proxy_high_eli_effi_stove	492.813	140.487	96.7883	183.523	420.799	913.611	835.227	164.873	140.098	253.449	558.421	1393.65
LOWMEAT_rice_sed_proxy_high_gas_effi_stove	349.479	174.01	133.816	278.947	586.773	936.252	592.607	203.223	169.756	427.999	800.978	1393.58
HGD_potatoes_act_average_std_eli_act_microwave	284.057	277.289	117.87	288.792	683.951	968.008	481.305	327.952	173.982	409.865	911.798	1393.1
VGT_rice_mact_proxy_high_gas_effi_microwave	337.216	181.04	140.178	282.797	604.014	941.231	571.367	211.141	178.18	432.232	821.553	1392.92
VGT_wheat_mact_proxy_low_eli_effi_microwave	479.137	112.487	101.681	216.89	431.058	910.195	812.452	131.716	138.924	309.526	580.166	1392.62
VGT_rice_mact_proxy_std_gas_effi_stove	337.371	177.826	140.667	283.521	602.014	939.385	571.631	207.976	179.742	433.016	820.734	1392.36
LOWMEAT_wheat_sed_proxy_high_gas_effi_stove	494.896	102.093	94.4005	212.212	408.705	903.601	839.668	117.806	127.578	306.493	551.878	1391.55
HGD_wheat_act_average_high_gas_act_stove	456.479	157.991	92.1053	216.301	466.398	922.877	774.533	174.946	125.428	316.475	616.85	1391.38
VGT_rice_act_average_low_eli_act_microwave	297.715	248.418	138.034	275.653	662.106	959.821	504.39	293.562	185.938	406.865	886.364	1390.75
LOWMEAT_rice_act_average_low_gas_act_stove	341.68	189.976	132.672	275.73	598.378	940.058	579.377	220.298	169.472	421.407	811.176	1390.55
VGN_wheat_act_proxy_high_eli_effi_microwave	492.656	140.121	96.1882	182.624	418.933	911.589	834.96	164.443	138.342	252.485	555.27	1390.23
LOWMEAT_rice_sed_proxy_high_gas_effi_microwave	349.322	173.644	133.216	278.047	584.907	934.229	592.34	202.792	167.999	427.035	797.827	1390.17
LOWMEAT_rice_sed_proxy_std_gas_effi_stove	349.478	170.799	133.717	278.79	583.306	932.783	592.603	199.999	169.581	427.837	797.417	1390.02
VGT_rice_sed_proxy_low_eli_act_stove	304.697	233.854	138.757	277.314	649.925	954.622	516.23	276.184	185.855	411.747	873.785	1390.02
VGT_rice_mact_proxy_std_gas_effi_microwave	337.214	177.46	140.067	282.622	600.149	937.363	571.364	207.546	177.985	432.052	817.583	1388.95
VGT_rice_mact_proxy_low_gas_effi_stove	337.369	174.246	140.557	283.346	598.148	935.518	571.627	204.381	179.546	432.836	816.764	1388.39
LOWMEAT_wheat_sed_proxy_high_gas_effi_microwave	494.739	101.727	93.8004	211.312	406.839	901.578	839.401	117.375	125.822	305.53	548.727	1388.13
LOWMEAT_wheat_mact_average_std_eli_act_stove	390.615	241.192	100.265	214.105	555.562	946.177	662.649	285.466	151.531	288.442	725.439	1388.09
LOWMEAT_wheat_sed_proxy_std_gas_effi_stove	494.894	98.8821	94.3014	212.055	405.238	900.132	839.665	114.582	127.403	306.332	548.317	1387.98
HGD_wheat_act_average_high_gas_act_microwave	456.322	157.625	91.5052	215.402	464.532	920.854	774.266	174.515	123.672	315.512	613.699	1387.96
LOWMEAT_rice_act_average_low_gas_act_microwave	341.523	189.61	132.072	274.831	596.513	938.036	579.11	219.867	167.715	420.444	808.025	1387.14
LOWMEAT_rice_sed_proxy_std_gas_effi_microwave	349.32	170.433	133.117	277.89	581.44	930.761	592.336	199.568	167.824	426.874	794.266	1386.6
VGT_rice_sed_proxy_low_eli_act_microwave	304.54	233.488	138.157	276.415	648.06	952.6	515.963	275.753	184.098	410.783	870.634	1386.6
LOWMEAT_rice_sed_proxy_low_gas_effi_stove	349.476	167.588	133.618	278.633	579.839	929.315	592.6	196.775	169.406	427.676	793.857	1386.46
HGD_potatoes_mact_average_high_eli_act_stove	253.686	326.811	117.851	279.858	724.52	978.206	429.807	387.075	180.833	387.443	955.35	1385.16
VGT_rice_mact_proxy_low_gas_effi_microwave	337.212	173.88	139.957	282.447	596.283	933.495	571.36	203.951	177.789	431.873	813.613	1384.97
LOWMEAT_wheat_mact_average_std_eli_act_microwave	390.458	240.826	99.6652	213.205	553.696	944.154	662.382	285.036	149.775	287.478	722.288	1384.67
LOWMEAT_wheat_sed_proxy_std_gas_effi_microwave	494.737	98.516	93.7012	211.155	403.373	898.11	839.398	114.151	125.646	305.369	545.167	1384.56
LOWMEAT_wheat_sed_proxy_low_gas_effi_stove	494.892	95.6715	94.2022	211.898	401.771	896.664	839.661	111.358	127.228	306.171	544.757	1384.42
LOWMEAT_rice_act_average_low_eli_effi_stove	341.903	178.663	133.306	277.287	589.257	931.16	579.75	210.59	170.926	422.977	804.492	1384.24
VGN_rice_act_proxy_low_gas_act_stove	307.377	216.947	147.523	272.98	637.45	944.827	520.261	251.887	189.051	422.568	863.506	1383.77
VGT_rice_mact_average_std_eli_act_stove	265.773	301.261	135.696	268.23	705.187	970.96	450.237	356.641	191.414	384.787	932.842	1383.08
LOWMEAT_rice_sed_proxy_low_gas_effi_microwave	349.318	167.222	133.018	277.733	577.974	927.292	592.333	196.344	167.649	426.713	790.706	1383.04
VGN_potatoes_sed_proxy_std_gas_act_stove	323.071	169.314	134.468	309.53	613.312	936.383	545.472	191.753	185.044	459.586	836.383	1381.86
HGD_potatoes_mact_average_high_eli_act_microwave	253.529	326.445	117.251	278.959	722.654	976.183	429.54	386.644	179.076	386.479	952.199	1381.74
VGN_potatoes_sed_proxy_std_eli_effi_stove	323.564	156.65	136.223	313.512	606.385	929.949	546.299	182.641	188.871	463.612	835.124	1381.42
LOWMEAT_wheat_sed_proxy_low_gas_effi_microwave	494.735	95.3055	93.6021	210.998	399.906	894.641	839.395	110.927	125.471	305.208	541.606	1381
LOWMEAT_rice_act_average_low_eli_effi_microwave	341.746	178.297	132.706	276.387	587.391	929.137	579.483	210.159	169.169	422.013	801.341	1380.82
VGN_rice_act_proxy_low_gas_act_microwave	307.22	216.581	146.923	272.081	635.585	942.805	519.994	251.456	187.295	421.605	860.355	1380.35
VGN_wheat_act_proxy_high_gas_act_stove	491.669	156.401	92.3391	173.706	422.446	914.115	833.31	172.554	130.563	243.515	546.632	1379.94
VGT_rice_mact_average_std_eli_act_microwave	265.615	300.895	135.096	267.331	703.322	968.937	449.97	356.21	189.657	383.824	929.691	1379.66
VGT_wheat_mact_proxy_high_gas_effi_stove	478.882	107.729	100.372	213.784	421.885	900.767	812.029	124.06	136.714	306.429	567.203	1379.23
LOWMEAT_wheat_sed_average_high_eli_act_stove	352.236	289.02	101.582	213.068	603.67	955.906	597.504	342.509	158.587	280.073	781.17	1378.67
VGN_potatoes_sed_proxy_std_gas_act_microwave	322.914	168.948	133.868	308.631	611.446	934.36	545.205	191.323	183.287	458.623	833.232	1378.44
VGN_potatoes_sed_proxy_std_eli_effi_microwave	323.407	156.284	135.623	312.613	604.52	927.927	546.032	182.21	187.114	462.649	831.973	1378
VGN_rice_act_proxy_low_eli_effi_stove	307.6	205.634	148.158	274.537	628.329	935.929	520.634	242.179	190.505	424.138	856.822	1377.46
VGN_wheat_act_proxy_high_gas_act_microwave	491.512	156.035	91.739	172.807	420.581	912.093	833.043	172.123	128.806	242.551	543.481	1376.52
VGT_wheat_mact_proxy_high_gas_effi_microwave	478.725	107.363	99.7719	212.885	420.02	898.745	811.762	123.629	134.957	305.465	564.052	1375.81
VGT_wheat_mact_proxy_std_gas_effi_stove	478.88	104.149	100.262	213.609	418.02	896.9	812.025	120.465	136.518	306.249	563.233	1375.26
LOWMEAT_wheat_sed_average_high_eli_act_microwave	352.079	288.654	100.982	212.169	601.804	953.883	597.237	342.079	156.831	279.11	778.019	1375.26
VGT_wheat_sed_proxy_low_eli_act_stove	431.6	167.782	102.522	214.618	484.921	916.521	731.813	197.704	147.093	298.064	642.861	1374.67
VGT_rice_sed_average_high_eli_act_stove	240.279	342.889	133.356	261.607	737.852	978.131	407.015	406.338	194.353	366.475	967.166	1374.18
VGN_rice_act_proxy_low_eli_effi_microwave	307.443	205.268	147.558	273.637	626.463	933.906	520.367	241.748	188.749	423.174	853.671	1374.04
HGD_wheat_act_average_std_eli_effi_stove	457.15	124.152	94.0226	220.999	439.173	896.323	775.657	145.94	129.819	321.212	596.971	1372.63
VGT_wheat_mact_proxy_std_gas_effi_microwave	478.723	103.783	99.6614	212.71	416.154	894.877	811.758	120.034	134.762	305.286	560.082	1371.84
VGT_potatoes_act_average_high_eli_act_stove	229.021	357.485	124.559	273.071	755.116	984.137	387.512	423.432	194.194	366.503	984.129	1371.64
VGT_wheat_mact_proxy_low_gas_effi_stove	478.878	100.569	100.151	213.434	414.154	893.032	812.021	116.87	136.323	306.07	559.262	1371.28
VGT_wheat_sed_proxy_low_eli_act_microwave	431.443	167.416	101.922	213.719	483.056	914.499	731.546	197.273	145.336	297.101	639.71	1371.26
VGT_rice_sed_average_high_eli_act_microwave	240.121	342.523	132.756	260.708	735.987	976.108	406.748	405.907	192.597	365.512	964.015	1370.76
HGD_wheat_act_average_std_eli_effi_microwave	456.993	123.785	93.4225	220.099	437.307	894.301	775.391	145.509	128.062	320.249	593.82	1369.21
HGD_wheat_act_average_std_gas_act_stove	456.467	137.765	91.4807	215.312	444.558	901.024	774.512	154.634	124.324	315.461	594.419	1368.93
VGT_potatoes_act_average_high_eli_act_microwave	228.864	357.119	123.959	272.172	753.25	982.114	387.245	423.001	192.437	365.539	980.978	1368.22
VGT_wheat_mact_proxy_low_gas_effi_microwave	478.72	100.203	99.5509	212.535	412.289	891.009	811.754	116.439	134.566	305.106	556.112	1367.87
HGD_wheat_act_average_std_gas_act_microwave	456.31	137.399	90.8806	214.413	442.692	899.002	774.245	154.203	122.567	314.497	591.268	1365.51
LOWMEAT_rice_act_average_high_gas_effi_stove	341.438	172.874	131.149	272.761	576.784	918.221	578.97	201.452	166.444	418.388	786.284	1365.25
VGN_potatoes_sed_proxy_low_gas_act_stove	323.061	153.261	133.972	308.745	595.979	919.04	545.456	175.633	184.167	458.781	818.581	1364.04
HGD_rice_mact_average_high_eli_effi_stove	320.398	196.445	128.223	276.397	601.065	921.462	543.328	231.864	167.576	420.894	820.334	1363.66
LOWMEAT_rice_act_average_high_gas_effi_microwave	341.28	172.508	130.549	271.862	574.918	916.199	578.703	201.021	164.687	417.425	783.133	1361.84
VGN_wheat_act_proxy_std_eli_effi_stove	492.34	122.561	94.2564	178.404	395.222	887.561	834.435	143.548	134.954	248.252	526.754	1361.19
LOWMEAT_rice_act_average_std_gas_effi_stove	341.435	168.828	131.024	272.563	572.416	913.851	578.966	197.39	166.223	418.185	781.798	1360.76
VGN_potatoes_sed_proxy_low_gas_act_microwave	322.904	152.895	133.372	307.846	594.113	917.017	545.189	175.202	182.411	457.817	815.43	1360.62
HGD_rice_mact_average_high_eli_effi_microwave	320.241	196.079	127.623	275.498	599.199	919.44	543.061	231.433	165.819	419.931	817.183	1360.24
LOWMEAT_rice_mact_average_low_eli_act_stove	304.531	231.316	129.867	266.627	627.81	932.341	516.344	273.446	174.309	395.906	843.662	1360.01
VGN_rice_act_proxy_high_gas_effi_stove	307.134	199.845	146.001	270.011	615.856	922.99	519.854	233.041	186.023	419.55	838.614	1358.47
VGN_wheat_act_proxy_std_eli_effi_microwave	492.183	122.195	93.6563	177.505	393.356	885.539	834.168	143.117	133.197	247.288	523.603	1357.77
VGN_wheat_act_proxy_std_gas_act_stove	491.657	136.174	91.7146	172.717	400.606	892.263	833.289	152.242	129.459	242.5	524.201	1357.49
LOWMEAT_rice_act_average_std_gas_effi_microwave	341.278	168.462	130.424	271.664	570.55	911.828	578.699	196.959	164.466	417.222	778.647	1357.35
VGN_wheat_act_average_std_eli_act_stove	387.606	257.186	99.2205	185.72	542.127	929.733	656.85	304.19	155.408	240.854	700.453	1357.3
LOWMEAT_rice_mact_average_low_eli_act_microwave	304.374	230.95	129.267	265.728	625.944	930.319	516.077	273.015	172.553	394.943	840.511	1356.59
LOWMEAT_rice_act_average_low_gas_effi_stove	341.433	164.783	130.899	272.365	568.048	909.48	578.962	193.327	166.002	417.982	777.311	1356.27
VGN_potatoes_sed_proxy_low_eli_effi_stove	323.189	142.423	134.213	309.45	586.086	909.275	545.67	165.716	184.788	459.487	809.991	1355.66
VGN_rice_act_proxy_high_gas_effi_microwave	306.977	199.479	145.4	269.111	613.99	920.968	519.587	232.61	184.267	418.586	835.463	1355.05
VGN_wheat_act_proxy_std_gas_act_microwave	491.499	135.808	91.1145	171.818	398.741	890.24	833.022	151.811	127.702	241.536	521.05	1354.07
VGN_rice_mact_proxy_low_eli_act_stove	274.173	255.185	143.01	264.193	662.388	936.562	464.027	301.402	191.637	396.934	889.973	1354
VGN_rice_act_proxy_std_gas_effi_stove	307.132	195.799	145.876	269.813	611.488	918.62	519.85	228.978	185.802	419.347	834.128	1353.98
VGN_wheat_act_average_std_eli_act_microwave	387.449	256.82	98.6204	184.821	540.262	927.71	656.583	303.759	153.652	239.891	697.302	1353.88
VGN_rice_act_average_low_eli_act_stove	269.982	262.855	142.557	263.285	668.697	938.679	456.928	310.561	192.183	393.899	896.643	1353.57
LOWMEAT_rice_sed_average_std_eli_act_stove	275.037	280.163	128.128	260.17	668.461	943.498	466.299	331.729	179.014	376.447	887.19	1353.49
HGD_rice_mact_average_high_gas_act_stove	319.413	211.565	124.432	268.005	604.002	923.415	541.677	239.894	159.435	412.403	811.732	1353.41
LOWMEAT_rice_act_average_low_gas_effi_microwave	341.275	164.417	130.299	271.466	566.182	907.458	578.695	192.896	164.245	417.019	774.16	1352.86
VGN_potatoes_sed_proxy_low_eli_effi_microwave	323.032	142.057	133.613	308.55	584.22	907.252	545.403	165.286	183.031	458.524	806.84	1352.24
VGN_rice_mact_proxy_low_eli_act_microwave	274.016	254.819	142.41	263.294	660.523	934.539	463.76	300.971	189.88	395.971	886.822	1350.58
VGN_rice_act_proxy_std_gas_effi_microwave	306.975	195.433	145.276	268.914	609.622	916.597	519.583	228.548	184.046	418.383	830.977	1350.56
VGN_wheat_mact_average_high_eli_act_stove	345.186	308.696	100.815	187.845	597.357	942.543	584.925	365.665	162.841	237.018	765.524	1350.45
VGN_rice_act_average_low_eli_act_microwave	269.825	262.489	141.957	262.386	666.831	936.656	456.661	310.13	190.426	392.936	893.492	1350.15
LOWMEAT_rice_sed_average_std_eli_act_microwave	274.88	279.797	127.528	259.27	666.595	941.475	466.032	331.299	177.258	375.483	884.039	1350.07
HGD_rice_mact_average_high_gas_act_microwave	319.256	211.199	123.831	267.106	602.136	921.392	541.41	239.463	157.678	411.44	808.581	1349.99
VGN_rice_act_proxy_low_gas_effi_stove	307.129	191.754	145.751	269.615	607.12	914.249	519.845	224.916	185.582	419.144	829.641	1349.49
VGN_rice_sed_proxy_std_eli_act_stove	247.812	301.569	139.915	257.987	699.47	947.283	419.382	356.8	194.554	377.368	928.722	1348.1
VGN_rice_mact_average_std_eli_act_stove	241.09	313.713	139.167	256.489	709.369	950.46	407.997	371.303	195.385	372.461	939.149	1347.15
VGN_wheat_mact_average_high_eli_act_microwave	345.029	308.33	100.215	186.945	595.491	940.52	584.658	365.235	161.084	236.054	762.373	1347.03
HGD_wheat_act_average_low_gas_act_stove	456.455	117.538	90.8562	214.323	422.718	879.172	774.491	134.322	123.22	314.446	571.988	1346.48
VGN_rice_act_proxy_low_gas_effi_microwave	306.972	191.388	145.151	268.716	605.254	912.227	519.578	224.485	183.825	418.18	826.49	1346.07
VGN_rice_sed_proxy_std_eli_act_microwave	247.655	301.203	139.315	257.088	697.605	945.26	419.115	356.369	192.797	376.405	925.571	1344.69
VGN_rice_mact_average_std_eli_act_microwave	240.933	313.347	138.567	255.589	707.504	948.437	407.73	370.873	193.629	371.497	935.998	1343.73
HGD_wheat_act_average_low_gas_act_microwave	456.297	117.172	90.2561	213.424	420.852	877.149	774.224	133.891	121.463	313.482	568.837	1343.06
VGN_rice_sed_average_high_eli_act_stove	218.144	354.056	136.469	251.078	741.602	959.746	369.134	419.487	197.915	355.421	972.823	1341.96
VGN_potatoes_sed_proxy_high_gas_effi_stove	322.82	137.828	132.501	305.858	576.187	899.007	545.05	158.464	181.23	455.846	795.54	1340.59
HGD_wheat_act_average_low_eli_effi_stove	456.677	106.226	91.4907	215.879	413.596	870.273	774.865	124.615	124.674	316.015	565.304	1340.17
VGN_rice_sed_average_high_eli_act_microwave	217.987	353.69	135.869	250.178	739.737	957.724	368.867	419.056	196.159	354.457	969.672	1338.54
VGN_potatoes_sed_proxy_high_gas_effi_microwave	322.663	137.462	131.901	304.958	574.321	896.984	544.784	158.033	179.474	454.882	792.389	1337.17
VGN_potatoes_sed_proxy_std_gas_effi_stove	322.818	134.618	132.402	305.701	572.72	895.538	545.047	155.24	181.055	455.685	791.98	1337.03
HGD_wheat_act_average_low_eli_effi_microwave	456.52	105.86	90.8906	214.98	411.731	868.251	774.598	124.184	122.918	315.052	562.153	1336.75
VGN_wheat_act_proxy_low_gas_act_stove	491.644	115.948	91.09	171.728	378.766	870.41	833.268	131.93	128.355	241.485	501.77	1335.04
HGD_rice_mact_average_std_eli_effi_stove	319.979	180.581	125.982	271.867	578.43	898.409	542.626	212.991	163.023	416.295	792.309	1334.94
VGN_potatoes_sed_proxy_std_gas_effi_microwave	322.661	134.252	131.802	304.801	570.855	893.515	544.78	154.809	179.299	454.721	788.829	1333.61
HGD_rice_mact_average_std_gas_act_stove	319.402	193.665	123.879	267.13	584.674	904.075	541.658	221.918	158.458	411.505	791.881	1333.54
VGN_potatoes_sed_proxy_low_gas_effi_stove	322.816	131.407	132.303	305.544	569.254	892.069	545.044	152.016	180.88	455.524	788.419	1333.46
VGN_wheat_act_proxy_low_gas_act_microwave	491.487	115.582	90.4899	170.829	376.901	868.388	833.001	131.499	126.598	240.522	498.619	1331.62
HGD_rice_mact_average_std_eli_effi_microwave	319.822	180.215	125.382	270.968	576.564	896.386	542.359	212.561	161.266	415.331	789.158	1331.52
HGD_rice_mact_average_std_gas_act_microwave	319.245	193.299	123.279	266.231	582.808	902.053	541.391	221.488	156.701	410.542	788.73	1330.12
VGN_potatoes_sed_proxy_low_gas_effi_microwave	322.659	131.041	131.703	304.644	567.388	890.047	544.777	151.585	179.123	454.56	785.268	1330.05
VGN_wheat_act_proxy_low_eli_effi_stove	491.867	104.635	91.7245	173.285	369.645	861.512	833.642	122.223	129.809	243.055	495.086	1328.73
VGN_wheat_act_proxy_low_eli_effi_microwave	491.71	104.269	91.1244	172.385	367.779	859.489	833.375	121.792	128.052	242.091	491.935	1325.31
VGT_rice_sed_proxy_high_eli_effi_stove	303.709	196.389	133.465	266.614	596.469	900.177	514.573	231.613	175.103	400.885	807.6	1322.17
HGD_wheat_act_average_high_gas_effi_stove	456.212	100.436	89.3335	211.354	401.123	857.335	774.084	115.476	120.192	311.427	547.095	1321.18
HGD_wheat_mact_average_low_eli_act_stove	406.105	167.21	92.8603	212.283	472.353	878.458	689.018	197.358	133.377	301.247	631.983	1321
VGT_rice_sed_proxy_high_eli_effi_microwave	303.551	196.023	132.865	265.715	594.603	898.155	514.306	231.182	173.346	399.921	804.449	1318.76
LOWMEAT_wheat_act_average_high_eli_effi_stove	437.755	136.046	92.2624	202.581	430.888	868.644	742.691	160.197	129.754	285.954	575.905	1318.6
HGD_wheat_sed_average_std_eli_act_stove	366.127	222.673	94.9412	211.434	529.048	895.176	621.151	263.495	142.307	291.557	697.359	1318.51
HGD_wheat_act_average_high_gas_effi_microwave	456.055	100.07	88.7334	210.454	399.258	855.312	773.817	115.046	118.435	310.463	543.944	1317.76
HGD_wheat_mact_average_low_eli_act_microwave	405.948	166.844	92.2602	211.383	470.487	876.435	688.751	196.928	131.621	300.284	628.832	1317.58
HGD_wheat_act_average_std_gas_effi_stove	456.209	96.3907	89.2086	211.156	396.755	852.964	774.08	111.414	119.971	311.224	542.609	1316.69
LOWMEAT_wheat_act_average_high_eli_effi_microwave	437.598	135.68	91.6623	201.681	429.023	866.621	742.424	159.766	127.997	284.991	572.754	1315.18
HGD_wheat_sed_average_std_eli_act_microwave	365.97	222.307	94.3411	210.535	527.183	893.153	620.884	263.064	140.55	290.594	694.208	1315.09
VGT_rice_sed_proxy_high_gas_act_stove	302.85	210.879	130.197	259.354	600.43	903.28	513.134	239.921	168.069	393.54	801.529	1314.66
HGD_rice_mact_average_low_gas_act_stove	319.391	175.765	123.326	266.255	565.346	884.736	541.64	203.943	157.48	410.607	772.03	1313.67
HGD_wheat_act_average_std_gas_effi_microwave	456.052	96.0247	88.6085	210.256	394.89	850.942	773.813	110.983	118.215	310.26	539.458	1313.27
VGT_rice_act_average_high_eli_effi_stove	296.688	203.921	132.298	263.74	599.959	896.648	502.673	240.621	174.819	394.821	810.261	1312.93
HGD_wheat_act_average_low_gas_effi_stove	456.207	92.3454	89.0837	210.958	392.387	848.594	774.076	107.352	119.75	311.021	538.123	1312.2
LOWMEAT_potatoes_act_average_std_eli_act_stove	265.689	271.615	114.156	265.963	651.734	917.422	450.094	321.305	170.512	370.028	861.846	1311.94
VGT_rice_sed_proxy_high_gas_act_microwave	302.693	210.513	129.597	258.455	598.565	901.257	512.867	239.49	166.312	392.576	798.378	1311.25
VGN_wheat_mact_proxy_low_eli_act_stove	437.248	165.802	93.0673	174.587	433.456	870.704	741.035	195.242	137.922	236.678	569.841	1310.88
LOWMEAT_potatoes_mact_average_high_eli_act_stove	237.291	321.466	114.033	258.859	694.357	931.648	401.949	380.812	176.208	351.335	908.355	1310.3
HGD_rice_mact_average_low_gas_act_microwave	319.234	175.399	122.726	265.355	563.48	882.714	541.373	203.512	155.724	409.643	768.879	1310.25
VGN_wheat_act_proxy_high_gas_effi_stove	491.401	98.8455	89.5674	168.759	357.172	848.573	832.861	113.084	125.327	238.466	476.878	1309.74
VGT_rice_act_average_high_eli_effi_microwave	296.531	203.555	131.698	262.841	598.094	894.625	502.406	240.19	173.062	393.857	807.11	1309.52
VGN_wheat_sed_proxy_std_eli_act_stove	394.056	221.411	95.1268	177.629	494.167	888.222	667.799	261.597	146.382	233.652	641.631	1309.43
HGD_wheat_act_average_low_gas_effi_microwave	456.05	91.9794	88.4836	210.059	390.522	846.571	773.809	106.921	117.994	310.058	534.972	1308.78
LOWMEAT_potatoes_act_average_std_eli_act_microwave	265.531	271.249	113.555	265.064	649.868	915.4	449.827	320.875	168.756	369.065	858.695	1308.52
VGN_wheat_mact_proxy_low_eli_act_microwave	437.09	165.436	92.4672	173.687	431.591	868.681	740.768	194.811	136.165	235.714	566.69	1307.46
LOWMEAT_potatoes_mact_average_high_eli_act_microwave	237.134	321.099	113.433	257.96	692.492	929.625	401.682	380.381	174.451	350.372	905.204	1306.89
VGT_wheat_sed_proxy_high_eli_effi_stove	430.612	130.316	97.23	203.918	431.465	862.077	730.156	153.134	136.341	287.202	576.676	1306.83
VGN_wheat_act_proxy_high_gas_effi_microwave	491.244	98.4795	88.9672	167.86	355.306	846.551	832.595	112.654	123.57	237.503	473.727	1306.32
HGD_rice_mact_average_low_eli_effi_stove	319.561	164.717	123.741	267.336	555.794	875.355	541.924	194.119	158.47	411.695	764.284	1306.21
VGN_wheat_sed_proxy_std_eli_act_microwave	393.898	221.045	94.5267	176.73	492.301	886.2	667.532	261.166	144.626	232.689	638.48	1306.01
VGN_wheat_act_proxy_std_gas_effi_stove	491.399	94.8002	89.4425	168.561	352.804	844.203	832.857	109.022	125.106	238.263	472.392	1305.25
LOWMEAT_wheat_act_average_high_gas_act_stove	436.612	151.96	87.8131	192.763	432.536	869.148	740.774	167.877	120.219	276.02	564.116	1304.89
VGT_wheat_sed_proxy_high_eli_effi_microwave	430.455	129.95	96.6299	203.019	429.599	860.054	729.889	152.703	134.584	286.238	573.525	1303.41
HGD_rice_mact_average_low_eli_effi_microwave	319.403	164.351	123.141	266.437	553.929	873.332	541.657	193.688	156.713	410.732	761.133	1302.79
VGN_wheat_act_proxy_std_gas_effi_microwave	491.242	94.4342	88.8423	167.662	350.938	842.18	832.59	108.591	123.349	237.3	469.241	1301.83
LOWMEAT_wheat_act_average_high_gas_act_microwave	436.454	151.594	87.213	191.864	430.671	867.125	740.507	167.447	118.462	275.056	560.965	1301.47
VGN_wheat_act_proxy_low_gas_effi_stove	491.396	90.755	89.3175	168.363	348.436	839.832	832.853	104.96	124.885	238.06	467.905	1300.76
VGT_wheat_sed_proxy_high_gas_act_stove	429.753	144.806	93.9615	196.658	435.426	865.179	728.717	161.441	129.307	279.857	570.605	1299.32
VGT_rice_act_average_high_gas_act_stove	295.544	219.835	127.849	253.923	601.607	897.151	500.756	248.301	165.284	384.887	798.472	1299.23
VGN_wheat_act_proxy_low_gas_effi_microwave	491.239	90.3889	88.7174	167.464	346.57	837.81	832.586	104.529	123.129	237.097	464.754	1297.34
VGT_rice_sed_proxy_std_gas_act_stove	302.84	194.826	129.701	258.569	583.097	885.937	513.117	223.8	167.193	392.734	783.727	1296.84
VGT_rice_sed_proxy_std_eli_effi_stove	303.333	182.162	131.456	262.551	576.17	879.503	513.944	214.688	171.02	396.76	782.468	1296.41
VGT_wheat_sed_proxy_high_gas_act_microwave	429.596	144.44	93.3614	195.759	433.561	863.156	728.45	161.011	127.55	278.893	567.454	1295.9
VGT_rice_act_average_high_gas_act_microwave	295.387	219.469	127.248	253.024	599.742	895.129	500.489	247.871	163.527	383.923	795.321	1295.81
HGD_rice_sed_average_low_eli_act_stove	288.353	214.293	121.767	259.051	595.11	883.463	488.967	253.279	163.046	388.824	805.15	1294.12
VGT_rice_sed_proxy_std_gas_act_microwave	302.683	194.46	129.101	257.67	581.231	883.914	512.85	223.37	165.436	391.771	780.576	1293.43
VGT_rice_sed_proxy_std_eli_effi_microwave	303.176	181.796	130.856	261.652	574.304	877.48	513.677	214.257	169.263	395.796	779.317	1292.99
HGD_rice_sed_average_low_eli_act_microwave	288.196	213.927	121.167	258.151	593.245	881.441	488.701	252.849	161.29	387.861	801.999	1290.7
HGD_rice_mact_average_high_gas_effi_stove	319.149	159.593	121.832	263.331	544.756	863.905	541.234	186.031	154.503	407.635	748.17	1289.4
LOWMEAT_rice_mact_average_high_eli_effi_stove	303.457	190.576	124.112	254.993	569.681	873.138	514.542	224.979	162.617	384.095	771.691	1286.23
LOWMEAT_wheat_act_average_std_eli_effi_stove	437.282	118.12	89.7305	197.461	405.312	842.594	741.898	138.872	124.609	280.757	544.237	1286.14
HGD_rice_mact_average_high_gas_effi_microwave	318.992	159.227	121.232	262.432	542.89	861.882	540.967	185.601	152.747	406.671	745.019	1285.99
HGD_rice_mact_average_std_gas_effi_stove	319.146	156.013	121.722	263.156	540.89	860.037	541.23	182.436	154.308	407.455	744.199	1285.43
LOWMEAT_rice_mact_average_high_eli_effi_microwave	303.299	190.21	123.512	254.093	567.816	871.115	514.275	224.549	160.86	383.131	768.54	1282.82
LOWMEAT_wheat_act_average_std_eli_effi_microwave	437.125	117.754	89.1304	196.562	403.446	840.571	741.631	138.441	122.852	279.793	541.086	1282.72
LOWMEAT_wheat_act_average_std_gas_act_stove	436.599	131.733	87.1886	191.774	410.696	847.295	740.753	147.566	119.115	275.005	541.685	1282.44
HGD_rice_mact_average_std_gas_effi_microwave	318.989	155.647	121.122	262.257	539.025	858.014	540.963	182.006	152.551	406.492	741.048	1282.01
VGT_wheat_sed_proxy_std_gas_act_stove	429.743	128.754	93.4659	195.873	418.093	847.836	728.7	145.321	128.431	279.051	552.803	1281.5
HGD_rice_mact_average_low_gas_effi_stove	319.144	152.433	121.611	262.981	537.025	856.169	541.226	178.841	154.112	407.276	740.229	1281.46
VGT_wheat_sed_proxy_std_eli_effi_stove	430.236	116.09	95.2206	199.856	411.166	841.402	729.527	136.209	132.258	283.077	551.543	1281.07
VGT_rice_act_average_std_eli_effi_stove	296.215	185.996	129.766	258.621	574.382	870.598	501.88	219.295	169.675	389.624	778.594	1280.47
VGN_rice_mact_proxy_high_eli_effi_stove	273.099	214.445	137.256	252.559	604.259	877.358	462.225	252.935	179.945	385.123	818.003	1280.23
VGT_wheat_sed_average_high_eli_act_stove	308.948	286.112	99.9947	200.145	586.253	895.201	523.763	339.016	157.119	259.812	755.946	1279.71
VGT_rice_sed_proxy_low_gas_act_stove	302.83	178.774	129.206	257.784	565.763	868.594	513.101	207.68	166.316	391.929	765.925	1279.03
LOWMEAT_wheat_act_average_std_gas_act_microwave	436.442	131.367	86.5885	190.875	408.831	845.273	740.486	147.135	117.358	274.041	538.534	1279.02
VGT_wheat_sed_proxy_std_gas_act_microwave	429.586	128.388	92.8658	194.974	416.227	845.813	728.433	144.89	126.674	278.088	549.652	1278.09
HGD_rice_mact_average_low_gas_effi_microwave	318.987	152.067	121.011	262.082	535.159	854.146	540.96	178.41	152.356	406.312	737.078	1278.04
VGT_wheat_mact_average_std_eli_act_stove	342.345	237.95	98.4955	199.695	536.14	878.486	580.421	281.571	149.894	265.848	697.312	1277.73
VGT_wheat_sed_proxy_std_eli_effi_microwave	430.079	115.724	94.6205	198.956	409.3	839.38	729.26	135.778	130.501	282.114	548.392	1277.65
VGT_rice_act_average_std_eli_effi_microwave	296.058	185.629	129.166	257.722	572.517	868.575	501.613	218.865	167.918	388.66	775.443	1277.06
VGN_rice_mact_proxy_high_eli_effi_microwave	272.942	214.079	136.656	251.659	602.394	875.336	461.958	252.504	178.188	384.159	814.852	1276.81
VGT_rice_act_average_std_gas_act_stove	295.532	199.609	127.224	252.934	579.767	875.299	500.735	227.989	164.18	383.872	776.041	1276.78
VGT_wheat_sed_average_high_eli_act_microwave	308.791	285.746	99.3946	199.246	584.387	893.178	523.496	338.585	155.362	258.848	752.795	1276.29
LOWMEAT_rice_mact_average_high_gas_act_stove	302.472	205.696	120.321	246.601	572.618	875.09	512.891	233.01	154.476	375.604	763.089	1275.98
VGT_rice_sed_proxy_low_gas_act_microwave	302.673	178.408	128.606	256.885	563.898	866.571	512.834	207.249	164.56	390.965	762.774	1275.61
VGT_wheat_act_average_low_eli_act_stove	384.396	177.246	96.5991	199.11	472.955	857.351	651.761	209.167	140.779	273.431	623.377	1275.14
VGT_wheat_mact_average_std_eli_act_microwave	342.188	237.584	97.8953	198.796	534.275	876.463	580.154	281.14	148.137	264.885	694.161	1274.32
VGT_rice_act_average_std_gas_act_microwave	295.375	199.243	126.624	252.035	577.902	873.276	500.468	227.559	162.423	382.908	772.89	1273.36
LOWMEAT_rice_mact_average_high_gas_act_microwave	302.315	205.33	119.721	245.701	570.753	873.067	512.624	232.579	152.719	374.64	759.939	1272.56
VGN_rice_act_average_high_eli_effi_stove	268.798	217.992	136.22	250.473	604.685	873.483	454.944	257.189	179.307	380.892	817.388	1272.33
VGT_wheat_act_average_low_eli_act_microwave	384.239	176.88	95.999	198.211	471.09	855.329	651.494	208.736	139.022	272.468	620.226	1271.72
VGT_rice_sed_proxy_low_eli_effi_stove	302.958	167.936	129.447	258.489	555.871	858.829	513.315	197.763	166.937	392.635	757.335	1270.65
VGN_rice_mact_proxy_high_gas_act_stove	272.114	229.565	133.465	244.167	607.197	879.31	460.574	260.965	171.804	376.631	809.401	1269.97
VGN_rice_act_average_high_eli_effi_microwave	268.641	217.626	135.62	249.574	602.819	871.46	454.677	256.758	177.55	379.929	814.237	1268.91
VGT_rice_sed_proxy_low_eli_effi_microwave	302.801	167.57	128.846	257.589	554.005	856.806	513.048	197.333	165.18	391.672	754.184	1267.23
VGN_rice_mact_proxy_high_gas_act_microwave	271.957	229.199	132.864	243.267	605.331	877.288	460.307	260.535	170.047	375.668	806.25	1266.56
VGT_wheat_sed_proxy_low_gas_act_stove	429.733	112.701	92.9702	195.088	400.76	830.493	728.684	129.201	127.554	278.246	535.001	1263.68
VGT_wheat_sed_proxy_low_gas_act_microwave	429.576	112.335	92.3701	194.189	398.894	828.47	728.417	128.77	125.798	277.282	531.85	1260.27
LOWMEAT_wheat_act_average_low_gas_act_stove	436.587	111.507	86.5641	190.785	388.856	825.443	740.732	127.254	118.01	273.99	519.254	1259.99
VGN_rice_act_average_high_gas_act_stove	267.654	233.906	131.771	240.656	606.333	873.987	453.026	264.87	169.772	370.958	805.599	1258.63
LOWMEAT_rice_mact_average_std_eli_effi_stove	303.038	174.712	121.872	250.462	547.046	850.084	513.84	206.107	158.064	379.495	743.666	1257.51
LOWMEAT_wheat_act_average_low_gas_act_microwave	436.43	111.141	85.964	189.886	386.991	823.42	740.465	126.823	116.254	273.027	516.103	1256.57
LOWMEAT_rice_mact_average_std_gas_act_stove	302.461	187.796	119.769	245.725	553.29	855.751	512.873	215.034	153.499	374.706	743.238	1256.11
VGT_rice_sed_proxy_high_gas_effi_stove	302.588	163.341	127.735	254.897	545.972	848.56	512.695	190.511	163.379	388.994	742.884	1255.58
VGT_wheat_sed_proxy_low_eli_effi_stove	429.861	101.863	93.2111	195.793	390.867	820.728	728.898	119.284	128.175	278.952	526.411	1255.31
VGN_rice_act_average_high_gas_act_microwave	267.497	233.54	131.171	239.756	604.467	871.964	452.759	264.439	168.015	369.994	802.449	1255.21
VGT_rice_act_average_low_gas_act_stove	295.52	179.382	126.6	251.945	557.927	853.447	500.714	207.678	163.076	382.857	753.61	1254.32
LOWMEAT_rice_mact_average_std_eli_effi_microwave	302.881	174.346	121.272	249.563	545.18	848.061	513.574	205.676	156.308	378.532	740.515	1254.09
LOWMEAT_wheat_act_average_low_eli_effi_stove	436.809	100.194	87.1986	192.342	379.735	816.544	741.105	117.546	119.465	275.56	512.57	1253.68
LOWMEAT_rice_mact_average_std_gas_act_microwave	302.304	187.43	119.168	244.826	551.425	853.728	512.606	214.603	151.742	373.742	740.088	1252.69
VGT_rice_sed_proxy_high_gas_effi_microwave	302.431	162.975	127.134	253.997	544.106	846.538	512.428	190.08	161.623	388.03	739.733	1252.16
VGT_rice_sed_proxy_std_gas_effi_stove	302.586	160.13	127.635	254.74	542.505	845.092	512.692	187.287	163.204	388.833	739.323	1252.02
VGT_wheat_sed_proxy_low_eli_effi_microwave	429.704	101.497	92.611	194.893	389.001	818.705	728.631	118.853	126.418	277.989	523.26	1251.89
VGN_rice_mact_proxy_std_eli_effi_stove	272.68	198.581	135.015	248.028	581.624	854.304	461.523	234.062	175.392	380.523	789.978	1251.5
VGT_rice_act_average_low_gas_act_microwave	295.363	179.016	125.999	251.046	556.061	851.424	500.447	207.247	161.319	381.893	750.459	1250.91
LOWMEAT_wheat_act_average_low_eli_effi_microwave	436.652	99.8281	86.5985	191.443	377.869	814.522	740.838	117.115	117.708	274.596	509.419	1250.26
VGN_rice_mact_proxy_std_gas_act_stove	272.103	211.665	132.912	243.291	587.868	859.971	460.556	242.99	170.827	375.733	789.55	1250.11
LOWMEAT_wheat_sed_average_std_eli_act_stove	350.359	217.886	91.5348	192.754	502.174	852.534	594.358	257.885	138.172	259.45	655.507	1249.87
VGT_rice_sed_proxy_std_gas_effi_microwave	302.429	159.764	127.035	253.84	540.64	843.069	512.425	186.856	161.447	387.869	736.172	1248.6
VGT_rice_sed_proxy_low_gas_effi_stove	302.584	156.92	127.536	254.583	539.038	841.623	512.689	184.063	163.029	388.671	735.763	1248.45
VGN_rice_mact_proxy_std_eli_effi_microwave	272.523	198.215	134.415	247.129	579.759	852.282	461.256	233.632	173.635	379.56	786.827	1248.08
VGT_rice_act_average_low_eli_effi_stove	295.742	168.07	127.234	253.502	548.805	844.548	501.087	197.97	164.53	384.426	746.926	1248.01
HGD_potatoes_sed_average_high_eli_act_stove	227.563	294.668	107.305	251.72	653.694	881.257	385.547	349.007	164.45	348.233	861.689	1247.24
HGD_wheat_mact_average_high_eli_effi_stove	405.03	126.47	87.1061	200.648	414.224	819.254	687.216	148.892	121.685	289.435	560.013	1247.23
VGN_rice_mact_proxy_std_gas_act_microwave	271.946	211.299	132.312	242.392	586.003	857.949	460.289	242.559	169.07	374.77	786.399	1246.69
LOWMEAT_wheat_sed_average_std_eli_act_microwave	350.202	217.52	90.9347	191.854	500.309	850.511	594.091	257.454	136.416	258.486	652.356	1246.45
VGT_rice_sed_average_std_eli_act_stove	238.402	271.755	123.309	241.293	636.357	874.759	403.868	321.713	173.939	345.851	841.503	1245.37
VGT_rice_sed_proxy_low_gas_effi_microwave	302.427	156.554	126.936	253.683	537.173	839.6	512.422	183.632	161.272	387.708	732.612	1245.03
VGT_rice_act_average_low_eli_effi_microwave	295.585	167.704	126.634	252.602	546.94	842.525	500.82	197.539	162.773	383.463	743.776	1244.6
LOWMEAT_wheat_mact_average_low_eli_act_stove	388.522	161.872	89.0619	191.452	442.386	830.908	659.141	191.103	128.767	265.444	585.314	1244.46
HGD_potatoes_sed_average_high_eli_act_microwave	227.406	294.302	106.705	250.821	651.828	879.234	385.28	348.576	162.693	347.269	858.538	1243.82
HGD_wheat_mact_average_high_eli_effi_microwave	404.873	126.104	86.506	199.749	412.358	817.232	686.949	148.461	119.929	288.472	556.862	1243.81
VGT_rice_sed_average_std_eli_act_microwave	238.245	271.389	122.709	240.393	634.491	872.736	403.601	321.283	172.182	344.888	838.352	1241.95
HGD_potatoes_mact_average_std_eli_act_stove	251.593	247.491	106.647	257.206	611.343	862.937	426.298	292.712	158.068	364.445	815.225	1241.52
LOWMEAT_wheat_mact_average_low_eli_act_microwave	388.365	161.506	88.4618	190.553	440.52	828.886	658.874	190.672	127.01	264.481	582.163	1241.04
VGT_wheat_sed_proxy_high_gas_effi_stove	429.492	97.268	91.4991	192.201	380.968	810.459	728.279	112.031	124.617	275.311	511.96	1240.24
VGN_rice_act_average_std_eli_effi_stove	268.325	200.066	133.688	245.354	579.108	847.433	454.151	235.864	174.162	375.695	785.721	1239.87
VGT_rice_mact_average_low_eli_act_stove	263.68	221.941	124.493	245.578	592.011	855.691	446.728	262.277	168.649	361.79	792.716	1239.44
HGD_potatoes_mact_average_std_eli_act_microwave	251.436	247.125	106.047	256.306	609.478	860.914	426.031	292.281	156.312	363.482	812.074	1238.11
VGN_wheat_mact_proxy_high_eli_effi_stove	436.173	125.062	87.313	162.952	375.327	811.5	739.233	146.775	126.229	224.866	497.871	1237.1
HGD_wheat_mact_average_high_gas_act_stove	404.046	141.59	83.315	192.256	417.161	821.206	685.565	156.922	113.544	280.944	551.411	1236.98
VGT_wheat_sed_proxy_high_gas_effi_microwave	429.334	96.902	90.899	191.301	379.102	808.437	728.012	111.601	122.861	274.347	508.809	1236.82
VGT_wheat_sed_proxy_std_gas_effi_stove	429.49	94.0575	91.4	192.044	377.501	806.991	728.275	108.807	124.442	275.15	508.399	1236.67
VGN_rice_act_average_std_eli_effi_microwave	268.168	199.7	133.088	244.454	577.242	845.411	453.884	235.433	172.406	374.731	782.57	1236.45
LOWMEAT_rice_mact_average_low_gas_act_stove	302.45	169.896	119.216	244.85	533.962	836.412	512.854	197.058	152.522	373.807	723.387	1236.24
VGN_rice_act_average_std_gas_act_stove	267.642	213.679	131.146	239.667	584.493	852.135	453.005	244.558	168.668	369.943	783.169	1236.17
VGT_rice_mact_average_low_eli_act_microwave	263.523	221.575	123.893	244.678	590.146	853.668	446.461	261.846	166.892	360.827	789.565	1236.03
LOWMEAT_wheat_act_average_high_gas_effi_stove	436.344	94.4043	85.0414	187.816	367.262	803.606	740.325	108.408	114.982	270.971	494.362	1234.69
HGD_potatoes_act_average_low_eli_act_stove	281.85	188.026	105.81	264.095	557.932	839.782	477.608	221.756	150.016	384.842	756.614	1234.22
VGN_wheat_mact_proxy_high_eli_effi_microwave	436.016	124.696	86.7129	162.053	373.462	809.478	738.966	146.345	124.473	223.903	494.72	1233.69
HGD_wheat_mact_average_high_gas_act_microwave	403.888	141.224	82.7148	191.357	415.295	819.184	685.298	156.492	111.788	279.981	548.26	1233.56
VGT_wheat_sed_proxy_std_gas_effi_microwave	429.332	93.6915	90.7999	191.144	375.636	804.968	728.008	108.376	122.686	274.186	505.248	1233.26
VGT_wheat_sed_proxy_low_gas_effi_stove	429.488	90.847	91.3008	191.887	374.035	803.522	728.272	105.583	124.267	274.989	504.839	1233.11
LOWMEAT_rice_mact_average_low_gas_act_microwave	302.293	169.53	118.616	243.951	532.096	834.389	512.587	196.627	150.765	372.844	720.237	1232.82
VGN_rice_act_average_std_gas_act_microwave	267.485	213.313	130.546	238.767	582.627	850.112	452.739	244.127	166.911	368.98	780.018	1232.76
LOWMEAT_wheat_act_average_high_gas_effi_microwave	436.187	94.0383	84.4413	186.917	365.396	801.583	740.058	107.977	113.226	270.008	491.211	1231.27
HGD_potatoes_act_average_low_eli_act_microwave	281.693	187.66	105.21	263.196	556.066	837.759	477.341	221.325	148.259	383.879	753.463	1230.8
VGN_rice_mact_proxy_low_gas_act_stove	272.092	193.765	132.359	242.416	568.54	840.632	460.537	225.014	169.85	374.835	769.699	1230.24
LOWMEAT_wheat_act_average_std_gas_effi_stove	436.342	90.359	84.9165	187.618	362.894	799.235	740.321	104.346	114.762	270.768	489.876	1230.2
VGT_wheat_sed_proxy_low_gas_effi_microwave	429.33	90.4809	90.7007	190.987	372.169	801.5	728.005	105.152	122.51	274.025	501.688	1229.69
VGT_rice_act_average_high_gas_effi_stove	295.277	162.28	125.077	248.976	536.333	831.61	500.307	188.832	160.048	379.838	728.718	1229.02
LOWMEAT_rice_mact_average_low_eli_effi_stove	302.62	158.848	119.631	245.932	524.411	827.03	513.139	187.234	153.511	374.896	715.641	1228.78
VGN_wheat_mact_proxy_high_gas_act_stove	435.188	140.182	83.5219	154.56	378.264	813.452	737.582	154.806	118.089	216.375	489.269	1226.85
VGN_rice_mact_proxy_low_gas_act_microwave	271.935	193.399	131.759	241.517	566.675	838.61	460.27	224.583	168.093	373.872	766.548	1226.82
LOWMEAT_wheat_act_average_std_gas_effi_microwave	436.184	89.993	84.3164	186.719	361.028	797.213	740.054	103.915	113.005	269.805	486.725	1226.78
HGD_rice_sed_average_high_eli_effi_stove	287.365	176.827	116.475	248.351	541.654	829.018	487.31	208.709	152.294	377.962	738.965	1226.28
LOWMEAT_wheat_act_average_low_gas_effi_stove	436.339	86.3137	84.7916	187.42	358.526	794.865	740.317	100.283	114.541	270.565	485.389	1225.71
VGT_rice_act_average_high_gas_effi_microwave	295.12	161.914	124.477	248.076	534.467	829.587	500.04	188.401	158.291	378.875	725.567	1225.61
LOWMEAT_rice_mact_average_low_eli_effi_microwave	302.462	158.482	119.031	245.032	522.545	825.008	512.872	186.803	151.755	373.932	712.49	1225.36
LOWMEAT_rice_sed_average_low_eli_act_stove	273.16	209.03	118.081	239.855	566.966	840.126	463.153	247.105	158.6	355.823	761.528	1224.68
VGT_rice_act_average_std_gas_effi_stove	295.274	158.235	124.952	248.778	531.965	827.239	500.303	184.77	159.827	379.635	724.232	1224.53
VGN_wheat_mact_proxy_high_gas_act_microwave	435.031	139.816	82.9218	153.661	376.399	811.43	737.315	154.375	116.332	215.411	486.118	1223.43
HGD_rice_sed_average_high_eli_effi_microwave	287.207	176.461	115.875	247.452	539.788	826.996	487.043	208.278	150.537	376.999	735.814	1222.86
VGN_rice_mact_proxy_low_eli_effi_stove	272.262	182.717	132.774	243.498	558.989	831.251	460.822	215.19	170.839	375.924	761.953	1222.77
LOWMEAT_wheat_act_average_low_gas_effi_microwave	436.182	85.9477	84.1915	186.521	356.66	792.842	740.05	99.8524	112.784	269.602	482.238	1222.29
LOWMEAT_rice_sed_average_low_eli_act_microwave	273.003	208.664	117.481	238.956	565.1	838.104	462.886	246.675	156.843	354.859	758.377	1221.26
VGT_rice_act_average_std_gas_effi_microwave	295.117	157.869	124.352	247.879	530.099	825.216	500.036	184.339	158.07	378.672	721.081	1221.12
VGT_rice_act_average_low_gas_effi_stove	295.272	154.189	124.827	248.58	527.597	822.869	500.299	180.707	159.606	379.432	719.746	1220.04
VGT_potatoes_mact_average_high_eli_act_stove	202.748	318.14	112.036	242.497	672.673	875.421	343.057	376.83	174.401	325.218	876.448	1219.5
VGN_rice_mact_proxy_low_eli_effi_microwave	272.104	182.351	132.174	242.598	557.124	829.228	460.555	214.759	169.083	374.96	758.802	1219.36
VGN_rice_sed_proxy_low_eli_act_stove	245.936	230.435	129.868	237.672	597.975	843.911	416.235	272.176	174.139	356.745	803.059	1219.29
HGD_rice_sed_average_high_gas_act_stove	286.506	191.317	113.207	241.091	545.615	832.121	485.871	217.017	145.26	370.617	732.894	1218.76
HGD_wheat_mact_average_std_eli_effi_stove	404.612	110.606	84.8654	196.117	391.588	796.2	686.514	130.019	117.132	284.836	531.988	1218.5
HGD_wheat_mact_average_std_gas_act_stove	404.035	123.69	82.7623	191.381	397.833	801.867	685.547	138.947	112.567	280.046	531.56	1217.11
VGT_rice_act_average_low_gas_effi_microwave	295.115	153.823	124.227	247.681	525.731	820.846	500.032	180.276	157.85	378.469	716.595	1216.63
VGN_wheat_sed_average_high_eli_act_stove	309.619	278.424	92.028	169.204	539.656	849.275	524.656	329.807	148.315	213.333	691.455	1216.11
VGT_potatoes_mact_average_high_eli_act_microwave	202.591	317.774	111.436	241.598	670.807	873.398	342.79	376.399	172.644	324.254	873.297	1216.09
VGN_rice_sed_proxy_low_eli_act_microwave	245.779	230.069	129.268	236.773	596.11	841.888	415.969	271.745	172.382	355.781	799.908	1215.88
VGN_potatoes_act_average_high_eli_act_stove	176.694	348.123	115.398	241.646	705.168	881.862	298.245	412.165	183.755	321.589	917.509	1215.75
HGD_rice_sed_average_high_gas_act_microwave	286.349	190.951	112.607	240.192	543.749	830.098	485.604	216.586	143.503	369.654	729.743	1215.35
HGD_wheat_mact_average_std_eli_effi_microwave	404.455	110.24	84.2653	195.218	389.723	794.178	686.247	129.589	115.376	283.872	528.837	1215.08
VGN_rice_act_average_low_gas_act_stove	267.63	193.453	130.522	238.678	562.653	830.282	452.985	224.246	167.564	368.928	760.738	1213.72
HGD_wheat_mact_average_std_gas_act_microwave	403.877	123.324	82.1621	190.481	395.967	799.845	685.28	138.516	110.81	279.083	528.409	1213.69
VGN_rice_sed_average_std_eli_act_stove	216.267	282.923	126.422	230.763	640.107	856.374	365.988	334.863	177.5	334.797	847.16	1213.15
VGN_wheat_sed_average_high_eli_act_microwave	309.462	278.058	91.4279	168.305	537.79	847.252	524.389	329.376	146.558	212.37	688.304	1212.69
VGN_potatoes_act_average_high_eli_act_microwave	176.537	347.757	114.798	240.747	703.303	879.84	297.978	411.734	181.998	320.626	914.358	1212.34
LOWMEAT_rice_mact_average_high_gas_effi_stove	302.208	153.724	117.722	241.926	513.372	815.58	512.448	179.147	149.545	370.835	699.527	1211.98
VGN_rice_act_average_low_gas_act_microwave	267.473	193.087	129.922	237.778	560.787	828.26	452.718	223.815	165.807	367.965	757.587	1210.3
VGN_rice_sed_average_std_eli_act_microwave	216.11	282.557	125.822	229.864	638.242	854.352	365.721	334.432	175.744	333.833	844.009	1209.73
VGT_potatoes_act_average_std_eli_act_stove	226.656	267.857	111.9	247.475	627.231	853.888	383.548	316.805	168.471	340.517	825.793	1209.34
LOWMEAT_rice_mact_average_high_gas_effi_microwave	302.05	153.358	117.122	241.027	511.507	813.557	512.181	178.716	147.788	369.872	696.376	1208.56
VGN_wheat_mact_proxy_std_eli_effi_stove	435.754	109.198	85.0723	158.422	352.692	788.446	738.531	127.903	121.677	220.267	469.846	1208.38
HGD_rice_act_max_high_eli_act_stove	179.883	361.235	111.506	223.468	696.21	876.093	304.915	428.721	171.87	302.741	903.332	1208.25
LOWMEAT_rice_mact_average_std_gas_effi_stove	302.205	150.144	117.611	241.751	509.507	811.712	512.445	175.552	149.349	370.656	695.557	1208
VGN_rice_act_average_low_eli_effi_stove	267.852	182.14	131.156	240.234	553.531	821.383	453.358	214.538	169.018	370.498	754.054	1207.41
VGN_wheat_mact_proxy_std_gas_act_stove	435.177	122.282	82.9692	153.685	358.936	794.113	737.564	136.83	117.111	215.477	469.418	1206.98
VGN_wheat_mact_average_std_eli_act_stove	343.093	229.376	89.6118	165.192	484.18	827.274	581.417	271.302	140.076	214.02	625.399	1206.82
VGN_rice_mact_proxy_high_gas_effi_stove	271.85	177.593	130.865	239.492	547.951	819.8	460.131	207.103	166.873	371.863	745.838	1205.97
VGT_potatoes_act_average_std_eli_act_microwave	226.499	267.491	111.3	246.575	625.366	851.865	383.281	316.374	166.715	339.553	822.642	1205.92
VGN_wheat_mact_proxy_std_eli_effi_microwave	435.597	108.832	84.4722	157.522	350.827	786.424	738.264	127.472	119.92	219.303	466.695	1204.96
HGD_rice_act_max_high_eli_act_microwave	179.726	360.869	110.906	222.569	694.344	874.07	304.648	428.29	170.113	301.778	900.181	1204.83
LOWMEAT_rice_mact_average_std_gas_effi_microwave	302.048	149.778	117.011	240.852	507.641	809.689	512.178	175.121	147.593	369.692	692.406	1204.58
LOWMEAT_rice_mact_average_low_gas_effi_stove	302.203	146.564	117.501	241.576	505.641	807.844	512.441	171.957	149.154	370.476	691.587	1204.03
VGN_rice_act_average_low_eli_effi_microwave	267.695	181.774	130.556	239.335	551.665	819.361	453.091	214.108	167.261	369.534	750.903	1203.99
VGN_wheat_mact_proxy_std_gas_act_microwave	435.02	121.916	82.3691	152.785	357.071	792.091	737.297	136.399	115.355	214.513	466.267	1203.56
VGN_rice_mact_average_low_eli_act_stove	238.998	234.393	127.964	233.836	596.193	835.191	404.488	276.94	172.621	349.463	799.024	1203.51
VGN_wheat_mact_average_std_eli_act_microwave	342.936	229.01	89.0117	164.293	482.315	825.251	581.15	270.871	138.319	213.057	622.248	1203.4
VGN_rice_mact_proxy_high_gas_effi_microwave	271.693	177.227	130.265	238.593	546.085	817.778	459.864	206.672	165.116	370.9	742.687	1202.55
VGN_rice_mact_proxy_std_gas_effi_stove	271.847	174.013	130.755	239.317	544.085	815.933	460.127	203.507	166.677	371.683	741.868	1202
HGD_rice_sed_average_std_gas_act_stove	286.496	175.265	112.711	240.306	528.282	814.778	485.854	200.896	144.384	369.812	715.092	1200.95
LOWMEAT_rice_mact_average_low_gas_effi_microwave	302.046	146.198	116.901	240.677	503.776	805.822	512.174	171.526	147.397	369.513	688.436	1200.61
HGD_rice_sed_average_std_eli_effi_stove	286.989	162.601	114.466	244.288	521.355	808.344	486.681	191.784	148.211	373.837	713.832	1200.51
VGN_rice_mact_average_low_eli_act_microwave	238.84	234.027	127.364	232.937	594.328	833.168	404.221	276.509	170.864	348.5	795.873	1200.09
VGN_rice_mact_proxy_std_gas_effi_microwave	271.69	173.647	130.155	238.418	542.22	813.91	459.861	203.077	164.92	370.72	738.717	1198.58
VGN_rice_mact_proxy_low_gas_effi_stove	271.845	170.433	130.644	239.142	540.219	812.065	460.124	199.912	166.482	371.504	737.898	1198.02
HGD_rice_sed_average_std_gas_act_microwave	286.339	174.898	112.111	239.407	526.416	812.755	485.588	200.465	142.627	368.848	711.941	1197.53
HGD_wheat_mact_average_low_gas_act_stove	404.024	105.79	82.2096	190.505	378.505	782.528	685.528	120.971	111.59	279.148	511.709	1197.24
HGD_rice_sed_average_std_eli_effi_microwave	286.832	162.235	113.866	243.389	519.489	806.321	486.414	191.353	146.454	372.874	710.681	1197.1
VGN_wheat_act_average_low_eli_act_stove	385.241	167.558	86.561	160.124	414.243	799.484	652.886	197.563	129.685	214.868	542.117	1195
VGN_rice_mact_proxy_low_gas_effi_microwave	271.688	170.067	130.044	238.243	538.354	810.042	459.857	199.481	164.725	370.54	734.747	1194.6
VGT_wheat_act_average_high_eli_effi_stove	383.212	132.383	90.2625	186.298	408.943	792.155	649.777	155.795	127.903	260.424	544.122	1193.9
HGD_wheat_mact_average_low_gas_act_microwave	403.866	105.424	81.6094	189.606	376.639	780.505	685.261	120.54	109.833	278.184	508.558	1193.82
VGN_wheat_act_average_low_eli_act_microwave	385.084	167.192	85.9609	159.224	412.377	797.461	652.619	197.133	127.929	213.905	538.966	1191.59
VGT_wheat_act_average_high_eli_effi_microwave	383.055	132.017	89.6624	185.399	407.078	790.133	649.51	155.364	126.147	259.461	540.971	1190.48
HGD_wheat_mact_average_low_eli_effi_stove	404.193	94.7417	82.6247	191.587	368.953	773.147	685.813	111.147	112.579	280.236	503.963	1189.78
HGD_wheat_sed_average_low_eli_act_stove	364.251	151.54	84.8941	191.119	427.553	791.804	618.005	178.871	121.892	270.933	571.697	1189.7
VGN_rice_act_average_high_gas_effi_stove	267.387	176.351	128.999	235.708	541.058	808.445	452.578	205.4	164.536	365.909	735.845	1188.42
VGN_wheat_mact_proxy_low_gas_act_stove	435.166	104.382	82.4165	152.81	339.608	774.774	737.545	118.854	116.134	214.579	449.567	1187.11
HGD_wheat_mact_average_low_eli_effi_microwave	404.036	94.3757	82.0246	190.687	367.088	771.124	685.546	110.716	110.823	279.273	500.812	1186.36
HGD_wheat_sed_average_low_eli_act_microwave	364.094	151.174	84.2939	190.22	425.688	789.781	617.738	178.44	120.136	269.97	568.546	1186.28
VGN_rice_act_average_high_gas_effi_microwave	267.23	175.985	128.399	234.809	539.193	806.422	452.311	204.969	162.779	364.946	732.694	1185.01
VGN_rice_act_average_std_gas_effi_stove	267.384	172.305	128.874	235.511	536.69	804.075	452.573	201.338	164.315	365.706	731.359	1183.93
VGN_wheat_mact_proxy_low_gas_act_microwave	435.009	104.016	81.8164	151.91	337.743	772.751	737.278	118.423	114.378	213.615	446.416	1183.69
[truncated: 1,457 more rows]

## Sheet: S5.4_hygiene
archetypes	Raw.material.input..RMI...biomass	Raw.material.input..RMI...fossil.fuels	Raw.material.input..RMI...metal.ores	Raw.material.input..RMI...non.metallic.minerals	Raw.material.input..RMI...abiotic.materials	Raw.material.input..RMI...all.materials	Total.material.requirement..TMR...biomass	Total.material.requirement..TMR...fossil.fuels	Total.material.requirement..TMR...metal.ores	Total.material.requirement..TMR...non.metallic.minerals	Total.material.requirement..TMR...abiotic.materials	Total.material.requirement..TMR...all.materials
climate_60_standar_40_eli_max_world	9.47557	356.964	65.8659	233.343	656.173	665.649	15.8884	424.629	128.869	238.91	792.409	808.297
climate_60_standar_40_eli_max_comp50%	9.47806	356.965	65.8581	231.589	654.412	663.89	15.8926	424.626	128.854	237.138	790.618	806.511
climate_60_standar_40_eli_max_inci50%	9.46903	356.638	65.8054	229.347	651.79	661.259	15.8774	424.243	128.764	234.868	787.875	803.753
climate_60_effi_40_eli_max_world	9.20933	346.873	64.4405	230.461	641.774	650.984	15.442	412.624	125.973	235.984	774.581	790.023
climate_60_effi_40_eli_max_comp50%	9.21182	346.873	64.4327	228.707	640.013	649.225	15.4462	412.62	125.958	234.212	772.791	788.237
climate_60_effi_40_eli_max_inci50%	9.20279	346.546	64.38	226.465	637.391	646.594	15.431	412.238	125.868	231.942	770.048	785.479
climate_60_standar_40_eli_average_world	9.403	352.658	65.0234	170.443	588.124	597.527	15.7661	419.516	127.4	175.299	722.214	737.98
climate_60_standar_40_eli_average_comp50%	9.40341	352.658	65.0222	170.157	587.837	597.241	15.7668	419.515	127.397	175.01	721.922	737.689
climate_60_standar_40_eli_average_inci50%	9.40194	352.604	65.0136	169.792	587.41	596.812	15.7644	419.453	127.383	174.64	721.475	737.24
climate_60_standar_40_eli_min_world	9.39097	351.944	64.8838	160.015	576.843	586.234	15.7459	418.668	127.156	164.753	710.577	726.323
climate_60_standar_40_eli_min_comp50%	9.39103	351.944	64.8836	159.973	576.8	586.191	15.746	418.668	127.156	164.71	710.533	726.279
climate_60_standar_40_eli_min_inci50%	9.39081	351.936	64.8823	159.918	576.737	586.127	15.7456	418.659	127.154	164.655	710.467	726.212
climate_60_effi_40_eli_average_world	9.13676	342.566	63.5981	167.561	573.726	582.862	15.3198	407.51	124.504	172.373	704.387	719.706
climate_60_effi_40_eli_average_comp50%	9.13717	342.566	63.5968	167.275	573.438	582.576	15.3205	407.51	124.501	172.084	704.095	719.415
climate_60_effi_40_eli_average_inci50%	9.1357	342.513	63.5882	166.91	573.011	582.147	15.318	407.447	124.487	171.714	703.648	718.966
climate_60_effi_40_eli_min_world	9.12473	341.852	63.4584	157.133	562.444	571.568	15.2995	406.662	124.26	161.827	692.749	708.049
climate_60_effi_40_eli_min_comp50%	9.12479	341.852	63.4582	157.091	562.401	571.526	15.2996	406.662	124.26	161.784	692.706	708.005
climate_60_effi_40_eli_min_inci50%	9.12457	341.844	63.4569	157.036	562.338	571.462	15.2993	406.653	124.257	161.729	692.639	707.939
climate_50_standar_40_eli_max_world	7.71143	290.096	56.4212	214.247	560.764	568.476	12.9309	345.08	109.679	219.523	674.282	687.212
climate_50_standar_40_eli_max_comp50%	7.71393	290.097	56.4134	212.493	559.003	566.717	12.9351	345.076	109.664	217.751	672.491	685.426
climate_50_standar_40_eli_max_inci50%	7.7049	289.77	56.3607	210.25	556.381	564.086	12.9199	344.694	109.574	215.481	669.748	682.668
climate_50_effi_40_eli_max_world	7.4992	282.052	55.285	211.949	549.286	556.785	12.5751	335.509	107.37	217.191	660.07	672.645
climate_50_effi_40_eli_max_comp50%	7.50169	282.052	55.2772	210.195	547.525	555.027	12.5793	335.506	107.355	215.419	658.28	670.859
climate_50_effi_40_eli_max_inci50%	7.49267	281.725	55.2245	207.953	544.903	552.395	12.5641	335.124	107.265	213.148	655.537	668.101
warm_60_standar_40_eli_max_world	7.19101	270.37	53.635	208.613	532.619	539.81	12.0584	321.613	104.017	213.804	639.434	651.492
warm_60_standar_40_eli_max_comp50%	7.19351	270.371	53.6273	206.859	530.857	538.051	12.0627	321.609	104.002	212.032	637.644	649.706
warm_60_standar_40_eli_max_inci50%	7.18448	270.044	53.5745	204.617	528.235	535.42	12.0474	321.227	103.912	209.761	634.901	646.948
warm_60_effi_40_eli_max_world	6.99471	262.93	52.5841	206.488	522.002	528.997	11.7294	312.761	101.882	211.647	626.289	638.019
warm_60_effi_40_eli_max_comp50%	6.9972	262.93	52.5763	204.734	520.241	527.238	11.7336	312.757	101.867	209.875	624.499	636.233
warm_60_effi_40_eli_max_inci50%	6.98818	262.603	52.5236	202.492	517.619	524.607	11.7183	312.375	101.777	207.604	621.756	633.474
climate_50_standar_40_eli_average_world	7.63887	285.79	55.5788	151.347	492.716	500.354	12.8087	339.966	108.209	155.912	604.087	616.896
climate_50_standar_40_eli_average_comp50%	7.63927	285.79	55.5775	151.061	492.428	500.068	12.8094	339.966	108.207	155.623	603.795	616.605
climate_50_standar_40_eli_average_inci50%	7.6378	285.737	55.5689	150.696	492.001	499.639	12.8069	339.903	108.192	155.253	603.348	616.155
climate_50_standar_40_eli_min_world	7.62684	285.076	55.4391	140.919	481.434	489.061	12.7884	339.118	107.966	145.366	592.449	605.238
climate_50_standar_40_eli_min_comp50%	7.6269	285.076	55.4389	140.876	481.391	489.018	12.7885	339.118	107.965	145.323	592.406	605.195
climate_50_standar_40_eli_min_inci50%	7.62668	285.068	55.4376	140.822	481.328	488.954	12.7882	339.109	107.963	145.268	592.34	605.128
climate_50_effi_40_eli_average_world	7.42663	277.745	54.4425	149.05	481.237	488.664	12.4529	330.396	105.9	153.579	589.876	602.328
climate_50_effi_40_eli_average_comp50%	7.42704	277.745	54.4413	148.764	480.95	488.377	12.4536	330.395	105.898	153.291	589.584	602.037
climate_50_effi_40_eli_average_inci50%	7.42557	277.692	54.4327	148.398	480.523	487.948	12.4511	330.333	105.883	152.92	589.137	601.588
climate_50_effi_40_eli_min_world	7.4146	277.031	54.3028	138.621	469.956	477.37	12.4326	329.548	105.657	143.033	578.238	590.671
climate_50_effi_40_eli_min_comp50%	7.41466	277.031	54.3027	138.579	469.913	477.328	12.4327	329.548	105.656	142.99	578.195	590.627
climate_50_effi_40_eli_min_inci50%	7.41444	277.023	54.3014	138.525	469.849	477.264	12.4323	329.539	105.654	142.935	578.128	590.561
warm_60_standar_40_eli_average_world	7.11845	266.064	52.7926	145.714	464.57	471.688	11.9362	316.499	102.548	150.193	569.239	581.176
warm_60_standar_40_eli_average_comp50%	7.11886	266.064	52.7913	145.428	464.283	471.402	11.9369	316.498	102.545	149.904	568.948	580.885
warm_60_standar_40_eli_average_inci50%	7.11738	266.011	52.7827	145.062	463.855	470.973	11.9344	316.436	102.531	149.534	568.501	580.435
warm_60_standar_40_eli_min_world	7.10642	265.35	52.6529	135.285	453.288	460.395	11.916	315.651	102.304	139.646	557.602	569.518
warm_60_standar_40_eli_min_comp50%	7.10648	265.35	52.6527	135.243	453.245	460.352	11.9161	315.651	102.304	139.603	557.559	569.475
warm_60_standar_40_eli_min_inci50%	7.10626	265.342	52.6515	135.189	453.182	460.288	11.9157	315.642	102.302	139.548	557.492	569.408
warm_60_effi_40_eli_average_world	6.92214	258.623	51.7416	143.589	453.953	460.875	11.6071	307.647	100.412	148.035	556.095	567.702
warm_60_effi_40_eli_average_comp50%	6.92255	258.623	51.7404	143.303	453.666	460.589	11.6078	307.647	100.41	147.746	555.803	567.411
warm_60_effi_40_eli_average_inci50%	6.92108	258.57	51.7318	142.937	453.239	460.16	11.6053	307.584	100.395	147.376	555.356	566.961
warm_60_effi_40_eli_min_world	6.91011	257.909	51.602	133.16	442.671	449.582	11.5869	306.799	100.169	137.489	544.457	556.044
warm_60_effi_40_eli_min_comp50%	6.91017	257.909	51.6018	133.118	442.629	449.539	11.587	306.799	100.168	137.446	544.414	556.001
warm_60_effi_40_eli_min_inci50%	6.90996	257.901	51.6005	133.064	442.565	449.475	11.5866	306.79	100.166	137.391	544.347	555.934
warm_50_standar_40_eli_max_world	5.42688	203.503	44.1904	189.517	437.21	442.637	9.10098	242.063	84.8266	194.417	521.307	530.408
warm_50_standar_40_eli_max_comp50%	5.42937	203.503	44.1826	187.763	435.449	440.878	9.1052	242.06	84.8116	192.645	519.517	528.622
warm_50_standar_40_eli_max_inci50%	5.42035	203.176	44.1299	185.52	432.826	438.247	9.08997	241.677	84.7216	190.374	516.773	525.863
warm_50_effi_40_eli_max_world	5.28458	198.109	43.4285	187.976	429.514	434.798	8.86242	235.646	83.2786	192.853	511.778	520.641
warm_50_effi_40_eli_max_comp50%	5.28707	198.109	43.4207	186.222	427.753	433.04	8.86664	235.643	83.2636	191.081	509.988	518.855
warm_50_effi_40_eli_max_inci50%	5.27805	197.782	43.368	183.98	425.13	430.408	8.85141	235.261	83.1737	188.811	507.245	516.096
warm_50_standar_40_eli_average_world	5.35432	199.196	43.3479	126.617	369.161	374.515	8.97876	236.95	83.3572	130.806	451.112	460.091
warm_50_standar_40_eli_average_comp50%	5.35472	199.196	43.3466	126.331	368.874	374.229	8.97945	236.949	83.3548	130.517	450.82	459.8
warm_50_standar_40_eli_average_inci50%	5.35325	199.143	43.3381	125.966	368.447	373.8	8.97697	236.887	83.3401	130.147	450.373	459.35
warm_50_effi_40_eli_average_world	5.21202	193.802	42.5861	125.077	361.465	366.677	8.7402	230.533	81.8092	129.242	441.584	450.324
warm_50_effi_40_eli_average_comp50%	5.21242	193.802	42.5848	124.791	361.178	366.39	8.74089	230.532	81.8068	128.953	441.292	450.033
warm_50_effi_40_eli_average_inci50%	5.21095	193.749	42.5762	124.425	360.751	365.961	8.73841	230.47	81.7921	128.583	440.845	449.583
warm_50_standar_40_eli_min_world	5.34229	198.482	43.2082	116.189	357.879	363.222	8.9585	236.102	83.1136	120.259	439.475	448.433
warm_50_standar_40_eli_min_comp50%	5.34235	198.482	43.2081	116.147	357.837	363.179	8.9586	236.102	83.1132	120.216	439.431	448.39
warm_50_standar_40_eli_min_inci50%	5.34213	198.474	43.2068	116.092	357.773	363.115	8.95823	236.092	83.111	120.161	439.365	448.323
climate_60_standar_20_eli_max_world	4.78113	181.055	33.4362	154.246	368.737	373.518	8.01719	215.369	65.3124	157.455	438.136	446.154
climate_60_standar_20_eli_max_comp50%	4.78362	181.055	33.4284	152.492	366.976	371.759	8.02141	215.366	65.2974	155.683	436.346	444.367
climate_60_standar_20_eli_max_inci50%	4.7746	180.728	33.3757	150.249	364.353	369.128	8.00618	214.984	65.2075	153.412	433.603	441.609
warm_50_effi_40_eli_min_world	5.19998	193.088	42.4464	114.649	350.183	355.383	8.71994	229.685	81.5656	118.696	429.946	438.666
warm_50_effi_40_eli_min_comp50%	5.20005	193.088	42.4462	114.606	350.141	355.341	8.72004	229.685	81.5652	118.653	429.903	438.623
warm_50_effi_40_eli_min_inci50%	5.19983	193.08	42.4449	114.552	350.077	355.277	8.71967	229.676	81.5631	118.598	429.836	438.556
climate_60_effi_20_eli_max_world	4.64801	176.009	32.7235	152.805	361.537	366.185	7.79402	209.367	63.8643	155.992	429.223	437.017
climate_60_effi_20_eli_max_comp50%	4.6505	176.01	32.7157	151.051	359.776	364.427	7.79824	209.363	63.8493	154.22	427.432	435.231
climate_60_effi_20_eli_max_inci50%	4.64148	175.683	32.663	148.808	357.154	361.795	7.78301	208.981	63.7593	151.949	424.689	432.472
climate_50_standar_20_eli_max_world	3.89906	147.621	28.7139	144.698	321.032	324.931	6.53846	175.595	55.717	147.761	379.073	385.611
climate_50_standar_20_eli_max_comp50%	3.90156	147.622	28.7061	142.944	319.271	323.173	6.54268	175.591	55.7021	145.989	377.282	383.825
climate_50_standar_20_eli_max_inci50%	3.89253	147.294	28.6533	140.701	316.649	320.541	6.52745	175.209	55.6121	143.718	374.539	381.067
climate_50_effi_20_eli_max_world	3.79295	143.599	28.1457	143.549	315.293	319.086	6.36056	170.809	54.5627	146.595	371.967	378.328
climate_50_effi_20_eli_max_comp50%	3.79544	143.599	28.138	141.795	313.532	317.327	6.36478	170.806	54.5477	144.823	370.177	376.542
climate_60_standar_20_eli_average_world	4.70857	176.748	32.5937	91.3461	300.688	305.397	7.89497	210.256	63.843	93.8431	367.942	375.837
climate_60_standar_20_eli_average_comp50%	4.70897	176.748	32.5925	91.0602	300.401	305.11	7.89566	210.255	63.8406	93.5543	367.65	375.546
climate_60_standar_20_eli_average_inci50%	4.7075	176.695	32.5839	90.6947	299.974	304.681	7.89318	210.193	63.8259	93.1842	367.203	375.096
climate_50_effi_20_eli_max_inci50%	3.78641	143.272	28.0852	139.552	310.91	314.696	6.34955	170.424	54.4577	142.552	367.434	373.783
warm_60_standar_20_eli_max_world	3.63885	137.758	27.3208	141.881	306.959	310.598	6.10223	163.861	52.8864	144.902	361.649	367.751
climate_60_effi_20_eli_average_world	4.57545	171.702	31.8811	89.9051	293.489	298.064	7.6718	204.253	62.3949	92.3802	359.028	366.7
climate_60_effi_20_eli_average_comp50%	4.57585	171.702	31.8798	89.6192	293.201	297.777	7.67249	204.252	62.3924	92.0913	358.736	366.409
warm_60_standar_20_eli_max_comp50%	3.64135	137.759	27.313	140.127	305.198	308.84	6.10645	163.858	52.8714	143.13	359.859	365.965
climate_60_effi_20_eli_average_inci50%	4.57438	171.649	31.8712	89.2537	292.774	297.348	7.67001	204.19	62.3778	91.7212	358.289	365.959
climate_60_standar_20_eli_min_world	4.69654	176.034	32.4541	80.918	289.406	294.103	7.87471	209.408	63.5994	83.297	356.304	364.179
climate_60_standar_20_eli_min_comp50%	4.6966	176.034	32.4539	80.8755	289.364	294.06	7.87481	209.408	63.599	83.254	356.261	364.136
climate_60_standar_20_eli_min_inci50%	4.69638	176.026	32.4526	80.8212	289.3	293.996	7.87444	209.399	63.5969	83.199	356.194	364.069
warm_60_standar_20_eli_max_inci50%	3.63232	137.431	27.2603	137.884	302.576	306.208	6.09122	163.475	52.7815	140.859	357.116	363.207
warm_60_effi_20_eli_max_world	3.5407	134.037	26.7953	140.818	301.651	305.192	5.93768	159.435	51.8187	143.823	355.077	361.014
warm_60_effi_20_eli_max_comp50%	3.5432	134.038	26.7875	139.064	299.89	303.433	5.9419	159.432	51.8037	142.051	353.286	359.228
warm_60_effi_20_eli_max_inci50%	3.53417	133.711	26.7348	136.822	297.268	300.802	5.92668	159.049	51.7137	139.78	350.543	356.47
climate_60_effi_20_eli_min_world	4.56342	170.988	31.7414	79.477	282.207	286.77	7.65154	203.405	62.1513	81.8341	347.391	355.042
climate_60_effi_20_eli_min_comp50%	4.56348	170.988	31.7412	79.4345	282.164	286.728	7.65164	203.405	62.1509	81.7911	347.347	354.999
climate_60_effi_20_eli_min_inci50%	4.56326	170.98	31.7399	79.3802	282.101	286.664	7.65128	203.396	62.1487	81.7361	347.281	354.932
climate_50_standar_20_eli_average_world	3.8265	143.314	27.8714	81.7979	252.984	256.81	6.41624	170.481	54.2477	84.1496	308.878	315.294
climate_50_standar_20_eli_average_comp50%	3.82691	143.314	27.8701	81.512	252.697	256.523	6.41693	170.48	54.2452	83.8608	308.586	315.003
climate_50_standar_20_eli_average_inci50%	3.82544	143.261	27.8615	81.1465	252.269	256.095	6.41445	170.418	54.2305	83.4907	308.139	314.554
climate_50_effi_20_eli_average_world	3.72038	139.292	27.3033	80.6492	247.244	250.965	6.23834	165.696	53.0933	82.9834	301.773	308.011
climate_50_effi_20_eli_average_comp50%	3.72079	139.292	27.302	80.3633	246.957	250.678	6.23903	165.695	53.0908	82.6946	301.481	307.72
climate_50_effi_20_eli_average_inci50%	3.71932	139.239	27.2934	79.9978	246.53	250.249	6.23654	165.633	53.0762	82.3245	301.034	307.27
warm_50_standar_20_eli_max_world	2.75679	104.324	22.5984	132.333	259.255	262.012	4.6235	124.086	43.2911	135.208	302.585	307.209
warm_50_standar_20_eli_max_comp50%	2.75928	104.325	22.5907	130.579	257.494	260.253	4.62772	124.083	43.2761	133.436	300.795	305.423
climate_50_standar_20_eli_min_world	3.81447	142.6	27.7317	71.3698	241.702	245.516	6.39598	169.633	54.004	73.6035	297.241	303.637
climate_50_standar_20_eli_min_comp50%	3.81453	142.6	27.7316	71.3273	241.659	245.474	6.39608	169.633	54.0037	73.5605	297.197	303.593
climate_50_standar_20_eli_min_inci50%	3.81431	142.592	27.7303	71.273	241.596	245.41	6.39571	169.624	54.0015	73.5055	297.131	303.527
warm_50_standar_20_eli_max_inci50%	2.75026	103.997	22.5379	128.336	254.872	257.622	4.61249	123.701	43.1861	131.165	298.052	302.665
warm_50_effi_20_eli_max_world	2.68564	101.627	22.2175	131.563	255.407	258.093	4.50422	120.878	42.5171	134.426	297.821	302.325
warm_50_effi_20_eli_max_comp50%	2.68813	101.628	22.2097	129.808	253.646	256.334	4.50844	120.875	42.5021	132.654	296.031	300.539
warm_50_effi_20_eli_max_inci50%	2.67911	101.301	22.157	127.566	251.024	253.703	4.49321	120.492	42.4121	130.384	293.288	297.781
warm_60_standar_20_eli_average_world	3.56629	133.451	26.4783	78.9812	238.911	242.477	5.98001	158.747	51.417	81.29	291.454	297.434
warm_60_standar_20_eli_average_comp50%	3.5667	133.451	26.4771	78.6953	238.624	242.19	5.9807	158.747	51.4146	81.0012	291.163	297.143
warm_60_standar_20_eli_average_inci50%	3.56523	133.398	26.4685	78.3298	238.196	241.761	5.97822	158.685	51.3999	80.6311	290.716	296.694
climate_50_effi_20_eli_min_world	3.70835	138.578	27.1636	70.2211	235.963	239.671	6.21808	164.848	52.8497	72.4373	290.135	296.353
climate_50_effi_20_eli_min_comp50%	3.70841	138.578	27.1634	70.1786	235.92	239.628	6.21818	164.848	52.8493	72.3944	290.092	296.31
climate_50_effi_20_eli_min_inci50%	3.70819	138.57	27.1622	70.1243	235.856	239.565	6.21781	164.839	52.8471	72.3393	290.025	296.243
climate_60_standar_40_gas_max_world	0.824009	101.7	21.6007	142.836	266.136	266.96	1.38488	107.158	38.32	147.065	292.543	293.928
climate_60_standar_40_gas_max_comp50%	0.826504	101.7	21.5929	141.082	264.375	265.201	1.3891	107.155	38.305	145.293	290.753	292.142
climate_60_effi_40_gas_max_world	0.822612	99.4224	21.5304	142.724	263.677	264.5	1.38253	104.871	38.1957	146.951	290.018	291.4
warm_60_effi_20_eli_average_world	3.46814	129.731	25.9528	77.9187	233.602	237.071	5.81547	154.321	50.3493	80.2114	284.882	290.698
warm_60_effi_20_eli_average_comp50%	3.46854	129.731	25.9516	77.6328	233.315	236.784	5.81615	154.321	50.3469	79.9225	284.59	290.406
warm_60_effi_20_eli_average_inci50%	3.46707	129.678	25.943	77.2673	232.888	236.355	5.81367	154.259	50.3322	79.5524	284.143	289.957
climate_60_effi_40_gas_max_comp50%	0.825107	99.4231	21.5226	140.97	261.916	262.741	1.38675	104.868	38.1807	145.179	288.228	289.614
climate_60_standar_40_gas_max_inci50%	0.817478	101.373	21.5402	138.839	261.753	262.57	1.37388	106.773	38.215	143.022	288.01	289.384
climate_60_effi_40_gas_max_inci50%	0.816081	99.096	21.4699	138.728	259.294	260.11	1.37152	104.486	38.0907	142.908	285.484	286.856
warm_60_standar_20_eli_min_world	3.55426	132.737	26.3387	68.5531	227.629	231.183	5.95975	157.9	51.1734	70.7439	279.817	285.777
warm_60_standar_20_eli_min_comp50%	3.55432	132.737	26.3385	68.5106	227.586	231.141	5.95985	157.9	51.173	70.701	279.774	285.733
warm_60_standar_20_eli_min_inci50%	3.5541	132.729	26.3372	68.4563	227.523	231.077	5.95948	157.89	51.1709	70.646	279.707	285.667
warm_60_effi_20_eli_min_world	3.45611	129.017	25.8132	67.4906	222.321	225.777	5.7952	153.474	50.1057	69.6653	273.245	279.04
warm_60_effi_20_eli_min_comp50%	3.45617	129.017	25.813	67.4481	222.278	225.734	5.79531	153.474	50.1053	69.6223	273.201	278.997
warm_60_effi_20_eli_min_inci50%	3.45595	129.009	25.8117	67.3938	222.214	225.67	5.79494	153.464	50.1031	69.5673	273.135	278.93
climate_50_standar_40_gas_max_world	0.814755	86.6097	21.1347	142.098	249.842	250.657	1.3693	92.0045	37.4963	146.308	275.809	277.178
climate_50_standar_40_gas_max_comp50%	0.81725	86.6104	21.127	140.344	248.081	248.898	1.37352	92.0012	37.4813	144.536	274.018	275.392
climate_50_effi_40_gas_max_world	0.813642	84.7942	21.0787	142.009	247.882	248.696	1.36742	90.1814	37.3972	146.217	273.795	275.163
climate_50_effi_40_gas_max_comp50%	0.816137	84.795	21.0709	140.255	246.121	246.937	1.37165	90.1781	37.3822	144.445	272.005	273.377
climate_50_standar_40_gas_max_inci50%	0.808224	86.2833	21.0742	138.101	245.459	246.267	1.35829	91.6187	37.3913	142.265	271.275	272.634
warm_60_standar_40_gas_max_world	0.812026	82.1581	20.9973	141.88	245.035	245.847	1.3647	87.5342	37.2533	146.085	270.872	272.237
climate_50_effi_40_gas_max_inci50%	0.807111	84.4679	21.0182	138.012	243.498	244.306	1.35642	89.7957	37.2922	142.174	269.262	270.619
warm_60_standar_40_gas_max_comp50%	0.81452	82.1588	20.9895	140.126	243.274	244.089	1.36892	87.5309	37.2383	144.313	269.082	270.451
warm_60_effi_40_gas_max_world	0.810996	80.4789	20.9455	141.798	243.222	244.033	1.36297	85.8479	37.1616	146	269.01	270.373
warm_60_effi_40_gas_max_comp50%	0.813491	80.4797	20.9377	140.044	241.461	242.275	1.36719	85.8446	37.1466	144.228	267.22	268.587
warm_60_standar_40_gas_max_inci50%	0.805495	81.8317	20.9368	137.883	240.652	241.457	1.35369	87.1484	37.1483	142.042	266.339	267.692
warm_60_effi_40_gas_max_inci50%	0.804465	80.1526	20.8849	137.801	238.839	239.643	1.35196	85.4621	37.0567	141.958	264.477	265.828
warm_50_standar_40_gas_max_world	0.802772	67.068	20.5314	141.142	228.742	229.544	1.34912	72.3804	36.4295	145.327	254.137	255.487
warm_50_effi_40_gas_max_world	0.802026	65.8508	20.4938	141.083	227.427	228.229	1.34786	71.158	36.3631	145.266	252.788	254.135
warm_50_standar_40_gas_max_comp50%	0.805267	67.0688	20.5236	139.388	226.98	227.786	1.35334	72.3771	36.4146	143.555	252.347	253.7
warm_50_effi_40_gas_max_comp50%	0.80452	65.8515	20.486	139.329	225.666	226.471	1.35208	71.1547	36.3481	143.494	250.997	252.349
warm_50_standar_40_gas_max_inci50%	0.796241	66.7417	20.4709	137.146	224.358	225.154	1.33811	71.9946	36.3246	141.285	249.604	250.942
warm_50_effi_40_gas_max_inci50%	0.795495	65.5244	20.4333	137.086	223.044	223.839	1.33685	70.7723	36.2582	141.224	248.254	249.591
warm_50_standar_20_eli_average_world	2.68422	100.017	21.756	69.433	191.206	193.891	4.50128	118.973	41.8217	71.5965	232.391	236.892
warm_50_standar_20_eli_average_comp50%	2.68463	100.017	21.7547	69.1471	190.919	193.604	4.50197	118.972	41.8192	71.3077	232.099	236.601
warm_50_standar_20_eli_average_inci50%	2.68316	99.9641	21.7461	68.7816	190.492	193.175	4.49949	118.91	41.8046	70.9376	231.652	236.151
warm_50_effi_20_eli_average_world	2.61307	97.3204	21.3751	68.6628	187.358	189.971	4.382	115.764	41.0477	70.8146	227.627	232.009
warm_50_effi_20_eli_average_comp50%	2.61348	97.3205	21.3738	68.3769	187.071	189.685	4.38269	115.764	41.0452	70.5258	227.335	231.717
warm_50_effi_20_eli_average_inci50%	2.61201	97.2672	21.3652	68.0114	186.644	189.256	4.38021	115.701	41.0306	70.1557	226.888	231.268
warm_50_standar_20_eli_min_world	2.67219	99.3033	21.6163	59.0049	179.925	182.597	4.48102	118.125	41.5781	61.0504	220.753	225.234
warm_50_standar_20_eli_min_comp50%	2.67225	99.3033	21.6161	58.9624	179.882	182.554	4.48112	118.125	41.5777	61.0075	220.71	225.191
warm_50_standar_20_eli_min_inci50%	2.67203	99.2954	21.6149	58.9081	179.818	182.49	4.48075	118.116	41.5755	60.9525	220.644	225.124
climate_60_standar_40_gas_average_world	0.751445	97.3931	20.7582	79.9359	198.087	198.839	1.26267	102.045	36.8506	83.4536	222.349	223.612
climate_60_standar_40_gas_average_comp50%	0.751852	97.3932	20.757	79.65	197.8	198.552	1.26335	102.044	36.8481	83.1648	222.057	223.32
climate_60_standar_40_gas_average_inci50%	0.750381	97.3399	20.7484	79.2845	197.373	198.123	1.26087	101.982	36.8335	82.7947	221.61	222.871
climate_60_effi_40_gas_average_world	0.750048	95.1158	20.6879	79.8246	195.628	196.378	1.26031	99.7577	36.7263	83.3393	219.823	221.084
climate_60_effi_40_gas_average_comp50%	0.750455	95.1159	20.6867	79.5386	195.341	196.092	1.261	99.7572	36.7238	83.0505	219.531	220.792
warm_50_effi_20_eli_min_world	2.60104	96.6064	21.2354	58.2347	176.077	178.678	4.36174	114.917	40.8041	60.2685	215.989	220.351
climate_60_effi_40_gas_average_inci50%	0.748984	95.0626	20.6781	79.1731	194.914	195.663	1.25852	99.6948	36.7092	82.6804	219.084	220.343
warm_50_effi_20_eli_min_comp50%	2.6011	96.6064	21.2352	58.1922	176.034	178.635	4.36184	114.916	40.8037	60.2256	215.946	220.308
warm_50_effi_20_eli_min_inci50%	2.60088	96.5985	21.2339	58.1379	175.97	178.571	4.36147	114.907	40.8015	60.1705	215.879	220.241
climate_60_standar_40_gas_min_world	0.739415	96.6791	20.6186	69.5078	186.806	187.545	1.2424	101.197	36.607	72.9075	210.711	211.954
climate_60_standar_40_gas_min_comp50%	0.739475	96.6792	20.6184	69.4653	186.763	187.502	1.24251	101.197	36.6066	72.8646	210.668	211.91
climate_60_standar_40_gas_min_inci50%	0.739256	96.6712	20.6171	69.411	186.699	187.439	1.24214	101.188	36.6044	72.8095	210.602	211.844
climate_60_effi_40_gas_min_world	0.738018	94.4018	20.5483	69.3965	184.346	185.084	1.24005	98.9099	36.4827	72.7932	208.186	209.426
climate_60_effi_40_gas_min_comp50%	0.738079	94.4018	20.5481	69.354	184.304	185.042	1.24015	98.9098	36.4823	72.7503	208.142	209.383
climate_60_effi_40_gas_min_inci50%	0.73786	94.3939	20.5468	69.2996	184.24	184.978	1.23979	98.9006	36.4801	72.6953	208.076	209.316
climate_50_standar_40_gas_average_world	0.742191	82.3031	20.2923	79.198	181.793	182.536	1.24708	86.8909	36.0269	82.6965	205.614	206.861
climate_50_standar_40_gas_average_comp50%	0.742598	82.3032	20.291	78.9121	181.506	182.249	1.24777	86.8904	36.0244	82.4076	205.322	206.57
climate_50_standar_40_gas_average_inci50%	0.741127	82.2499	20.2824	78.5466	181.079	181.82	1.24529	86.828	36.0098	82.0375	204.875	206.121
climate_50_effi_40_gas_average_world	0.741078	80.4876	20.2363	79.1093	179.833	180.574	1.24521	85.0678	35.9278	82.6054	203.601	204.846
climate_50_effi_40_gas_average_comp50%	0.741485	80.4878	20.235	78.8234	179.546	180.288	1.2459	85.0673	35.9253	82.3165	203.309	204.555
climate_50_effi_40_gas_average_inci50%	0.740014	80.4344	20.2264	78.4578	179.119	179.859	1.24341	85.0049	35.9107	81.9464	202.862	204.105
warm_60_standar_40_gas_average_world	0.739462	77.8515	20.1549	78.9804	176.987	177.726	1.24249	82.4205	35.7839	82.4731	200.678	201.92
warm_60_standar_40_gas_average_comp50%	0.739868	77.8516	20.1536	78.6945	176.7	177.44	1.24317	82.42	35.7814	82.1843	200.386	201.629
warm_60_standar_40_gas_average_inci50%	0.738397	77.7983	20.145	78.3289	176.272	177.011	1.24069	82.3577	35.7668	81.8142	199.939	201.179
warm_60_effi_40_gas_average_world	0.738432	76.1723	20.103	78.8983	175.174	175.912	1.24075	80.7343	35.6922	82.3888	198.815	200.056
warm_60_effi_40_gas_average_comp50%	0.738839	76.1725	20.1017	78.6123	174.887	175.625	1.24144	80.7338	35.6898	82.1	198.524	199.765
warm_60_effi_40_gas_average_inci50%	0.737367	76.1191	20.0931	78.2468	174.459	175.196	1.23896	80.6714	35.6751	81.7299	198.076	199.315
climate_50_standar_40_gas_min_world	0.730161	81.5891	20.1526	68.7699	170.512	171.242	1.22682	86.0431	35.7833	72.1503	193.977	195.204
climate_50_standar_40_gas_min_comp50%	0.730222	81.5891	20.1524	68.7274	170.469	171.199	1.22692	86.043	35.7829	72.1074	193.933	195.16
climate_50_standar_40_gas_min_inci50%	0.730003	81.5812	20.1512	68.6731	170.405	171.135	1.22655	86.0338	35.7807	72.0524	193.867	195.093
climate_50_effi_40_gas_min_world	0.729048	79.7737	20.0966	68.6812	168.551	169.28	1.22495	84.22	35.6842	72.0592	191.963	193.188
climate_50_effi_40_gas_min_comp50%	0.729108	79.7737	20.0964	68.6387	168.509	169.238	1.22505	84.2199	35.6838	72.0163	191.92	193.145
climate_50_effi_40_gas_min_inci50%	0.72889	79.7657	20.0951	68.5843	168.445	169.174	1.22468	84.2107	35.6816	71.9613	191.854	193.078
warm_60_standar_40_gas_min_world	0.727431	77.1375	20.0152	68.5523	165.705	166.432	1.22222	81.5728	35.5403	71.927	189.04	190.262
warm_60_standar_40_gas_min_comp50%	0.727492	77.1375	20.015	68.5098	165.662	166.39	1.22233	81.5727	35.5399	71.884	188.997	190.219
warm_60_standar_40_gas_min_inci50%	0.727273	77.1296	20.0137	68.4554	165.599	166.326	1.22196	81.5634	35.5377	71.829	188.93	190.152
climate_60_standar_20_gas_max_world	0.455352	53.4225	11.3036	108.992	173.718	174.174	0.76545	56.6339	20.0377	111.532	188.204	188.969
warm_60_effi_40_gas_min_world	0.726402	75.4584	19.9633	68.4701	163.892	164.618	1.22049	79.8865	35.4486	71.8427	187.178	188.398
warm_60_effi_40_gas_min_comp50%	0.726462	75.4584	19.9632	68.4276	163.849	164.576	1.22059	79.8864	35.4482	71.7998	187.134	188.355
warm_60_effi_40_gas_min_inci50%	0.726243	75.4505	19.9619	68.3733	163.786	164.512	1.22022	79.8772	35.4461	71.7448	187.068	188.288
climate_60_effi_20_gas_max_world	0.454654	52.2838	11.2684	108.936	172.489	172.943	0.764274	55.4904	19.9756	111.475	186.941	187.705
climate_60_standar_20_gas_max_comp50%	0.457847	53.4232	11.2958	107.238	171.957	172.415	0.769671	56.6306	20.0228	109.76	186.413	187.183
climate_60_effi_20_gas_max_comp50%	0.457148	52.2845	11.2607	107.182	170.727	171.185	0.768495	55.4871	19.9606	109.703	185.151	185.919
warm_50_standar_40_gas_average_world	0.730208	62.7614	19.6889	78.2425	160.693	161.423	1.2269	67.2668	34.9602	81.7159	183.943	185.17
warm_50_standar_40_gas_average_comp50%	0.730615	62.7616	19.6877	77.9566	160.406	161.136	1.22759	67.2662	34.9577	81.4271	183.651	184.879
warm_50_standar_40_gas_average_inci50%	0.729144	62.7082	19.6791	77.5911	159.978	160.708	1.22511	67.2039	34.9431	81.057	183.204	184.429
climate_60_standar_20_gas_max_inci50%	0.448821	53.0961	11.2431	104.996	169.335	169.784	0.754442	56.2481	19.9328	107.489	183.67	184.425
warm_50_effi_40_gas_average_world	0.729462	61.5442	19.6513	78.183	159.379	160.108	1.22564	66.0444	34.8937	81.6549	182.593	183.819
warm_50_effi_40_gas_average_comp50%	0.729868	61.5443	19.6501	77.8971	159.091	159.821	1.22633	66.0439	34.8913	81.366	182.301	183.528
climate_60_effi_20_gas_max_inci50%	0.448123	51.9574	11.2079	104.94	168.105	168.553	0.753267	55.1046	19.8707	107.432	182.408	183.161
warm_50_effi_40_gas_average_inci50%	0.728397	61.491	19.6415	77.5315	158.664	159.392	1.22385	65.9815	34.8766	80.9959	181.854	183.078
climate_50_standar_20_gas_max_world	0.450725	45.8775	11.0706	108.623	165.571	166.022	0.757658	49.057	19.6259	111.153	179.836	180.594
climate_50_effi_20_gas_max_world	0.450168	44.9697	11.0426	108.579	164.591	165.041	0.756721	48.1454	19.5763	111.108	178.83	179.586
climate_50_standar_20_gas_max_comp50%	0.45322	45.8782	11.0628	106.869	163.81	164.263	0.761879	49.0537	19.6109	109.382	178.046	178.808
warm_60_standar_20_gas_max_world	0.44936	43.6517	11.0019	108.514	163.168	163.617	0.75536	46.8218	19.5044	111.042	177.368	178.123
climate_50_effi_20_gas_max_comp50%	0.452663	44.9705	11.0348	106.825	162.83	163.283	0.760942	48.1421	19.5614	109.336	177.039	177.8
warm_60_effi_20_gas_max_world	0.448845	42.8121	10.976	108.473	162.261	162.71	0.754493	45.9787	19.4586	111	176.437	177.191
warm_60_standar_20_gas_max_comp50%	0.451855	43.6524	10.9941	106.76	161.407	161.859	0.75958	46.8185	19.4894	109.27	175.578	176.337
climate_50_standar_20_gas_max_inci50%	0.444194	45.5511	11.0101	104.627	161.188	161.632	0.746651	48.6712	19.521	107.111	175.303	176.05
warm_60_effi_20_gas_max_comp50%	0.45134	42.8128	10.9682	106.719	160.5	160.952	0.758713	45.9754	19.4436	109.228	174.647	175.405
climate_50_effi_20_gas_max_inci50%	0.443638	44.6434	10.9821	104.582	160.208	160.651	0.745713	47.7597	19.4714	107.065	174.296	175.042
warm_60_standar_20_gas_max_inci50%	0.442829	43.3253	10.9414	104.518	158.784	159.227	0.744352	46.436	19.3995	106.999	172.835	173.579
warm_50_standar_40_gas_min_world	0.718178	62.0475	19.5493	67.8144	149.411	150.129	1.20664	66.419	34.7166	71.1698	172.305	173.512
warm_50_standar_40_gas_min_comp50%	0.718238	62.0475	19.5491	67.7719	149.368	150.087	1.20674	66.4189	34.7162	71.1269	172.262	173.469
warm_50_standar_40_gas_min_inci50%	0.71802	62.0395	19.5478	67.7175	149.305	150.023	1.20637	66.4096	34.714	71.0719	172.196	173.402
warm_60_effi_20_gas_max_inci50%	0.442314	42.4857	10.9155	104.477	157.878	158.32	0.743485	45.5929	19.3536	106.957	171.904	172.647
warm_50_effi_40_gas_min_world	0.717431	60.8302	19.5117	67.7549	148.097	148.814	1.20538	65.1966	34.6501	71.1087	170.955	172.161
warm_50_effi_40_gas_min_comp50%	0.717492	60.8303	19.5115	67.7124	148.054	148.772	1.20548	65.1966	34.6497	71.0658	170.912	172.118
warm_50_effi_40_gas_min_inci50%	0.717273	60.8223	19.5102	67.658	147.991	148.708	1.20512	65.1873	34.6476	71.0108	170.846	172.051
warm_50_standar_20_gas_max_world	0.444733	36.1066	10.7689	108.145	155.021	155.466	0.747568	39.2449	19.0925	110.663	169.001	169.748
warm_50_effi_20_gas_max_world	0.44436	35.498	10.7501	108.116	154.364	154.808	0.746939	38.6337	19.0593	110.633	168.326	169.073
warm_50_standar_20_gas_max_comp50%	0.447228	36.1074	10.7612	106.391	153.26	153.707	0.751789	39.2416	19.0776	108.891	167.21	167.962
warm_50_effi_20_gas_max_comp50%	0.446855	35.4988	10.7424	106.362	152.603	153.049	0.75116	38.6304	19.0443	108.861	166.535	167.287
warm_50_standar_20_gas_max_inci50%	0.438202	35.7803	10.7084	104.149	150.637	151.076	0.73656	38.8591	18.9876	106.621	164.467	165.204
warm_50_effi_20_gas_max_inci50%	0.437829	35.1717	10.6896	104.119	149.98	150.418	0.735932	38.248	18.9544	106.59	163.792	164.528
climate_60_standar_20_gas_average_world	0.382788	49.1159	10.4611	46.0924	105.669	106.052	0.643233	51.5202	18.5684	47.9206	118.009	118.652
climate_60_standar_20_gas_average_comp50%	0.383195	49.116	10.4599	45.8065	105.382	105.766	0.643921	51.5197	18.5659	47.6317	117.717	118.361
climate_60_standar_20_gas_average_inci50%	0.381723	49.0627	10.4513	45.441	104.955	105.337	0.641439	51.4574	18.5513	47.2616	117.27	117.912
climate_60_effi_20_gas_average_world	0.38209	47.9772	10.426	46.0367	104.44	104.822	0.642057	50.3768	18.5062	47.8634	116.746	117.388
climate_60_effi_20_gas_average_comp50%	0.382496	47.9773	10.4247	45.7508	104.153	104.535	0.642745	50.3762	18.5038	47.5746	116.455	117.097
climate_60_effi_20_gas_average_inci50%	0.381025	47.924	10.4161	45.3853	103.725	104.106	0.640263	50.3139	18.4891	47.2045	116.007	116.648
climate_50_standar_20_gas_average_world	0.378161	41.5709	10.2282	45.7235	97.5225	97.9007	0.635442	43.9434	18.1565	47.542	109.642	110.277
climate_50_standar_20_gas_average_comp50%	0.378568	41.571	10.2269	45.4376	97.2354	97.614	0.636129	43.9428	18.1541	47.2532	109.35	109.986
climate_50_standar_20_gas_average_inci50%	0.377097	41.5177	10.2183	45.072	96.808	97.1851	0.633647	43.8805	18.1394	46.883	108.903	109.537
climate_50_effi_20_gas_average_world	0.377605	40.6631	10.2002	45.6791	96.5424	96.92	0.634504	43.0318	18.107	47.4964	108.635	109.27
climate_50_effi_20_gas_average_comp50%	0.378011	40.6633	10.1989	45.3932	96.2553	96.6333	0.635192	43.0313	18.1045	47.2076	108.343	108.979
climate_50_effi_20_gas_average_inci50%	0.37654	40.6099	10.1903	45.0277	95.8279	96.2044	0.63271	42.9689	18.0899	46.8375	107.896	108.529
warm_60_standar_20_gas_average_world	0.376796	39.3451	10.1595	45.6146	95.1192	95.496	0.633143	41.7082	18.035	47.4303	107.173	107.807
warm_60_standar_20_gas_average_comp50%	0.377203	39.3452	10.1582	45.3287	94.8321	95.2093	0.633831	41.7076	18.0326	47.1415	106.882	107.516
warm_60_standar_20_gas_average_inci50%	0.375732	39.2919	10.1496	44.9632	94.4047	94.7804	0.631349	41.6453	18.0179	46.7714	106.435	107.066
climate_60_standar_20_gas_min_world	0.370758	48.4019	10.3215	35.6643	94.3877	94.7584	0.622971	50.6725	18.3248	37.3744	106.372	106.995
climate_60_standar_20_gas_min_comp50%	0.370818	48.4019	10.3213	35.6218	94.345	94.7158	0.623073	50.6724	18.3244	37.3315	106.328	106.951
climate_60_standar_20_gas_min_inci50%	0.370599	48.394	10.32	35.5675	94.2815	94.6521	0.622704	50.6631	18.3222	37.2765	106.262	106.885
warm_60_effi_20_gas_average_world	0.376281	38.5055	10.1335	45.5736	94.2126	94.5889	0.632276	40.8651	17.9892	47.3882	106.242	106.875
warm_60_effi_20_gas_average_comp50%	0.376688	38.5056	10.1323	45.2877	93.9255	94.3022	0.632964	40.8645	17.9867	47.0993	105.951	106.584
warm_60_effi_20_gas_average_inci50%	0.375217	38.4523	10.1237	44.9221	93.4981	93.8733	0.630482	40.8022	17.9721	46.7292	105.503	106.134
climate_60_effi_20_gas_min_world	0.370059	47.2632	10.2863	35.6086	93.1582	93.5282	0.621795	49.529	18.2626	37.3173	105.109	105.731
climate_60_effi_20_gas_min_comp50%	0.37012	47.2632	10.2861	35.5661	93.1155	93.4856	0.621897	49.5289	18.2622	37.2744	105.065	105.687
climate_60_effi_20_gas_min_inci50%	0.369901	47.2553	10.2849	35.5118	93.0519	93.4218	0.621529	49.5196	18.2601	37.2194	104.999	105.621
warm_50_standar_20_gas_average_world	0.372169	31.8	9.92649	45.2457	86.9722	87.3444	0.625351	34.1313	17.6232	47.0517	98.8062	99.4315
warm_50_standar_20_gas_average_comp50%	0.372576	31.8002	9.92522	44.9598	86.6852	87.0577	0.626039	34.1308	17.6207	46.7629	98.5144	99.1404
warm_50_effi_20_gas_average_world	0.371796	31.1914	9.9077	45.2159	86.3151	86.6869	0.624722	33.5201	17.5899	47.0212	98.1312	98.756
warm_50_standar_20_gas_average_inci50%	0.371105	31.7468	9.91663	44.5943	86.2577	86.6288	0.623557	34.0684	17.606	46.3928	98.0672	98.6908
climate_50_standar_20_gas_min_world	0.366131	40.8569	10.0885	35.2954	86.2407	86.6069	0.615179	43.0956	17.9129	36.9959	98.0043	98.6195
climate_50_standar_20_gas_min_comp50%	0.366191	40.8569	10.0883	35.2529	86.1981	86.5643	0.615282	43.0955	17.9125	36.9529	97.961	98.5762
climate_50_standar_20_gas_min_inci50%	0.365973	40.849	10.087	35.1985	86.1345	86.5005	0.614913	43.0862	17.9104	36.8979	97.8945	98.5094
warm_50_effi_20_gas_average_comp50%	0.372203	31.1916	9.90643	44.93	86.028	86.4002	0.62541	33.5196	17.5875	46.7324	97.8394	98.4648
warm_50_effi_20_gas_average_inci50%	0.370732	31.1382	9.89784	44.5645	85.6006	85.9713	0.622928	33.4572	17.5728	46.3623	97.3923	98.0152
climate_50_effi_20_gas_min_world	0.365574	39.9492	10.0605	35.251	85.2606	85.6262	0.614242	42.184	17.8633	36.9503	96.9977	97.6119
climate_50_effi_20_gas_min_comp50%	0.365635	39.9492	10.0603	35.2085	85.2179	85.5836	0.614344	42.1839	17.863	36.9074	96.9543	97.5687
climate_50_effi_20_gas_min_inci50%	0.365416	39.9413	10.059	35.1541	85.1544	85.5198	0.613975	42.1747	17.8608	36.8524	96.8878	97.5018
warm_60_standar_20_gas_min_world	0.364766	38.6311	10.0198	35.1865	83.8374	84.2022	0.612881	40.8604	17.7914	36.8842	95.536	96.1488
warm_60_standar_20_gas_min_comp50%	0.364826	38.6311	10.0196	35.144	83.7947	84.1595	0.612983	40.8603	17.791	36.8412	95.4926	96.1056
warm_60_standar_20_gas_min_inci50%	0.364608	38.6232	10.0183	35.0897	83.7312	84.0958	0.612614	40.851	17.7889	36.7862	95.4261	96.0387
warm_60_effi_20_gas_min_world	0.364251	37.7915	9.99386	35.1455	82.9308	83.2951	0.612014	40.0173	17.7456	36.8421	94.6049	95.2169
warm_60_effi_20_gas_min_comp50%	0.364312	37.7915	9.99368	35.103	82.8882	83.2525	0.612116	40.0172	17.7452	36.7991	94.5615	95.1736
warm_60_effi_20_gas_min_inci50%	0.364093	37.7836	9.9924	35.0486	82.8246	83.1887	0.611747	40.0079	17.743	36.7441	94.4951	95.1068
warm_50_standar_20_gas_min_world	0.360139	31.0861	9.78682	34.8176	75.6905	76.0506	0.605089	33.2835	17.3795	36.5056	87.1687	87.7737
warm_50_standar_20_gas_min_comp50%	0.3602	31.0861	9.78663	34.7751	75.6478	76.008	0.605191	33.2834	17.3792	36.4627	87.1253	87.7305
warm_50_standar_20_gas_min_inci50%	0.359981	31.0782	9.78536	34.7207	75.5843	75.9442	0.604822	33.2742	17.377	36.4077	87.0588	87.6636
warm_50_effi_20_gas_min_world	0.359766	30.4775	9.76803	34.7878	75.0333	75.3931	0.60446	32.6723	17.3463	36.4751	86.4937	87.0982
warm_50_effi_20_gas_min_comp50%	0.359826	30.4775	9.76784	34.7453	74.9906	75.3505	0.604562	32.6723	17.346	36.4321	86.4503	87.0549
warm_50_effi_20_gas_min_inci50%	0.359608	30.4695	9.76656	34.691	74.9271	75.2867	0.604194	32.663	17.3438	36.3771	86.3839	86.9881

## Sheet: S5.5_clothing
archetypes	Raw.material.input..RMI...biomass	Raw.material.input..RMI...fossil.fuels	Raw.material.input..RMI...metal.ores	Raw.material.input..RMI...non.metallic.minerals	Raw.material.input..RMI...abiotic.materials	Raw.material.input..RMI...all.materials	Total.material.requirement..TMR...biomass	Total.material.requirement..TMR...fossil.fuels	Total.material.requirement..TMR...metal.ores	Total.material.requirement..TMR...non.metallic.minerals	Total.material.requirement..TMR...abiotic.materials	Total.material.requirement..TMR...all.materials
silk_double_normal_D_si	218.064	146.673	102.326	343.038	592.036	810.1	370.632	173.494	140.952	450.011	764.457	1135.09
silk_double_normal_C_si	217.894	140.24	101.417	341.201	582.858	800.752	370.347	165.842	139.106	448.146	753.094	1123.44
silk_double_normal_B_si	217.709	133.223	100.426	339.197	572.846	790.555	370.037	157.494	137.092	446.112	740.697	1110.73
silk_double_normal_A_si	217.493	125.036	99.2695	336.859	561.165	778.658	369.675	147.754	134.743	443.738	726.235	1095.91
silk_double_oft_D_si	217.169	112.756	97.535	333.352	543.643	760.812	369.132	133.145	131.218	440.178	704.541	1073.67
silk_double_oft_C_si	217.084	109.54	97.0808	332.434	539.054	756.138	368.989	129.319	130.295	439.245	698.859	1067.85
silk_double_oft_B_si	216.991	106.031	96.5852	331.432	534.048	751.039	368.834	125.145	129.288	438.228	692.661	1061.5
silk_double_oft_A_si	216.883	101.938	96.007	330.263	528.207	745.091	368.653	120.275	128.114	437.041	685.43	1054.08
silk_double_normal_effi_si	216.604	91.3594	94.5129	327.242	513.114	729.718	368.185	107.69	125.078	433.974	666.742	1034.93
silk_double_normal_D_no	216.617	94.2861	82.7935	326.489	503.569	720.186	368.204	111.273	111.535	432.96	655.769	1023.97
silk_double_oft_effi_si	216.439	85.0994	93.6287	325.454	504.182	720.621	367.908	100.243	123.281	432.159	655.683	1023.59
silk_double_normal_C_no	216.586	93.1166	82.6283	326.155	501.9	718.487	368.152	109.882	111.2	432.621	653.703	1021.85
silk_double_normal_B_no	216.54	91.3623	82.3805	325.654	499.397	715.937	368.074	107.795	110.696	432.113	650.604	1018.68
silk_double_normal_A_no	216.463	88.4384	81.9676	324.819	495.225	711.688	367.945	104.317	109.857	431.265	645.439	1013.38
silk_double_oft_D_no	216.355	84.345	81.3894	323.65	489.385	705.74	367.764	99.4469	108.682	430.078	638.207	1005.97
silk_double_oft_C_no	216.339	83.7603	81.3068	323.483	488.55	704.89	367.738	98.7512	108.514	429.909	637.174	1004.91
silk_double_oft_B_no	216.316	82.8831	81.1829	323.233	487.299	703.615	367.699	97.7077	108.263	429.654	635.625	1003.32
silk_double_oft_A_no	216.278	81.4212	80.9764	322.815	485.213	701.491	367.635	95.9685	107.843	429.23	633.042	1000.68
silk_double_normal_effi_no	216.126	75.667	80.1637	321.172	477.003	693.129	367.38	89.1231	106.192	427.562	622.877	990.257
silk_double_oft_effi_no	216.109	75.0355	80.0745	320.992	476.102	692.211	367.352	88.3718	106.01	427.379	621.761	989.114
silk_standar_normal_D_si	109.213	77.7719	63.922	174.374	316.068	425.281	185.623	91.9225	86.1314	228.154	406.208	591.831
silk_standar_normal_C_si	109.128	74.5556	63.4677	173.455	311.479	420.607	185.481	88.0963	85.2084	227.221	400.526	586.007
silk_standar_normal_B_si	109.036	71.047	62.9722	172.453	306.472	415.508	185.326	83.9223	84.2014	226.204	394.328	579.653
silk_standar_normal_A_si	108.928	66.9536	62.394	171.284	300.632	409.56	185.145	79.0526	83.0266	225.017	387.096	572.241
silk_standar_oft_D_si	108.766	60.8135	61.5267	169.531	291.871	400.637	184.873	71.748	81.2645	223.237	376.249	561.122
silk_standar_oft_C_si	108.723	59.2054	61.2996	169.072	289.577	398.3	184.802	69.8349	80.8029	222.771	373.409	558.21
silk_standar_oft_B_si	108.677	57.4511	61.0518	168.571	287.073	395.751	184.724	67.7479	80.2995	222.262	370.309	555.034
silk_standar_oft_A_si	108.623	55.4044	60.7627	167.986	284.153	392.776	184.634	65.313	79.7121	221.669	366.694	551.327
silk_standar_normal_effi_si	108.484	50.1152	60.0157	166.476	276.606	385.09	184.4	59.0206	78.1941	220.135	357.35	541.75
silk_standar_oft_effi_si	108.401	46.9852	59.5736	165.582	272.14	380.541	184.261	55.297	77.2958	219.228	351.821	536.082
silk_standar_normal_D_no	108.399	49.3608	47.7764	164.672	261.809	370.209	184.255	58.2244	63.5953	218.054	339.874	524.129
silk_standar_normal_C_no	108.384	48.776	47.6938	164.505	260.975	369.359	184.23	57.5287	63.4274	217.885	338.841	523.07
silk_standar_normal_B_no	108.361	47.8989	47.5699	164.255	259.723	368.084	184.191	56.4852	63.1757	217.63	337.291	521.482
silk_standar_normal_A_no	108.322	46.437	47.3634	163.837	257.637	365.96	184.126	54.746	62.7561	217.207	334.709	518.835
silk_standar_oft_D_no	108.268	44.3903	47.0743	163.253	254.717	362.985	184.036	52.3112	62.1687	216.613	331.093	515.129
silk_standar_oft_C_no	108.26	44.0979	47.033	163.169	254.3	362.56	184.023	51.9634	62.0848	216.528	330.577	514.599
silk_standar_oft_B_no	108.249	43.6593	46.9711	163.044	253.674	361.923	184.003	51.4416	61.959	216.401	329.802	513.805
silk_standar_oft_A_no	108.23	42.9283	46.8678	162.835	252.631	360.861	183.971	50.572	61.7492	216.189	328.51	512.481
silk_standar_normal_effi_no	108.154	40.0513	46.4615	162.013	248.526	356.68	183.844	47.1493	60.9235	215.355	323.428	507.272
silk_standar_oft_effi_no	108.145	39.7355	46.4169	161.923	248.076	356.221	183.83	46.7736	60.8328	215.264	322.87	506.7
kenaf_double_normal_D_si	41.5058	83.668	42.0101	54.383	180.061	221.567	70.5125	99.2163	58.9321	65.561	223.709	294.222
cotton_woven_double_normal_D_si	29.1532	88.5497	43.244	57.021	188.815	217.968	49.5111	104.97	60.8454	70.4583	236.274	285.785
ref_double_normal_D_si	29.0005	87.6572	43.1354	56.642	187.435	216.435	49.252	103.906	60.5998	69.9987	234.505	283.757
kenaf_double_normal_C_si	41.3361	77.2356	41.1016	52.546	170.883	212.219	70.228	91.5639	57.0861	63.696	212.346	282.574
cotton_knit_double_normal_D_si	28.8477	86.7647	43.0268	56.263	186.054	214.902	48.993	102.842	60.3541	69.5391	232.736	281.729
jute_double_normal_D_si	33.9266	83.391	41.7434	54.252	179.386	213.313	57.6281	98.8706	58.5999	65.2856	222.756	280.384
cotton_woven_double_normal_C_si	28.9835	82.1172	42.3354	55.184	179.637	208.62	49.2266	97.3178	58.9993	68.5933	224.91	274.137
polyester_double_normal_D_si	24.7096	86.5821	42.9379	56.9603	186.48	211.19	41.9579	102.512	60.5197	67.1382	230.17	272.128
ref_double_normal_C_si	28.8308	81.2247	42.2268	54.805	178.257	207.087	48.9675	96.2539	58.7537	68.1337	223.141	272.109
cotton_knit_double_normal_C_si	28.678	80.3322	42.1183	54.426	176.876	205.554	48.7085	95.19	58.508	67.6741	221.372	270.081
kenaf_double_normal_B_si	41.151	70.2183	40.1105	50.542	160.871	202.022	69.9176	83.2158	55.0721	61.6615	199.949	269.867
jute_double_normal_C_si	33.7569	76.9585	40.8348	52.415	170.208	203.965	57.3436	91.2182	56.7538	63.4206	211.393	268.736
polypropylene_double_normal_D_si	24.4659	85.3977	41.6876	53.8465	180.932	205.398	41.5439	101.144	58.6854	63.3809	223.21	264.754
cotton_woven_double_normal_B_si	28.7984	75.0999	41.3443	53.18	169.624	198.423	48.9163	88.9697	56.9854	66.5588	212.514	261.43
polyester_double_normal_C_si	24.5399	80.1496	42.0294	55.1233	177.302	201.842	41.6734	94.8593	58.6736	65.2733	218.806	260.48
ref_double_normal_B_si	28.6456	74.2074	41.2357	52.801	168.244	196.89	48.6572	87.9058	56.7398	66.0992	210.745	259.402
cotton_knit_double_normal_B_si	28.4929	73.3149	41.1271	52.422	166.864	195.357	48.3981	86.8419	56.4941	65.6396	208.976	257.374
jute_double_normal_B_si	33.5717	69.9413	39.8437	50.4109	160.196	193.768	57.0332	82.8701	54.7399	61.3861	198.996	256.029
kenaf_double_normal_A_si	40.935	62.0315	38.9541	48.204	149.19	190.125	69.5555	73.4763	52.7226	59.2879	185.487	255.042
polypropylene_double_normal_C_si	24.2962	78.9653	40.779	52.0095	171.754	196.05	41.2594	93.4915	56.8393	61.516	211.847	253.106
polyester_double_normal_B_si	24.3548	73.1323	41.0382	53.1193	167.29	191.645	41.363	86.5112	56.6597	63.2388	206.41	247.773
cotton_woven_double_normal_A_si	28.5824	66.9132	40.188	50.842	157.943	186.525	48.5542	79.2303	54.6359	64.1852	198.051	246.606
ref_double_normal_A_si	28.4296	66.0207	40.0794	50.463	156.563	184.993	48.2951	78.1664	54.3902	63.7256	196.282	244.577
cotton_knit_double_normal_A_si	28.2769	65.1282	39.9708	50.0839	155.183	183.46	48.036	77.1025	54.1445	63.266	194.513	242.549
jute_double_normal_A_si	33.3557	61.7545	38.6874	48.0729	148.515	181.871	56.6711	73.1307	52.3903	59.0125	184.533	241.205
polypropylene_double_normal_B_si	24.111	71.948	39.7879	50.0055	161.741	185.852	40.9491	85.1434	54.8254	59.4815	199.45	240.399
polyester_double_normal_A_si	24.1388	64.9456	39.8819	50.7813	155.609	179.748	41.001	76.7718	54.3102	60.8652	191.947	232.948
kenaf_double_oft_D_si	40.611	49.7514	37.2196	44.6969	131.668	172.279	69.0124	58.8672	49.1982	55.7275	163.793	232.805
kenaf_double_oft_C_si	40.5262	46.5351	36.7653	43.7784	127.079	167.605	68.8702	55.041	48.2752	54.795	158.111	226.981
polypropylene_double_normal_A_si	23.895	63.7612	38.6315	47.6675	150.06	173.955	40.587	75.404	52.4759	57.1079	184.988	225.575
cotton_woven_double_oft_D_si	28.2584	54.633	38.4535	47.335	140.421	168.68	48.011	64.6212	51.1115	60.6248	176.358	224.369
ref_double_oft_D_si	28.1057	53.7405	38.3449	46.956	139.041	167.147	47.752	63.5573	50.8659	60.1652	174.588	222.34
kenaf_double_oft_B_si	40.4336	43.0265	36.2698	42.7764	122.073	162.506	68.715	50.867	47.2682	53.7778	151.913	220.628
cotton_knit_double_oft_D_si	27.9529	52.848	38.2363	46.5769	137.661	165.614	47.4929	62.4934	50.6202	59.7056	172.819	220.312
jute_double_oft_D_si	33.0318	49.4743	36.9529	44.5659	130.993	164.025	56.128	58.5215	48.866	55.4521	162.84	218.968
cotton_woven_double_oft_C_si	28.1735	51.4167	37.9992	46.4165	135.832	164.006	47.8688	60.795	50.1885	59.6923	170.676	218.545
ref_double_oft_C_si	28.0208	50.5242	37.8906	46.0374	134.452	162.473	47.6097	59.7311	49.9428	59.2327	168.907	216.516
cotton_knit_double_oft_C_si	27.8681	49.6317	37.782	45.6584	133.072	160.94	47.3506	58.6672	49.6972	58.7731	167.137	214.488
kenaf_double_oft_A_si	40.3256	38.9331	35.6916	41.6074	116.232	156.558	68.5339	45.9972	46.0935	52.591	144.682	213.216
jute_double_oft_C_si	32.9469	46.2581	36.4986	43.6474	126.404	159.351	55.9857	54.6953	47.9429	54.5196	157.158	213.144
cotton_woven_double_oft_B_si	28.081	47.9081	37.5036	45.4145	130.826	158.907	47.7136	56.6209	49.1815	58.6751	164.478	212.191
polyester_double_oft_D_si	23.8148	52.6654	38.1474	47.2743	138.087	161.902	40.4578	62.1626	50.7858	57.3048	170.253	210.711
ref_double_oft_B_si	27.9282	47.0156	37.395	45.0354	129.446	157.374	47.4545	55.557	48.9359	58.2155	162.708	210.163
cotton_knit_double_oft_B_si	27.7755	46.1231	37.2864	44.6564	128.066	155.841	47.1954	54.4931	48.6902	57.7559	160.939	208.135
jute_double_oft_B_si	32.8543	42.7494	36.003	42.6454	121.398	154.252	55.8306	50.5213	46.936	53.5024	150.96	206.79
polyester_double_oft_C_si	23.73	49.4491	37.6931	46.3558	133.498	157.228	40.3156	58.3364	49.8628	56.3723	164.571	204.887
cotton_woven_double_oft_A_si	27.973	43.8147	36.9254	44.2455	124.986	152.959	47.5326	51.7512	48.0067	57.4883	157.246	204.779
polypropylene_double_oft_D_si	23.5711	51.481	36.897	44.1605	132.539	156.11	40.0438	60.7949	48.9515	53.5475	163.294	203.338
ref_double_oft_A_si	27.8203	42.9222	36.8169	43.8664	123.606	151.426	47.2735	50.6873	47.7611	57.0287	155.477	202.751
cotton_knit_double_oft_A_si	27.6675	42.0297	36.7083	43.4874	122.225	149.893	47.0144	49.6234	47.5154	56.5691	153.708	200.722
jute_double_oft_A_si	32.7464	38.656	35.4249	41.4764	115.557	148.304	55.6495	45.6516	45.7612	52.3156	143.728	199.378
polyester_double_oft_B_si	23.6374	45.9405	37.1976	45.3538	128.492	152.129	40.1604	54.1624	48.8558	55.355	158.373	198.534
polypropylene_double_oft_C_si	23.4862	48.2648	36.4428	43.242	127.95	151.436	39.9016	56.9687	48.0285	52.615	157.612	197.514
kenaf_double_normal_effi_si	40.0465	28.3546	34.1975	38.5864	101.138	141.185	68.0661	33.4125	43.0575	49.524	125.994	194.06
polypropylene_double_oft_B_si	23.3936	44.7562	35.9472	42.24	122.943	146.337	39.7464	52.7946	47.0215	51.5977	151.414	191.16
polyester_double_oft_A_si	23.5294	41.8471	36.6194	44.1847	122.651	146.181	39.9793	49.2927	47.681	54.1682	151.142	191.121
cotton_woven_double_normal_effi_si	27.6939	33.2362	35.4313	41.2244	109.892	137.586	47.0647	39.1665	44.9708	54.4213	138.559	185.623
polypropylene_double_oft_A_si	23.2856	40.6628	35.369	41.071	117.103	140.388	39.5654	47.9249	45.8468	50.4109	144.183	183.748
ref_double_normal_effi_si	27.5412	32.3437	35.3227	40.8454	108.512	136.053	46.8056	38.1026	44.7251	53.9617	136.789	183.595
kenaf_double_normal_D_no	40.0593	31.2814	22.4781	37.8342	91.5937	131.653	68.0845	36.9956	29.5151	48.5104	115.021	183.106
kenaf_double_oft_effi_si	39.8814	22.0946	33.3133	36.7986	92.2065	132.088	67.7892	25.9653	41.2609	47.709	114.935	182.724
cotton_knit_double_normal_effi_si	27.3884	31.4512	35.2141	40.4664	107.132	134.52	46.5465	37.0387	44.4794	53.5021	135.02	181.567
kenaf_double_normal_C_no	40.0284	30.1118	22.3129	37.5002	89.9249	129.953	68.0328	35.6042	29.1795	48.1713	112.955	180.988
jute_double_normal_effi_si	32.4673	28.0776	33.9307	38.4553	100.464	132.931	55.1817	33.0668	42.7252	49.2485	125.041	180.222
kenaf_double_normal_B_no	39.9822	28.3575	22.0651	36.9992	87.4218	127.404	67.9552	33.5172	28.676	47.6627	109.856	177.811
cotton_woven_double_normal_D_no	27.7067	36.163	23.7119	40.4722	100.347	128.054	47.0832	42.7495	31.4284	53.4077	127.586	174.669
cotton_woven_double_oft_effi_si	27.5287	26.9763	34.5471	39.4367	100.96	128.489	46.7878	31.7193	43.1742	52.6063	127.5	174.288
ref_double_normal_D_no	27.5539	35.2705	23.6034	40.0932	98.967	126.521	46.8241	41.6856	31.1827	52.9481	125.816	172.641
cotton_woven_double_normal_C_no	27.6758	34.9935	23.5468	40.1382	98.6784	126.354	47.0314	41.3582	31.0927	53.0686	125.52	172.551
kenaf_double_normal_A_no	39.905	25.4337	21.6522	36.1642	83.25	123.155	67.8259	30.0388	27.8369	46.8149	104.691	172.517
ref_double_oft_effi_si	27.376	26.0838	34.4385	39.0576	99.5799	126.956	46.5287	30.6554	42.9285	52.1467	125.731	172.259
polyester_double_normal_effi_si	23.2503	31.2686	35.1253	41.1637	107.558	130.808	39.5115	36.7079	44.6451	51.1012	132.454	171.966
kenaf_standar_normal_D_si	20.9344	46.2695	33.7643	30.0462	110.08	131.014	35.5634	54.7836	45.1214	35.9286	135.834	171.397
cotton_knit_double_normal_D_no	27.4012	34.378	23.4948	39.7142	97.5869	124.988	46.565	40.6217	30.9371	52.4885	124.047	170.612
ref_double_normal_C_no	27.5231	34.101	23.4382	39.7592	97.2983	124.821	46.7724	40.2943	30.8471	52.609	123.75	170.523
cotton_knit_double_oft_effi_si	27.2233	25.1913	34.3299	38.6786	98.1998	125.423	46.2697	29.5915	42.6829	51.6871	123.961	170.231
cotton_woven_double_normal_B_no	27.6295	33.2391	23.299	39.6372	96.1753	123.805	46.9538	39.2712	30.5893	52.56	122.42	169.374
jute_double_normal_D_no	32.48	31.0043	22.2114	37.7031	90.9188	123.399	55.2001	36.6499	29.1828	48.2349	114.068	169.268
jute_double_oft_effi_si	32.3021	21.8176	33.0465	36.6676	91.5317	123.834	54.9048	25.6196	40.9286	47.4336	113.982	168.887
cotton_knit_double_normal_C_no	27.3704	33.2085	23.3296	39.3802	95.9182	123.289	46.5133	39.2304	30.6014	52.1494	121.981	168.494
ref_double_normal_B_no	27.4768	32.3467	23.1904	39.2582	94.7952	122.272	46.6948	38.2073	30.3436	52.1004	120.651	167.346
cotton_woven_standar_normal_D_si	14.758	48.7103	34.3812	31.3653	114.457	129.215	25.0627	57.6606	46.078	38.3773	142.116	167.179
jute_double_normal_C_no	32.4492	29.8348	22.0462	37.3691	89.2501	121.699	55.1484	35.2585	28.8472	47.8959	112.002	167.15
ref_standar_normal_D_si	14.6817	48.2641	34.3269	31.1758	113.767	128.448	24.9332	57.1287	45.9552	38.1475	141.231	166.164
kenaf_standar_normal_C_si	20.8495	43.0533	33.31	29.1277	105.491	126.341	35.4211	50.9574	44.1983	34.9961	130.152	165.573
cotton_knit_double_normal_B_no	27.3241	31.4542	23.0818	38.8791	93.4151	120.739	46.4357	37.1434	30.0979	51.6408	118.882	165.318
cotton_knit_standar_normal_D_si	14.6053	47.8178	34.2726	30.9862	113.077	127.682	24.8036	56.5967	45.8323	37.9177	140.347	165.15
kenaf_double_oft_D_no	39.797	21.3403	21.074	34.9952	77.4094	117.206	67.6449	25.1691	26.6621	45.6281	97.4593	165.104
polypropylene_double_normal_effi_si	23.0066	30.0843	33.8749	38.0499	102.009	125.016	39.0975	35.3402	42.8108	47.3439	125.495	164.592
jute_standar_normal_D_si	17.1447	46.131	33.6309	29.9807	109.743	126.887	29.1212	54.6108	44.9552	35.7909	135.357	164.478
cotton_woven_double_normal_A_no	27.5524	30.3153	22.886	38.8022	92.0035	119.556	46.8245	35.7928	29.7501	51.7122	117.255	164.08
kenaf_double_oft_C_no	39.7816	20.7555	20.9914	34.8282	76.5751	116.357	67.619	24.4734	26.4942	45.4586	96.4263	164.045
jute_double_normal_B_no	32.4029	28.0805	21.7984	36.8681	86.747	119.15	55.0708	33.1715	28.3437	47.3872	108.902	163.973
kenaf_double_oft_B_no	39.7585	19.8784	20.8675	34.5777	75.3235	115.082	67.5802	23.4299	26.2425	45.2043	94.8767	162.457
ref_double_normal_A_no	27.3997	29.4228	22.7774	38.4232	90.6234	118.023	46.5654	34.7289	29.5045	51.2526	115.486	162.051
cotton_woven_standar_normal_C_si	14.6732	45.4941	33.9269	30.4468	109.868	124.541	24.9205	53.8344	45.155	37.4448	136.434	161.355
polyester_double_normal_D_no	23.2631	34.1954	23.4059	40.4115	98.0128	121.276	39.5299	40.291	31.1027	50.0876	121.481	161.011
polyester_double_oft_effi_si	23.0852	25.0087	34.2411	39.3759	98.6257	121.711	39.2346	29.2607	42.8485	49.2863	121.395	160.63
polyester_standar_normal_D_si	12.5363	47.7265	34.2282	31.3349	113.29	125.826	21.2861	56.4313	45.9152	36.7172	139.064	160.35
ref_standar_normal_C_si	14.5968	45.0478	33.8727	30.2572	109.178	123.775	24.7909	53.3025	45.0321	37.215	135.55	160.34
cotton_knit_double_normal_A_no	27.2469	28.5303	22.6688	38.0441	89.2433	116.49	46.3064	33.665	29.2588	50.793	113.717	160.023
kenaf_double_oft_A_no	39.7199	18.4164	20.661	34.1601	73.2376	112.957	67.5155	21.6907	25.8229	44.7804	92.2941	159.81
cotton_knit_standar_normal_C_si	14.5205	44.6016	33.8184	30.0677	108.488	123.008	24.6614	52.7705	44.9093	36.9852	134.665	159.326
kenaf_standar_normal_B_si	20.7569	39.5446	32.8145	28.1257	100.485	121.242	35.266	46.7834	43.1914	33.9789	123.954	159.22
polyester_double_normal_C_no	23.2323	33.0259	23.2407	40.0775	96.3441	119.576	39.4782	38.8996	30.767	49.7485	119.415	158.893
jute_double_normal_A_no	32.3258	25.1566	21.3854	36.0331	82.5751	114.901	54.9415	29.6931	27.5046	46.5395	103.737	158.679
jute_standar_normal_C_si	17.0599	42.9147	33.1766	29.0622	105.154	122.213	28.9789	50.7846	44.0322	34.8584	129.675	158.654
cotton_woven_double_oft_D_no	27.4444	26.2219	22.3078	37.6332	86.1629	113.607	46.6435	30.9231	28.5754	50.5254	110.024	156.667
polypropylene_standar_normal_D_si	12.4144	47.1344	33.603	29.778	110.515	122.93	21.0791	55.7474	44.998	34.8386	135.584	156.663
polyester_double_normal_B_no	23.186	31.2715	22.9929	39.5765	93.841	117.027	39.4006	36.8126	30.2636	49.2399	116.316	155.717
cotton_woven_double_oft_C_no	27.429	25.6371	22.2252	37.4662	85.3286	112.758	46.6176	30.2274	28.4075	50.3559	108.991	155.608
cotton_woven_standar_normal_B_si	14.5806	41.9855	33.4314	29.4448	104.862	119.442	24.7653	49.6604	44.148	36.4275	130.236	155.001
ref_double_oft_D_no	27.2917	25.3294	22.1992	37.2542	84.7828	112.074	46.3844	29.8592	28.3297	50.0658	108.255	154.639
polyester_standar_normal_C_si	12.4514	44.5103	33.7739	30.4164	108.701	121.152	21.1438	52.6051	44.9921	35.7848	133.382	154.526
cotton_woven_double_oft_B_no	27.4058	24.76	22.1013	37.2157	84.077	111.483	46.5788	29.1839	28.1558	50.1016	107.441	154.02
ref_standar_normal_B_si	14.5043	41.5392	33.3771	29.2552	104.172	118.676	24.6357	49.1284	44.0252	36.1977	129.351	153.987
polypropylene_double_normal_D_no	23.0193	33.0111	22.1555	37.2977	92.4643	115.484	39.116	38.9232	29.2684	46.3303	114.522	153.638
ref_double_oft_C_no	27.2762	24.7446	22.1166	37.0872	83.9484	111.225	46.3585	29.1635	28.1619	49.8963	107.222	153.58
polypropylene_double_oft_effi_si	22.8414	23.8243	32.9907	36.2622	93.0772	115.919	38.8206	27.893	41.0142	45.529	114.436	153.257
cotton_knit_standar_normal_B_si	14.4279	41.093	33.3228	29.0657	103.481	117.909	24.5062	48.5965	43.9023	35.9679	128.467	152.973
cotton_knit_double_oft_D_no	27.139	24.4369	22.0907	36.8751	83.4027	110.542	46.1253	28.7953	28.084	49.6063	106.486	152.611
jute_standar_normal_B_si	16.9673	39.4061	32.6811	28.0602	100.147	117.115	28.8238	46.6105	43.0252	33.8412	123.477	152.301
ref_double_oft_B_no	27.2531	23.8675	21.9928	36.8367	82.6969	109.95	46.3197	28.12	27.9101	49.642	105.672	151.992
kenaf_standar_normal_A_si	20.6489	35.4513	32.2363	26.9567	94.6443	115.293	35.0849	41.9137	42.0166	32.7921	116.722	151.807
cotton_knit_double_oft_C_no	27.1235	23.8521	22.0081	36.7081	82.5683	109.692	46.0995	28.0996	27.9162	49.4367	105.453	151.552
polypropylene_double_normal_C_no	22.9885	31.8415	21.9903	36.9637	90.7956	113.784	39.0642	37.5319	28.9328	45.9912	112.456	151.52
cotton_woven_double_oft_A_no	27.3673	23.2981	21.8948	36.7982	81.9911	109.358	46.5142	27.4447	27.7362	49.6777	104.859	151.373
jute_double_oft_D_no	32.2178	21.0632	20.8072	34.8641	76.7346	108.952	54.7604	24.8234	26.3298	45.3527	96.5059	151.266
polypropylene_standar_normal_C_si	12.3295	43.9181	33.1487	28.8595	105.926	118.256	20.9369	51.9212	44.075	33.9061	129.902	150.839
polyester_double_normal_A_no	23.1088	28.3477	22.5799	38.7415	89.6691	112.778	39.2713	33.3342	29.4244	48.3922	111.151	150.422
jute_double_oft_C_no	32.2024	20.4785	20.7246	34.6971	75.9002	108.103	54.7346	24.1277	26.162	45.1832	95.4729	150.207
cotton_knit_double_oft_B_no	27.1004	22.975	21.8842	36.4576	81.3168	108.417	46.0607	27.0561	27.6645	49.1824	103.903	149.964
kenaf_double_normal_effi_no	39.5681	12.6623	19.8483	32.5169	65.0274	104.596	67.261	14.8453	24.1715	43.1121	82.129	149.39
ref_double_oft_A_no	27.2145	22.4056	21.7863	36.4192	80.611	107.826	46.2551	26.3808	27.4906	49.2181	103.09	149.345
jute_double_oft_B_no	32.1792	19.6013	20.6007	34.4466	74.6487	106.828	54.6958	23.0842	25.9102	44.9289	93.9233	148.619
polypropylene_double_normal_B_no	22.9422	30.0872	21.7426	36.4627	88.2925	111.235	38.9867	35.4448	28.4293	45.4826	109.357	148.343
kenaf_double_oft_effi_no	39.5514	12.0307	19.7591	32.3365	64.1263	103.678	67.2331	14.094	23.9903	42.929	81.0133	148.246
polyester_standar_normal_B_si	12.3589	41.0017	33.2783	29.4144	103.694	116.053	20.9887	48.4311	43.9852	34.7675	127.184	148.172
cotton_woven_standar_normal_A_si	14.4726	37.8921	32.8532	28.2757	99.021	113.494	24.5842	44.7906	42.9732	35.2407	123.005	147.589
cotton_knit_double_oft_A_no	27.0618	21.5131	21.6777	36.0401	79.2309	106.293	45.996	25.3169	27.2449	48.7585	101.32	147.316
ref_standar_normal_A_si	14.3963	37.4458	32.7989	28.0862	98.331	112.727	24.4547	44.2587	42.8504	35.0109	122.12	146.575
jute_double_oft_A_no	32.1406	18.1394	20.3943	34.0291	72.5627	104.703	54.6311	21.345	25.4907	44.505	91.3407	145.972
cotton_knit_standar_normal_A_si	14.3199	36.9996	32.7446	27.8967	97.6409	111.961	24.3252	43.7267	42.7276	34.7811	121.235	145.561
jute_standar_normal_A_si	16.8593	35.3127	32.1029	26.8912	94.3068	111.166	28.6427	41.7408	41.8504	32.6544	116.246	144.888
polypropylene_standar_normal_B_si	12.237	40.4095	32.6532	27.8575	100.92	113.157	20.7817	47.7472	43.068	32.8889	123.704	144.486
polypropylene_double_normal_A_no	22.8651	27.1634	21.3296	35.6277	84.1206	106.986	38.8573	31.9665	27.5902	44.6349	104.192	143.049
polyester_double_oft_D_no	23.0009	24.2543	22.0018	37.5725	83.8286	106.829	39.0903	28.4645	28.2497	47.2054	103.92	143.01
polyester_double_oft_C_no	22.9854	23.6695	21.9192	37.4055	82.9942	105.98	39.0644	27.7688	28.0818	47.0359	102.887	141.951
cotton_woven_double_normal_effi_no	27.2155	17.5439	21.0821	35.1549	73.7809	100.996	46.2597	20.5993	26.0848	48.0094	94.6935	140.953
polyester_standar_normal_A_si	12.2509	36.9083	32.7002	28.2454	97.8538	110.105	20.8076	43.5614	42.8104	33.5807	119.952	140.76
kenaf_standar_oft_D_si	20.487	29.3112	31.369	25.2032	85.8834	106.37	34.8133	34.6091	40.2544	31.0119	105.875	140.689
polyester_double_oft_B_no	22.9623	22.7924	21.7953	37.155	81.7426	104.705	39.0256	26.7253	27.8301	46.7815	101.337	140.363
cotton_woven_double_oft_effi_no	27.1988	16.9124	20.9929	34.9745	72.8798	100.079	46.2317	19.848	25.9036	47.8263	93.5779	139.81
ref_double_normal_effi_no	27.0627	16.6514	20.9735	34.7759	72.4008	99.4635	46.0006	19.5354	25.8392	47.5498	92.9244	138.925
ref_double_oft_effi_no	27.0461	16.0199	20.8843	34.5955	71.4997	98.5458	45.9727	18.7841	25.6579	47.3667	91.8087	137.781
kenaf_standar_oft_C_si	20.4445	27.703	31.1419	24.744	83.5889	104.033	34.7422	32.696	39.7929	30.5456	103.035	137.777
polyester_double_oft_A_no	22.9237	21.3305	21.5888	36.7375	79.6567	102.58	38.9609	24.9862	27.4105	46.3577	98.7544	137.715
polypropylene_standar_normal_A_si	12.129	36.3161	32.075	26.6885	95.0796	107.209	20.6006	42.8775	41.8932	31.7021	116.473	137.073
cotton_knit_double_normal_effi_no	26.91	15.7589	20.8649	34.3968	71.0207	97.9307	45.7415	18.4715	25.5935	47.0902	91.1552	136.897
cotton_woven_standar_oft_D_si	14.3106	31.752	31.986	26.5222	90.2602	104.571	24.3127	37.4861	41.2111	33.4605	112.158	136.47
cotton_knit_double_oft_effi_no	26.8933	15.1274	20.7757	34.2165	70.1196	97.0129	45.7136	17.7202	25.4122	46.9071	90.0395	135.753
polypropylene_double_oft_D_no	22.7571	23.07	20.7514	34.4587	78.2801	101.037	38.6763	27.0968	26.4154	43.4481	96.9602	135.637
jute_double_normal_effi_no	31.9888	12.3852	19.5815	32.3858	64.3526	96.3414	54.3766	14.4996	23.8393	42.8367	81.1756	135.552
ref_standar_oft_D_si	14.2343	31.3057	31.9317	26.3327	89.5701	103.804	24.1831	36.9541	41.0882	33.2307	111.273	135.456
kenaf_standar_oft_B_si	20.3982	25.9487	30.8941	24.243	81.0858	101.484	34.6646	30.609	39.2894	30.037	99.9354	134.6
polypropylene_double_oft_C_no	22.7416	22.4852	20.6688	34.2917	77.4457	100.187	38.6504	26.4011	26.2475	43.2786	95.9272	134.578
cotton_knit_standar_oft_D_si	14.1579	30.8595	31.8774	26.1432	88.8801	103.038	24.0536	36.4222	40.9654	33.0009	110.389	134.442
jute_double_oft_effi_no	31.9722	11.7537	19.4923	32.2055	63.4515	95.4236	54.3487	13.7483	23.658	42.6536	80.0599	134.409
jute_standar_oft_D_si	16.6973	29.1726	31.2357	25.1377	85.546	102.243	28.3711	34.4362	40.0883	30.8742	105.399	133.77
[truncated: 111 more rows]

## Sheet: S5.6_education
archetypes	Raw.material.input..RMI...biomass	Raw.material.input..RMI...fossil.fuels	Raw.material.input..RMI...metal.ores	Raw.material.input..RMI...non.metallic.minerals	Raw.material.input..RMI...abiotic.materials	Raw.material.input..RMI...all.materials	Total.material.requirement..TMR...biomass	Total.material.requirement..TMR...fossil.fuels	Total.material.requirement..TMR...metal.ores	Total.material.requirement..TMR...non.metallic.minerals	Total.material.requirement..TMR...abiotic.materials	Total.material.requirement..TMR...all.materials
[truncated: 256 more rows]

[truncated: 4 more sheets: S5.7_healtcare, S5.8_communication, S5.9_mobility, S5.10_collective_services]
